# Supplementary material for: Global citrus root microbiota unravels assembly cues and core members
Source: Front Microbiol. 2024 Jul 26;15:1405751. doi: 10.3389/fmicb.2024.1405751 (PMC11310164; doi:10.3389/fmicb.2024.1405751)
Supplement: Supplementary file 1 [file Data_Sheet_1.xlsx]

## Sheet: S1
Data S1. Co-occurrence analysis of bacterial ASVs of root based on the Pairwise Spearman's correlation coefficient (ρ). Only correlations between two ASVs were considered as statistically robust if |ρ| ≥0.65 and the P-value <0.05
Nodes	Module_ID	Number of degree (mean: 5.84)	Betweenness	Kingdom	Phylum	Class	Order	Family	Genus	Species	Seq
ASV162	2	3	336.163	Bacteria	Proteobacteria	Alphaproteobacteria	Dongiales	Dongiaceae	Dongia	NA	TACGAAGGGGGCGAGCGTTGTTCGGAATTACTGGGCGTAAAGGGCGCGTAGGCGGCGACCCAAGTCAGATGTGAAAGTCCTGGGCTTAACCTGGGGACTGCATTTGATACTGGGTTGCTTGAATTCGGGAGAGGATAGCGGAATTCCCAGTGTAGAGGTGAAATTCGTAGATATTGGGAAGAACACCGGTGGCGAAGGCGGCTATCTGGACCGACATTGACGCTGAGGCGCGAAAGCGTGGGGAGCAAACAGG
ASV265	3	4	17.8993	Bacteria	Proteobacteria	Alphaproteobacteria	Dongiales	Dongiaceae	Dongia	NA	TACGAAGGGGGCAAGCGTTGTTCGGAATTACTGGGCGTAAAGGGCGCGTAGGCGGCTTATCAAGTCAGGCGTGAAATTCCCGGGCTCAACCTGGGGGCTGCGCTTGATACTGATGAGCTTGAATGCGGGAGAGGATAGTGGAATTCCCAGTGTAGAGGTGAAATTCGTAGATATTGGGAAGAACACCGGTGGCGAAGGCGGCTATCTGGCCCGTGATTGACGCTGAGGCGCGAAAGCGTGGGGAGCAAACAGG
ASV36	3	3	7.30916	Bacteria	Proteobacteria	Gammaproteobacteria	Steroidobacterales	Steroidobacteraceae	Steroidobacter	NA	TACAGAGGGTGCGAGCGTTAATCGGAATTACTGGGCGTAAAGCGCGCGTAGGCGGCTTTGCAAGCCGGATGTGAAATCCCCGGGCTTAACCTGGGAACTGCATTCGGGACTGCATTGCTAGAGTATGGGAGAGGGAAGTGGAATTTCAGGTGTAGCGGTGAAATGCGTAGATATCTGAAGGAACATCAGTGGCGAAAGCGACTTCCTGGACCAATACTGACGCTCATGTGCGAAAGCGTGGGGAGCAAACAGG
ASV339	10	1	0	Bacteria	Proteobacteria	Alphaproteobacteria	Dongiales	Dongiaceae	Dongia	NA	TACGAAGGGGGCAAGCGTTGTTCGGAATTACTGGGCGTAAAGGGCGCGTAGGCGGCCGATCAAGTCAGGCGTGAAATTCCCGGGCTCAACCTGGGGGCTGCGCTTGATACTGATTGGCTTGAATGCGGGAGAGGATAGTGGAATTCCCAGTGTAGAGGTGAAATTCGTAGATATTGGGAAGAACACCGGTGGCGAAGGCGGCTATCTGGCCCGTAATTGACGCTGAGGCGCGAAAGCGTGGGGAGCAAACAGG
ASV98	3	14	3895.5	Bacteria	Proteobacteria	Gammaproteobacteria	Pseudomonadales	Pseudomonadaceae	Pseudomonas	indica	TACAGAGGGTGCAAGCGTTAATCGGAATTACTGGGCGTAAAGCGCGCGTAGGTGGTTCAGCAAGTTGGATGTGAAATCCCCGGGCTCAACCTGGGAACTGCATCCAAAACTACTGAGCTAGAGTACGGTAGAGGGTGGTGGAATTTCCTGTGTAGCGGTGAAATGCGTAGATATAGGAAGGAACACCAGTGGCGAAGGCGACCACCTGGACTGATACTGACACTGAGGTGCGAAAGCGTGGGGAGCAAACAGG
ASV6	3	5	2959.96	Bacteria	Proteobacteria	Alphaproteobacteria	Rhizobiales	Xanthobacteraceae	Bradyrhizobium	NA	TACGAAGGGGGCTAGCGTTGCTCGGAATCACTGGGCGTAAAGGGTGCGTAGGCGGGTCTTTAAGTCAGGGGTGAAATCCTGGAGCTCAACTCCAGAACTGCCTTTGATACTGAAGATCTTGAGTTCGGGAGAGGTGAGTGGAACTGCGAGTGTAGAGGTGAAATTCGTAGATATTCGCAAGAACACCAGTGGCGAAGGCGGCTCACTGGCCCGATACTGACGCTGAGGCACGAAAGCGTGGGGAGCAAACAGG
ASV175	3	5	1625.09	Bacteria	Proteobacteria	Gammaproteobacteria	Betaproteobacteriales	Burkholderiaceae	Cupriavidus	NA	TACGTAGGGTGCGAGCGTTAATCGGAATTACTGGGCGTAAAGCGTGCGCAGGCGGTTTGATAAGACAGGCGTGAAATCCCCGAGCTCAACTTGGGAATGGCGCTTGTGACTGTCAGGCTAGAGTATGTCAGAGGGGGGTAGAATTCCACGTGTAGCAGTGAAATGCGTAGAGATGTGGAGGAATACCGATGGCGAAGGCAGCCCCCTGGGACGTCACTGACGCTCATGCACGAAAGCGTGGGGAGCAAACAGG
ASV3	8	6	1551.64	Bacteria	Proteobacteria	Gammaproteobacteria	Pseudomonadales	Pseudomonadaceae	Pseudomonas	NA	TACAGAGGGTGCAAGCGTTAATCGGAATTACTGGGCGTAAAGCGCGCGTAGGTGGTTCGTTAAGTTGGATGTGAAAGCCCCGGGCTCAACCTGGGAACTGCATTCAAAACTGACGAGCTAGAGTATGGTAGAGGGTGGTGGAATTTCCTGTGTAGCGGTGAAATGCGTAGATATAGGAAGGAACACCAGTGGCGAAGGCGACCACCTGGACTGATACTGACACTGAGGTGCGAAAGCGTGGGGAGCAAACAGG
ASV364	3	7	1414.22	Bacteria	Bacteroidetes	Bacteroidia	Chitinophagales	Chitinophagaceae	Niastella	hibisci	TACGGAGGGTGCAAGCGTTATCCGGATTCACTGGGTTTAAAGGGTGCGTAGGTGGGTTGGTAAGTCAGTGGTGAAATCTCCGGGCTTAACTCGGAAACTGCCGTTGATACTATCAATCTTGAATATTGTGGAGGTAAGCGGAATATGTCATGTAGCGGTGAAATGCTTAGATATGACATAGAACACCGATAGCGAAGGCAGCTTGCTACACAATTATTGACACTGAGGCACGAAAGCGTGGGGATCAAACAGG
ASV386	2	6	1009.41	Bacteria	Proteobacteria	Gammaproteobacteria	Gammaproteobacteria_Incertae_Sedis	Unknown_Family	Acidibacter	NA	TACAGAGGGTGCGAGCGTTAATCGGAATTACTGGGCGTAAAGCGTGCGTAGACGGTAATGTAAGTCGGGTGTGAAAGCCCCGGGCTCAACCTGGGAATTGCATTCGAGACTGCATTGCTTGGGTGCGGAAGAGGGAAGCGGAATTTCCGGTGTAGCGGTGAAATGCGTAGATATCGGAAGGAACACCAGTGGCGAAAGCGGCTTCCTGGTCCGACACCGACGTTCAGGCACGAAAGCGTGGGGAGCAAACAGG
ASV44	1	10	786.849	Bacteria	Proteobacteria	Gammaproteobacteria	Pseudomonadales	Pseudomonadaceae	Pseudomonas	NA	TACAGAGGGTGCAAGCGTTAATCGGAATTACTGGGCGTAAAGCGCGCGTAGGTGGTTTGTTAAGTTGGATGTGAAATCCCCGGGCTCAACCTGGGAACTGCATTCAAAACTGACAAGCTAGAGTATGGTAGAGGGTGGTGGAATTTCCTGTGTAGCGGTGAAATGCGTAGATATAGGAAGGAACACCAGTGGCGAAGGCGACCACCTGGACTGATACTGACACTGAGGTGCGAAAGCGTGGGGAGCAAACAGG
ASV99	5	16	759.262	Bacteria	Proteobacteria	Gammaproteobacteria	Pseudomonadales	Pseudomonadaceae	Pseudomonas	NA	TACAGAGGGTGCAAGCGTTAATCGGAATTACTGGGCGTAAAGCGCGCGTAGGTGGTTTGTTAAGTTGGATGTGAAATCCCCGGGCTCAACCTGGGAACTGCATCCAAAACTGGCAAGCTAGAGTATGGTAGAGGGTGGTGGAATTTCCTGTGTAGCGGTGAAATGCGTAGATATAGGAAGGAACACCAGTGGCGAAGGCGACCACCTGGACTGATACTGACACTGAGGTGCGAAAGCGTGGGGAGCAAACAGG
ASV85	3	7	747.867	Bacteria	Actinobacteria	Actinobacteria	Streptomycetales	Streptomycetaceae	Streptomyces	NA	TACGTAGGGCGCGAGCGTTGTCCGGAATTATTGGGCGTAAAGAGCTCGTAGGCGGTCTGTCGCGTCGGATGTGAAAGCCCGGGGCTTAACCCCGGGTCTGCATTCGATACGGGCAGACTAGAGTGTGGTAGGGGAGATCGGAATTCCTGGTGTAGCGGTGAAATGCGCAGATATCAGGAGGAACACCGGTGGCGAAGGCGGATCTCTGGGCCATTACTGACGCTGAGGAGCGAAAGCGTGGGGAGCGAACAGG
ASV45	1	14	671.443	Bacteria	Proteobacteria	Gammaproteobacteria	Pseudomonadales	Pseudomonadaceae	Pseudomonas	NA	TACGAAGGGTGCAAGCGTTAATCGGAATTACTGGGCGTAAAGCGCGCGTAGGTGGTTCAGCAAGTTGGATGTGAAAGCCCCGGGCTCAACCTGGGAACTGCATCCAAAACTACTGAGCTAGAGTACGGTAGAGGGTGGTGGAATTTCCTGTGTAGCGGTGAAATGCGTAGATATAGGAAGGAACACCAGTGGCGAAGGCGACCACCTGGACTGATACTGACACTGAGGTGCGAAAGCGTGGGGAGCAAACAGG
ASV1893	3	6	600.239	Bacteria	Proteobacteria	Alphaproteobacteria	Rhizobiales	Devosiaceae	Devosia	NA	TACGAAGGGGGCTAGCGTTGTTCGGATTTACTGGGCGTAAAGCGCACGTAGGCGGTTTGTTAAGTCAGAGGTGAAATCCCGGAGCTCAACTCCGGAACTGCCTTTGATACTGGCAAGCTAGAGTCCGGAAGAGGTAAGTGGAACTCCTAGTGTAGAGGTGGAATTCGTAGATATTAGGAAGAACACCAGTGGCGAAGGCGGCTTACTGGTCCGGAACTGACGCTGAGGTGCGAAAGCGTGGGGAGCAAACAGG
ASV271	3	5	590	Bacteria	Actinobacteria	Actinobacteria	Streptomycetales	Streptomycetaceae	Streptomyces	NA	TACGTAGGGCGCAAGCGTTGTCCGGAATTATTGGGCGTAAAGAGCTCGTAGGCGGCTTGTCGCGTCGGTTGTGAAAGCCCGGGGCTTAACCCCGGGTCTGCAGTCGATACGGGCAGGCTAGAGTTCGGTAGGGGAGATCGGAATTCCTGGTGTAGCGGTGAAATGCGCAGATATCAGGAGGAACACCGGTGGCGAAGGCGGATCTCTGGGCCGATACTGACGCTGAGGAGCGAAAGCGTGGGGAGCGAACAGG
ASV499	4	5	464.459	Bacteria	Bacteroidetes	Bacteroidia	Chitinophagales	Chitinophagaceae	Niastella	koreensis	TACGGAGGGTGCAAGCGTTATCCGGATTCACTGGGTTTAAAGGGAGCGTAGGTGGGCTGGTAAGTCAGTGGTGAAATCTCCGGGCTTAACTCGGAAACTGCCGTTGATACTATCAGTCTTGAATGTTGTGGAGGTAAGCGGAATATGTCATGTAGCGGTGAAATGCTTAGATATGACATAGAACACCGATAGCGAAGGCAGCTTGCTACACAATTATTGACACTGAGGCTCGAAAGCGTGGGGATCAAACAGG
ASV1200	4	3	296	Bacteria	Bacteroidetes	Bacteroidia	Chitinophagales	Chitinophagaceae	Chitinophaga	NA	TACGGAGGGTGCAAGCGTTATCCGGATTCACTGGGTTTAAAGGGTGCGTAGGCGGATTAGTAAGTCCGTGGTGAAATCTCCGAGCTTAACTCGGAAACTGCCGTGGATACTATTAATCTTGAATACTGTGGAGGTTAGCGGAATATGTCATGTAGCGGTGAAATGCATAGATATGACATAGAACACCAATTGCGAAGGCAGCTGGCTACACAGAGATTGACGCTGAGGCACGAAAGCGTGGGGATCAAACAGG
ASV1045	3	2	296	Bacteria	Bacteroidetes	Bacteroidia	Chitinophagales	Chitinophagaceae	Niastella	NA	TACGGAGGGTGCAAGCGTTATCCGGATTCACTGGGTTTAAAGGGTGCGTAGGTGGGTTGGTAAGTCCGTGGTGAAATCCCCAAGCTTAACTTGGGAACTGCCGTGGATACTATCAATCTTGAATATCGTTGAGGTTAGCGGAATATGTCATGTAGCGGTGAAATGCTTAGATATGACATAGAACACCGATAGCGGAGGCAGCTAACTAAGCGATCATTGACACTGAGGCACGAAAGCGTGGGGAGCAAACAGG
ASV383	3	5	278.209	Bacteria	Proteobacteria	Gammaproteobacteria	Pseudomonadales	Pseudomonadaceae	Pseudomonas	NA	TACGAAGGGTGCAAGCGTTAATCGGAATTACTGGGCGTAAAGCGCGCGTAGGTGGTTCGTTAAGTTGGATGTGAAAGCCCCGGGCTCAACCTGGGAACTGCATCCAAAACTGGCGAGCTAGAGTACGGTAGAGGGTGGTGGAATTTCCTGTGTAGCGGTGAAATGCGTAGATATAGGAAGGAACACCAGTGGCGAAGGCGACCACCTGGACTGATACTGACACTGAGGTGCGAAAGCGTGGGGAGCAAACAGG
ASV14	1	8	277.214	Bacteria	Proteobacteria	Gammaproteobacteria	Pseudomonadales	Pseudomonadaceae	Pseudomonas	NA	TACAGAGGGTGCAAGCGTTAATCGGAATTACTGGGCGTAAAGCGCGCGTAGGTGGTTCGTTAAGTTGGATGTGAAATCCCCGGGCTCAACCTGGGAACTGCATTCAAAACTGACGAGCTAGAGTATGGTAGAGGGTGGTGGAATTTCCTGTGTAGCGGTGAAATGCGTAGATATAGGAAGGAACACCAGTGGCGAAGGCGACCACCTGGACTGATACTGACACTGAGGTGCGAAAGCGTGGGGAGCAAACAGG
ASV283	1	9	209.021	Bacteria	Proteobacteria	Gammaproteobacteria	Pseudomonadales	Pseudomonadaceae	Pseudomonas	borbori	TACAGAGGGTGCAAGCGTTAATCGGAATTACTGGGCGTAAAGCGCGCGTAGGTGGTTGGTTAAGTTGGATGTGAAAGCCCCGGGCTCAACCTGGGAACTGCATCCAAAACTGGCCGGCTAGAGTACGGTAGAGGGTGGTGGAATTTCCTGTGTAGCGGTGAAATGCGTAGATATAGGAAGGAACACCAGTGGCGAAGGCGACCACCTGGACTGATACTGACACTGAGGTGCGAAAGCGTGGGGAGCAAACAGG
ASV498	2	4	151.19	Bacteria	Bacteroidetes	Bacteroidia	Chitinophagales	Chitinophagaceae	Chitinophaga	ginsengihumi	TACGGAGGGTGCAAGCGTTATCCGGATTCACTGGGTTTAAAGGGTGCGTAGGCGGAACAGAAAGTCCGTTGTGAAATCTCCGAGCTTAACTCGGAAATTGCGGTGGATACTATTGTTCTTGAATACTGTTGAGGTTAGCGGAATATGTCATGTAGCGGTGAAATGCATAGATATGACATAGAACACCAATTGCGAAGGCAGCTGGCTAAACAGATATTGACGCTGAGGCACGAAAGCGTGGGGATCAAACAGG
ASV1346	3	7	94.2547	Bacteria	Actinobacteria	Actinobacteria	Streptomycetales	Streptomycetaceae	Streptomyces	phyllanthi	TACGTAGGGCGCGAGCGTTGTCCGGAATTATTGGGCGTAAAGAGCTCGTAGGCGGCTTGTCACGTCGGGTGTGAAAGACCGGGGCTTAACTCCGGTTCTGCATTCGATACGGGCTAGCTAGAGTGTGGTAGGGGAGATCGGAATTCCTGGTGTAGCGGTGAAATGCGCAGATATCAGGAGGAACACCGGTGGCGAAGGCGGATCTCTGGGCCATTACTGACGCTGAGGAGCGAAAGCGTGGGGAGCGAACAGG
ASV899	1	7	80.7542	Bacteria	Proteobacteria	Gammaproteobacteria	Steroidobacterales	Steroidobacteraceae	Steroidobacter	NA	TACAGAGGGTGCGAGCGTTAATCGGAATTACTGGGCGTAAAGCGCGCGTAGGCGGCTTTGTAAGTCGGATGTGAAATCCCCGGGCTTAACCTGGGAACTGCATTCGAGACTGCATGGCTAGAGTATGGGAGAGGGAAGTGGAATTTCAGGTGTAGCGGTGAAATGCGTAGATATCTGAAGGAACATCAGTGGCGAAAGCGACTTCCTGGACCAATACTGACGCTCATGTGCGAAAGCGTGGGGAGCAAACAGG
ASV797	1	4	61.6138	Bacteria	Actinobacteria	Actinobacteria	Streptomycetales	Streptomycetaceae	Streptomyces	NA	TACGTAGGGCGCAAGCGTTGTCCGGAATTATTGGGCGTAAAGAGCTCGTAGGCGGTCTGTCGCGTCGGATGTGAAAGCCCGGGGCTTAACCCCGGGTCTGCATTCGATACGGGCAGACTAGAGTGTGGTAGGGGAGATCGGAATTCCTGGTGTAGCGGTGAAATGCGCAGATATCAGGAGGAACACCGGTGGCGAAGGCGGATCTCTGGGCCATTACTGACGCTGAGGAGCGAAAGCGTGGGGAGCGAACAGG
ASV360	4	7	40.285	Bacteria	Proteobacteria	Gammaproteobacteria	Gammaproteobacteria_Incertae_Sedis	Unknown_Family	Acidibacter	NA	TACAGAGGGTGCGAGCGTTAATCGGAATTACTGGGCGTAAAGCGTGCGTAGACGGTAGCGTAAGTCAGATGTGAAAGCCCCGGGCTCAACCTGGGAATTGCATTTGAGACTGCTCTGCTCGGGTGCGGAAGAGGGAAGCGGAATTTCCGGTGTAGCGGTGAAATGCGTAGATATCGGAAGGAACACCAGTGGCGAAAGCGGCTTCCTGGTCCGACACCGACGTTCAGGCACGAAAGCGTGGGGAGCAAACAGG
ASV1871	3	4	28.3045	Bacteria	Bacteroidetes	Bacteroidia	Chitinophagales	Chitinophagaceae	Chitinophaga	NA	TACGGAGGGTGCAAGCGTTATCCGGATTCACTGGGTTTAAAGGGTGCGTAGGCGGAATTGTAAGTCCGTGGTGAAATCTCCGAGCTTAACTCGGAAACTGCCGTGGATACTATAGTTCTTGAATGTTGTGGAGGTTTGCGGAATATGTCATGTAGCGGTGAAATGCTTAGATATGACATAGAACACCGATTGCGAAGGCAGCAGGCTACACAAATATTGACGCTGAGGCACGAAAGCGTGGGGATCAAACAGG
ASV2	1	7	20.9431	Bacteria	Proteobacteria	Gammaproteobacteria	Pseudomonadales	Pseudomonadaceae	Pseudomonas	NA	TACAGAGGGTGCAAGCGTTAATCGGAATTACTGGGCGTAAAGCGCGCGTAGGTGGTTCGTTAAGTTGGATGTGAAATCCCCGGGCTCAACCTGGGAACTGCATTCAAAACTGTCGAGCTAGAGTATGGTAGAGGGTGGTGGAATTTCCTGTGTAGCGGTGAAATGCGTAGATATAGGAAGGAACACCAGTGGCGAAGGCGACCACCTGGACTGATACTGACACTGAGGTGCGAAAGCGTGGGGAGCAAACAGG
ASV37	2	4	19.7857	Bacteria	Actinobacteria	Actinobacteria	Streptomycetales	Streptomycetaceae	Streptomyces	NA	TACGTAGGGCGCAAGCGTTGTCCGGAATTATTGGGCGTAAAGAGCTCGTAGGCGGCTTGTCACGTCGGGTGTGAAAGCCCGGGGCTTAACCCCGGGTCTGCATTCGATACGGGCAGGCTAGAGTGTGGTAGGGGAGATCGGAATTCCTGGTGTAGCGGTGAAATGCGCAGATATCAGGAGGAACACCGGTGGCGAAGGCGGATCTCTGGGCCATTACTGACGCTGAGGAGCGAAAGCGTGGGGAGCGAACAGG
ASV59	5	2	19.4557	Bacteria	Proteobacteria	Gammaproteobacteria	Pseudomonadales	Pseudomonadaceae	Pseudomonas	NA	TACAGAGGGTGCAAGCGTTAATCGGAATTACTGGGCGTAAAGCGCGCGTAGGTGGTTTGTTAAGTTGGATGTGAAAGCCCCGGGCTCAACCTGGGAACTGCATCCAAAACTGGCAAGCTAGAGTAGGGCAGAGGGTGGTGGAATTTCCTGTGTAGCGGTGAAATGCGTAGATATAGGAAGGAACACCAGTGGCGAAGGCGACCACCTGGGCTCATACTGACACTGAGGTGCGAAAGCGTGGGGAGCAAACAGG
ASV115	5	2	11.9304	Bacteria	Proteobacteria	Alphaproteobacteria	Rhizobiales	Rhizobiaceae	Allorhizobium-Neorhizobium-Pararhizobium-Rhizobium	NA	TACGAAGGGGGCTAGCGTTGTTCGGAATTACTGGGCGTAAAGCGCACGTAGGCGGATATTTAAGTCAGGGGTGAAATCCCGCAGCTCAACTGCGGAACTGCCTTTGATACTGGGTATCTTGAGTATGGAAGAGGTTAGTGGAATTGCGAGTGTAGAGGTGAAATTCGTAGATATTCGCAGGAACACCAGTGGCGAAGGCGGCTAACTGGTCCATAACTGACGCTGAGGTGCGAAAGCGTGGGGAGCAAACAGG
ASV669	5	11	10.2777	Bacteria	Proteobacteria	Alphaproteobacteria	Rhizobiales	Devosiaceae	Devosia	NA	TACGAAGGGGGCTAGCGTTGTTCGGATTTACTGGGCGTAAAGCGCACGTAGGCGGTTTGTTAAGTCAGGGGTGAAATCCCGGAGCTCAACTCCGGAACTGCCTTTGATACTGGCAAGCTAGAGTCCGGAAGAGGTAAGTGGAACTCCTAGTGTAGAGGTGGAATTCGTAGATATTAGGAAGAACACCAGTGGCGAAGGCGGCTTACTGGTCCGGAACTGACGCTGAGGTGCGAAAGCGTGGGGAGCAAACAGG
ASV88	5	4	10.0156	Bacteria	Actinobacteria	Actinobacteria	Streptomycetales	Streptomycetaceae	Streptomyces	NA	TACGTAGGGCGCAAGCGTTGTCCGGAATTATTGGGCGTAAAGAGCTCGTAGGCGGCTTGTCACGTCGGATGTGAAAGCCCGGGGCTTAACCCCGGGTCTGCATTCGATACGGGCTAGCTAGAGTGTGGTAGGGGAGATCGGAATTCCTGGTGTAGCGGTGAAATGCGCAGATATCAGGAGGAACACCGGTGGCGAAGGCGGATCTCTGGGCCATTACTGACGCTGAGGAGCGAAAGCGTGGGGAGCGAACAGG
ASV51	5	2	8.97294	Bacteria	Proteobacteria	Alphaproteobacteria	Rhizobiales	Devosiaceae	Devosia	NA	TACGAAGGGGGCTAGCGTTGTTCGGATTTACTGGGCGTAAAGCGCACGTAGGCGGATCGTTAAGTCGGGGGTGAAATCCTGGAGCTCAACTCCAGAACTGCCTTCGATACTGGCGATCTTGAGTCCGGAAGAGGTGAGTGGAACTCCTAGTGTAGAGGTGGAATTCGTAGATATTAGGAAGAACACCAGTGGCGAAGGCGGCTCACTGGTCCGGTACTGACGCTGAGGTGCGAAAGCGTGGGGAGCAAACAGG
ASV239	2	2	8.2375	Bacteria	Proteobacteria	Alphaproteobacteria	Rhizobiales	Rhizobiaceae	Allorhizobium-Neorhizobium-Pararhizobium-Rhizobium	NA	TACGAAGGGGGCTAGCGTTGTTCGGAATTACTGGGCGTAAAGCGCACGTAGGCGGACATTTAAGTCAGGGGTGAAATCCCAGAGCTCAACTCTGGAACTGCCTTTGATACTGGGTGTCTTGAGTATGGAAGAGGTGAGTGGAATTCCGAGTGTAGAGGTGAAATTCGTAGATATTCGGAGGAACACCAGTGGCGAAGGCGGCTCACTGGTCCATTACTGACGCTGAGGTGCGAAAGCGTGGGGAGCAAACAGG
ASV158	5	5	2.99409	Bacteria	Proteobacteria	Alphaproteobacteria	Rhizobiales	Rhizobiaceae	Allorhizobium-Neorhizobium-Pararhizobium-Rhizobium	NA	TACGAAGGGGGCTAGCGTTGTTCGGAATTACTGGGCGTAAAGCGCACGTAGGCGGATATTTAAGTCAGGGGTGAAATCCCGCAGCTCAACTGCGGAACTGCCTTTGATACTGGGTATCTTGAGTATGGAAGAGGTAAGTGGAATTCCGAGTGTAGAGGTGAAATTCGTAGATATTCGGAGGAACACCAGTGGCGAAGGCGGCTTACTGGTCCATTACTGACGCTGAGGTGCGAAAGCGTGGGGAGCAAACAGG
ASV409	3	5	0.25	Bacteria	Bacteroidetes	Bacteroidia	Chitinophagales	Chitinophagaceae	Chitinophaga	NA	TACGGAGGGTGCAAGCGTTATCCGGATTCACTGGGTTTAAAGGGTGCGTAGGCGGATTTGTAAGTCCGTGGTGAAATCTCCAGGCTTAACCTGGAAACTGCCGTGGATACTATAAATCTTGAATGTTGTGGAGGTTAGCGGAATATGTCATGTAGCGGTGAAATGCATAGATATGACATAGAACACCAATTGCGAAGGCAGCTGGCTACACAAATATTGACGCTGAGGCACGAAAGCGTGGGGATCAAACAGG
ASV978	8	4	0	Bacteria	Proteobacteria	Gammaproteobacteria	Steroidobacterales	Steroidobacteraceae	Steroidobacter	NA	TACAGAGGGTGCGAGCGTTAATCGGAATTACTGGGCGTAAAGCGCGCGTAGGCGGCTTTTCAAGTCGGATGTGAAATCCCCGGGCTTAACCTGGGAACTGCATTCGAGACTGTCTAGCTAGAGTATGGGAGAGGGAAGTGGAATTTCAGGTGTAGCGGTGAAATGCGTAGATATCTGAAGGAACATCAGTGGCGAAAGCGACTTCCTGGACCAATACTGACGCTCATGTGCGAAAGCGTGGGGAGCAAACAGG
ASV17	5	3	0	Bacteria	Proteobacteria	Gammaproteobacteria	Pseudomonadales	Pseudomonadaceae	Pseudomonas	NA	TACAGAGGGTGCAAGCGTTAATCGGAATTACTGGGCGTAAAGCGCGCGTAGGTGGTTCGTTAAGTTGGATGTGAAAGCCCCGGGCTCAACCTGGGAACTGCATTCAAAACTGTCGAGCTAGAGTATGGTAGAGGGTGGTGGAATTTCCTGTGTAGCGGTGAAATGCGTAGATATAGGAAGGAACACCAGTGGCGAAGGCGACCACCTGGACTGATACTGACACTGAGGTGCGAAAGCGTGGGGAGCAAACAGG
ASV20	3	3	0	Bacteria	Proteobacteria	Alphaproteobacteria	Rhizobiales	Rhizobiaceae	Allorhizobium-Neorhizobium-Pararhizobium-Rhizobium	NA	TACGAAGGGGGCTAGCGTTGTTCGGAATTACTGGGCGTAAAGCGCACGTAGGCGGATATTTAAGTCAGGGGTGAAATCCCAGAGCTCAACTCTGGAACTGCCTTTGATACTGGGTATCTTGAGTATGGAAGAGGTAAGTGGAATTCCGAGTGTAGAGGTGAAATTCGTAGATATTCGGAGGAACACCAGTGGCGAAGGCGGCTTACTGGTCCATTACTGACGCTGAGGTGCGAAAGCGTGGGGAGCAAACAGG
ASV341	7	3	0	Bacteria	Proteobacteria	Gammaproteobacteria	Betaproteobacteriales	Burkholderiaceae	Cupriavidus	pauculus	TACGTAGGGTGCGAGCGTTAATCGGAATTACTGGGCGTAAAGCGTGCGCAGGCGGTTTTGTAAGACAGGCGTGAAATCCCCGAGCTCAACTTGGGAATTGCGCTTGTGACTGCAAGGCTAGAGTATGTCAGAGGGGGGTAGAATTCCACGTGTAGCAGTGAAATGCGTAGAGATGTGGAGGAATACCGATGGCGAAGGCAGCCCCCTGGGACGTCACTGACGCTCATGCACGAAAGCGTGGGGAGCAAACAGG
ASV429	7	3	0	Bacteria	Proteobacteria	Alphaproteobacteria	Sphingomonadales	Sphingomonadaceae	Sphingobium	NA	TACGGAGGGGGCTAGCGTTGTTCGGAATTACTGGGCGTAAAGCGCACGTAGGCGGCGATTTAAGTCAGGGGTGAAAGCCCAGTGCTCAACACTGGAACTGCCCTTGAGACTGGATTGCTTGAATCACGGAGAGGTGGGTGGAATTCCGAGTGTAGAGGTGAAATTCGTAGATATTCGGAAGAACACCAGTGGCGAAGGCGGCCCACTGGACGTGTATTGACGCTGAGGTGCGAAAGCGTGGGGAGCAAACAGG
ASV235	3	2	0	Bacteria	Proteobacteria	Gammaproteobacteria	Gammaproteobacteria_Incertae_Sedis	Unknown_Family	Acidibacter	NA	TACAGAGGGTGCGAGCGTTAATCGGAATTACTGGGCGTAAAGCGTGCGTAGACGGTTATTTAAGTCGGGTGTGAAAGCCCCGGGCTCAACCTGGGAATTGCATTCGAGACTGAATAGCTAGGGTACGGTAGAGGGAAGCGGAATTTCCGGTGTAGCGGTGAAATGCGTAGATATCGGAAGGAACATCAGTGGCGAAAGCGGCTTCCTGGACCAGTACCGACGTTCAGGCACGAAAGCGTGGGGAGCAAACAGG
ASV306	2	2	0	Bacteria	Proteobacteria	Gammaproteobacteria	Gammaproteobacteria_Incertae_Sedis	Unknown_Family	Acidibacter	NA	TACAGAGGGTGCAAGCGTTAATCGGAATTACTGGGCGTAAAGCGTGCGCAGACGGTTGCGTAAGTCAGATGTGAAAGCCCCGGGCTCAACCTGGGAATTGCATTTGAGACTGCGTAGCTAGGGTGCGGAAGAGGGAAGCGGAATTTCCGGTGTAGCGGTGAAATGCGTAGATATCGGAAGGAACACCAGTGGCGAAAGCGGCTTCCTGGTCCAGCACCGACGTTCAGGCACGAAAGCGTGGGGAGCAAACAGG
ASV347	3	2	0	Bacteria	Actinobacteria	Actinobacteria	Streptomycetales	Streptomycetaceae	Streptomyces	NA	TACGTAGGGCGCAAGCGTTGTCCGGAATTATTGGGCGTAAAGAGCTCGTAGGCGGCTTGTCACGTCGGTTGTGAAAGCCCGGGGCTTAACCCCGGGTCTGCAGTCGATACGGGCAGGCTAGAGTTCGGTAGGGGAGATCGGAATTCCTGGTGTAGCGGTGAAATGCGCAGATATCAGGAGGAACACCGGTGGCGAAGGCGGATCTCTGGGCCGATACTGACGCTGAGGAGCGAAAGCGTGGGGAGCGAACAGG
ASV443	6	2	0	Bacteria	Proteobacteria	Gammaproteobacteria	Pseudomonadales	Pseudomonadaceae	Pseudomonas	NA	TACGAAGGGTGCAAGCGTTAATCGGAATTACTGGGCGTAAAGCGCGCGTAGGTGGTTTGGTAAGATGGATGTGAAATCCCCGGGCTCAACCTGGGAACTGCATCCATAACTGCCTGACTAGAGTACGGTAGAGGGTGGTGGAATTTCCTGTGTAGCGGTGAAATGCGTAGATATAGGAAGGAACACCAGTGGCGAAGGCGACCACCTGGACTGATACTGACACTGAGGTGCGAAAGCGTGGGGAGCAAACAGG
ASV631	4	2	0	Bacteria	Proteobacteria	Gammaproteobacteria	Gammaproteobacteria_Incertae_Sedis	Unknown_Family	Acidibacter	NA	TACAGAGGGTGCGAGCGTTAATCGGAATTACTGGGCGTAAAGCGTGCGTAGACGGTCATGTAAGTCGGGTGTGAAAGCCCCGGGCTCAACCTGGGAATTGCATTCGAGACTGCATGGCTAGGGTGCGGAAGAGGGAAGCGGAATTTCCGGTGTAGCGGTGAAATGCGTAGATATCGGAAGGAACACCAGTGGCGAAAGCGGCTTCCTGGTCCAGCACCGACGTTCAGGCACGAAAGCGTGGGGAGCAAACAGG
ASV800	3	2	0	Bacteria	Proteobacteria	Gammaproteobacteria	Pseudomonadales	Pseudomonadaceae	Pseudomonas	indica	TACAGAGGGTGCAAGCGTTAATCGGAATTACTGGGCGTAAAGCGCGCGTAGGTGGTTCAGCAAGTTGGATGTGAAATCCCCGGGCTCAACCTGGGAACTGCATCCAAAACTACTGGGCTAGAGTACGGTAGAGGGTGGTGGAATTTCCTGTGTAGCGGTGAAATGCGTAGATATAGGAAGGAACACCAGTGGCGAAGGCGACCACCTGGACTGATACTGACACTGAGGTGCGAAAGCGTGGGGAGCAAACAGG
ASV837	7	2	0	Bacteria	Bacteroidetes	Bacteroidia	Chitinophagales	Chitinophagaceae	Chitinophaga	rupis	TACGGAGGGTGCAAGCGTTATCCGGATTCACTGGGTTTAAAGGGTGCGTAGGCGGATTAGAAAGTCCGTTGTGAAATCTCTGAGCTTAACTCGGAAATTGCGGTGGATACTATTAGTCTTGAATACTGTGGAGGTTAGCGGAATATGTCATGTAGCGGTGAAATGCATAGATATGACATAGAACACCAATTGCGAAGGCAGCTGGCTACACAGATATTGACGCTGAGGCACGAAAGCGTGGGGATCAAACAGG
ASV1	21	1	0	Bacteria	Proteobacteria	Gammaproteobacteria	Pseudomonadales	Pseudomonadaceae	Pseudomonas	NA	TACAGAGGGTGCAAGCGTTAATCGGAATTACTGGGCGTAAAGCGCGCGTAGGTGGTTTGTTAAGTTGGATGTGAAAGCCCCGGGCTCAACCTGGGAACTGCATTCAAAACTGACAAGCTAGAGTATGGTAGAGGGTGGTGGAATTTCCTGTGTAGCGGTGAAATGCGTAGATATAGGAAGGAACACCAGTGGCGAAGGCGACCACCTGGACTGATACTGACACTGAGGTGCGAAAGCGTGGGGAGCAAACAGG
ASV104	12	1	0	Bacteria	Proteobacteria	Gammaproteobacteria	Steroidobacterales	Steroidobacteraceae	Steroidobacter	flavus	TACAGAGGGTGCGAGCGTTAATCGGAATTACTGGGCGTAAAGCGCGCGTAGGCGGCTTTTCAAGTCGATTGTGAAATCCCCGGGCTTAACCTGGGAACTGCAGTCGAGACTGTCTAGCTAGAGTATGGGAGAGGGAAGTGGAATTTCAGGTGTAGCGGTGAAATGCGTAGATATCTGAAGGAACATCAGTGGCGAAAGCGACTTCCTGGACCAATACTGACGCTCATGTGCGAAAGCGTGGGGAGCAAACAGG
ASV324	7	1	0	Bacteria	Bacteroidetes	Bacteroidia	Chitinophagales	Chitinophagaceae	Niastella	NA	TACGGAGGGTGCAAGCGTTATCCGGATTCACTGGGTTTAAAGGGAGCGTAGGTGGGATGGTAAGTCAGTGGTGAAATCTCCGGGCTTAACTCGGAAACTGCCGTTGATACTATCATTCTTGAATATTGTGGAGGTAAGCGGAATATGTCATGTAGCGGTGAAATGCTTAGATATGACATAGAACACCGATAGCGAAGGCAGCTTGCTACACAATTATTGACACTGAGGCTCGAAAGCGTGGGGATCAAACAGG
ASV471	1	1	0	Bacteria	Actinobacteria	Actinobacteria	Streptomycetales	Streptomycetaceae	Streptomyces	NA	TACGTAGGGCGCAAGCGTTGTCCGGAATTATTGGGCGTAAAGAGCTCGTAGGCGGCTTGTCACGTCGATTGTGAAAGCTCGGGGCTTAACCCCGAGTCTGCAGTCGATACGGGCTAGCTAGAGTGTGGTAGGGGAGATCGGAATTCCTGGTGTAGCGGTGAAATGCGCAGATATCAGGAGGAACACCGGTGGCGAAGGCGGATCTCTGGGCCATTACTGACGCTGAGGAGCGAAAGCGTGGGGAGCGAACAGG
ASV678	1	1	0	Bacteria	Proteobacteria	Alphaproteobacteria	Rhizobiales	Rhizobiaceae	Allorhizobium-Neorhizobium-Pararhizobium-Rhizobium	NA	TACGAAGGGGGCTAGCGTTGTTCGGAATTACTGGGCGTAAAGCGCACGTAGGCGGATCGATCAGTCAGGGGTGAAATCCCAGAGCTCAACTCTGGAACTGCCTTTGATACTGTCGATCTAGAGTATGGAAGAGGTGAGTGGAATTCCGAGTGTAGAGGTGAAATTCGTAGATATTCGGAGGAACACCAGTGGCGAAGGCGGCTCACTGGTCCATTACTGACGCTGAGGTGCGAAAGCGTGGGGAGCAAACAGG
ASV9	17	1	0	Bacteria	Proteobacteria	Gammaproteobacteria	Steroidobacterales	Steroidobacteraceae	Steroidobacter	NA	TACAGAGGGTGCGAGCGTTAATCGGAATTACTGGGCGTAAAGCGCGCGTAGGCGGCTTTGCAAGTCGGGTGTGAAATCCCCAGGCTTAACCTGGGAACTGCATTCGAGACTGCATTGCTAGAGTATGGGAGAGGGAAGTGGAATTTCCGGTGTAGCGGTGAAATGCGTAGATATCGGAAGGAACATCAGTGGCGAAAGCGACTTCCTGGACCAATACTGACGCTCATGTGCGAAAGCGTGGGGAGCAAACAGG
ASV132	4	10	3976.51	Bacteria	Proteobacteria	Gammaproteobacteria	Gammaproteobacteria_Incertae_Sedis	Unknown_Family	Acidibacter	NA	TACAGAGGGTGCAAGCGTTAATCGGAATTACTGGGCGTAAAGCGTGCGTAGACGGTTACATAAGTCGGGTGTGAAAGCCCCGGGCTCAACCTGGGAATTGCATTCGAGACTGCGTAGCTAGGGTGCGGAAGAGGGAAGCGGAATTTCCGGTGTAGCGGTGAAATGCGTAGATATCGGAAGGAACACCAGTGGCGAAAGCGGCTTCCTGGTCCAGCACCGACGTTCAGGCACGAAAGCGTGGGGAGCAAACAGG
ASV28	2	7	17674.1	Archaea	Thaumarchaeota	Nitrososphaeria	Nitrososphaerales	Nitrososphaeraceae	NA	NA	TACCAGCACCCCGAGTGGTCGGGACGATTATTGGGCCTAAAGCATCCGTAGCCGGTTTTACAAGTCCCCCGTTAAATCCAACTGCTTAACAGATGGGCCGCGGAGGATACTATAAGACTAGGAGGCAGGAGAGGCAAGCGGTACTCAGTGGGTAGGGGTAAAATCCGTTGATCCATTGAAGACCACCAGTGGCGAAGGCGGCTTGCCAGAATGCGCTCGACGGTGAGGGATGAAAGCTGGGGGAGCAAACCGG
ASV1193	2	3	12170.7	Bacteria	Bacteroidetes	Bacteroidia	Cytophagales	Microscillaceae	NA	NA	TACGTAGGTGGCAAGCGTTGTCCGGATTTATTGGGTTTAAAGGGTGCGTAGGCGGTCTTTTAAGTCAGTGGTGAAATACTTCAGCTCAACTGGAGAGGTGCCATTGATACTGGGAGACTTGAGTACTGATGAGGTAGGCGGAATGGACGGTGTAGCGGTGAAATGCTTAGATATCGTCCAGAACACCGATAGCGAAGGCAGCTTACTAAGGAGTAACTGACGCTGAGGCACGAAAGTGTGGGGATCAAACAGG
ASV134	1	4	12119.2	Bacteria	Acidobacteria	Blastocatellia_(Subgroup_4)	Blastocatellales	Blastocatellaceae	NA	NA	TACGTAGGGAGCAAGCGTTGTTCGGATTTACTGGGCGTAAAGGGCGCGTAGGCGGCGCGGTAAGTCACTTGTGAAATCTCTGAGCTTAACTCAGAACGGCCAAGTGATACTGCAGTGCTAGAGTGCAGAAGGGGCAATCGGAATTCTTGGTGTAGCGGTGAAATGCGTAGATATCAAGAGGAACACCTGAGGTGAAGACGGGTTGCTGGGCTGACACTGACGCTGAGGCGCGAAAGCCAGGGGAGCAAACGGG
ASV180	2	2	12053.4	Bacteria	Bacteroidetes	Bacteroidia	Cytophagales	Microscillaceae	NA	NA	TACGTAGGTGGCAAGCGTTGTCCGGATTTATTGGGTTTAAAGGGTGCGTAGGCGGCCTATTAAGTCAGTTCTGAAATATCCCGGCTTAACCGGGAGGGTGGGATTGATACTGATGGGCTTGAGTGGAGTCGAGGTAGGCGGAATTGACGGTGTAGCGGTGAAATGCTTAGATATCGTCAAGAACACCGATAGTGTAGACAGCTTACTAGACTTCAACTGACGCTGAGGCACGAAAGTGTGGGGATCAAACAGG
ASV363	1	14	10846.8	Bacteria	Actinobacteria	Actinobacteria	Propionibacteriales	Nocardioidaceae	Kribbella	NA	TACGTAGGGTCCGAGCGTTGTCCGGAATTATTGGGCGTAAAGGGCTCGTAGGCGGTTCGTCACGTCGGGAGTGAAAACTCGGAGCTTAACTCCGAGCCTGCTTCCGATACGGGCAGACTAGAGGTAGGCAGGGGAGAGCGGAACTCCTGGTGTAGCGGTGGAATGCGCAGATATCAGGAAGAACACCGGTGGCGAAGGCGGCTCTCTGGGCCTTACCTGACGCTGAGGAGCGAAAGCGTGGGTAGCGAACAGG
ASV286	2	7	9301.27	Bacteria	Proteobacteria	Alphaproteobacteria	Rhizobiales	Hyphomicrobiaceae	Pedomicrobium	NA	TACGAAGGGGGCTAGCGTTGTTCGGAATCACTGGGCGTAAAGCGCACGTAGGCGGATGTGCCAGTCAGGGGTGAAATCCCGGAGCTCAACTCCGGAACTGCCTCTGATACAGCACGTCTTGAGTTCGAGAGAGGTGGGTGGAATTCCTAGTGTAGAGGTGAAATTCGTAGATATTAGGAAGAACACCGGTGGCGAAGGCGGCCCACTGGCTCGATACTGACGCTGAGGTGCGAAAGCGTGGGGAGCAAACAGG
ASV1922	3	5	9225.5	Bacteria	Proteobacteria	Alphaproteobacteria	NA	NA	NA	NA	TACGAAGGGGGCTAGCGTTGTTCGGAATTACTGGGCGTAAAGGGCGCGTAGGCGGCCTTGTTAGTCGAGTGTGAAAGCCCTGGGCTTAACCCGGGAAGCGCGCTTGATACTGCAGGGCTTGAGTGTGGGAGAGGTTGGTGGAATTCCCAGTGTAGAGGTGAAATTCGTAGATATTGGGAAGAACACCGGTGGCGAAGGCGACCAACTGGACCACAACTGACGCTGAGGCGCGAAAGCGTGGGGAGCAAACAGG
ASV189	2	14	8720.01	Bacteria	Planctomycetes	Phycisphaerae	Tepidisphaerales	WD2101_soil_group	NA	NA	GACAGAGGTGCCAAGCGTTAGGCGGAATCACTGGGCTTAAAGCGTGTGTAGGCGGGCGATCAAGTACCTTGTGAAATCCCACGGCTCAACCGTGGAACTGCTGGGTATACTGGTTGTCTTGAGCCAGCTAGGGGCGAGCGGAACAGACGGTGGAGCGGTGAAATGCGTAGATATCGTCTGGAACGCCGAAGGTGAAAACAGCTCGCTGGGGCTGCGCTGACGCTGAGACACGAAAGCCAGGGGAGCGAACGGG
ASV171	2	8	6594.56	Bacteria	Bacteroidetes	Bacteroidia	Chitinophagales	Chitinophagaceae	Flavitalea	gansuensis	TACGGAGGGTGCAAGCGTTATCCGGATTCACTGGGTTTAAAGGGTGCGTAGGCGGGTTGGTAAGTCCGTGGTGAAATCTCCGAGCTTAACTCGGAAACTGCCGTGGATACTATCAATCTTGAATATCGTGGAGGTAAGCGGAATATGTCATGTAGCGGTGAAATGCTTAGATATGACATAGAACACCAATTGCGTAGGCAGCTTACTACACGATCATTGACGCTGAGGCACGAAAGCGTGGGGAGCAAACAGG
ASV403	2	13	4521.64	Bacteria	Bacteroidetes	Bacteroidia	Cytophagales	Microscillaceae	Chryseolinea	NA	TACGTAGGTGGCAAGCGTTGTCCGGATTTATTGGGTTTAAAGGGTGCGTAGGCGGTCTATTAAGTCAGTGGTGAAATACTCTAGCTCAACTAGAGGGGTGCCATTGATACTGATGGACTTGAGTACAGATGAGGTAGGCGGAATTGACGGTGTAGCGGTGAAATGCTTAGATATCGTCAAGAACACCTATAGCGAAGGCAGCTTACTAGGCTGTAACTGACGCTGAGGCACGAAAGTGTGGGGATCAAACAGG
ASV451	1	12	4080.79	Bacteria	Bacteroidetes	Bacteroidia	Cytophagales	Spirosomaceae	Dyadobacter	NA	TACGGAGGGTGCGAGCGTTGTCCGGATTTATTGGGTTTAAAGGGTGCGTAGGTGGCTGTTTAAGTCAGTGGTGAAATACGGTTGCTCAACAATCGAGGTGCCATTGATACTGAATAGCTTGAAATAATTGGAGGCTGCCGGAATGGATGGTGTAGCGGTGAAATGCATAGATATCATCCAGAACACCGATTGCGAAGGCAGGTGGCTACGATTGGTTTGACACTGAGGCACGAAAGCATGGGGAGCAAACAGG
ASV1520	3	7	3399.55	Bacteria	Proteobacteria	Alphaproteobacteria	Rhizobiales	Hyphomicrobiaceae	Pedomicrobium	NA	TACGAAGGGGGCTAGCGTTGTTCGGAATCACTGGGCGTAAAGCGCACGTAGGCGGACTTTCAAGTCAGGGGTGAAATCCCGGGGCTCAACCTCGGAACTGCCTTTGATACTGTTGGTCTCGAGTCCGATAGAGGTGGGTGGAATTCCTAGTGTAGAGGTGAAATTCGTAGATATTAGGAAGAACACCGGTGGCGAAGGCGGCCCACTGGATCGGTACTGACGCTGAGGTGCGAAAGCGTGGGGAGCAAACAGG
ASV908	1	6	3316.73	Bacteria	Bacteroidetes	Bacteroidia	Flavobacteriales	Flavobacteriaceae	Flavobacterium	NA	TACGGAGGATCCAAGCGTTATCCGGAATCATTGGGTTTAAAGGGTCCGTAGGCGGTTTTGTAAGTCAGTGGTGAAATCCGGCAGCTCAACTGTCGCACTGCCATTGATACTGCAGGACTTGAATTATTGTGAAGTAACTAGAATATGTAGTGTAGCGGTGAAATGCTTAGATATTACATGGAATACCCATTGCGAAGGCAGGTTACTAACAATACATTGACGCTGATGGACGAAAGCGTGGGGAGCGAACAGG
ASV1015	3	14	3279.04	Bacteria	Proteobacteria	Gammaproteobacteria	Xanthomonadales	Xanthomonadaceae	Lysobacter	NA	TACGAAGGGTGCAAGCGTTACTCGGAATTACTGGGCGTAAAGCGTGCGTAGGTGGTTTGTTAAGTCTGATGTGAAAGCCCTGGGCTCAACCTGGGAACTGCATTGGATACTGGCTTACTAGAGTGCGGTAGAGGGGTGTGGAATTCCCGGTGTAGCAGTGAAATGCGTAGATATCGGGAGGAACATCTGTGGCGAAGGCGACACCCTGGACCAGCACTGACACTGAGGCACGAAAGCGTGGGGAGCAAACAGG
ASV309	5	14	3024.65	Bacteria	Proteobacteria	Gammaproteobacteria	Xanthomonadales	Xanthomonadaceae	Stenotrophomonas	NA	TACGAAGGGTGCAAGCGTTACTCGGAATTACTGGGCGTAAAGCGTGCGTAGGTGGTTGTTTAAGTCTGTTGTGAAAGCCCTGGGCTCAACCTGGGAATTGCAGTGGATACTGGACGACTAGAGTGTGGTAGAGGGTAGTGGAATTCCTGGTGTAGCAGTGAAATGCGTAGAGATCAGGAGGAACATCCATGGCGAAGGCAGCTACCTGGACCAACACTGACACTGAGGCACGAAAGCGTGGGGAGCAAACAGG
ASV31	2	13	2719.66	Bacteria	Verrucomicrobia	Verrucomicrobiae	Chthoniobacterales	Chthoniobacteraceae	Candidatus_Udaeobacter	NA	TACAGAGGTCTCAAGCGTTGTTCGGATTCATTGGGCGTAAAGGGTGCGTAGGCGGCGCGGTAAGTCGGGTGTGAAATCTCGGAGCTTAACTCCGAAACTGCATTCGATACTGCCGTGCTTGAGGACTGGAGAGGAGACTGGAATTTACGGTGTAGCGGTGAAATGCGTAGATATCGTAAGGAAGACCAGTGGCGAAGGCGGGTCTCTGGACAGTTCCTGACGCTGAGGCACGAAGGTCAGGGGAGCAAACGGG
ASV234	3	9	2641.74	Bacteria	Proteobacteria	Alphaproteobacteria	Rhizobiales	Rhizobiaceae	Shinella	NA	TACGAAGGGGGCTAGCGTTGTTCGGAATTACTGGGCGTAAAGCGCACGTAGGCGGGTATTTAAGTCAGGGGTGAAATCCCAGAGCTCAACTCTGGAACTGCCTTTGATACTGGGTACCTAGAGTATGGAAGAGGTGAGTGGAATTCCGAGTGTAGAGGTGAAATTCGTAGATATTCGGAGGAACACCAGTGGCGAAGGCGGCTCACTGGTCCATTACTGACGCTGAGGTGCGAAAGCGTGGGGAGCAAACAGG
ASV2029	3	5	2602.71	Bacteria	Actinobacteria	Actinobacteria	Propionibacteriales	Nocardioidaceae	Nocardioides	NA	TACGTAGGGTGCGAGCGTTGTCCGGAATTATTGGGCGTAAAGGGCTCGTAGGCGGTTTGTCGCGTCGGGAGTGAAAACATCCAGCTTAACTGGGTGCTTGCTTTCGATACGGGCAGACTTGAGGTATGCAGGGGAGAATGGAATTCCTGGTGTAGCGGTGAAATGCGCAGATATCAGGAGGAACACCGGTGGCGAAGGCGGTTCTCTGGGCATTACCTGACGCTGAGGAGCGAAAGTGTGGGGAGCGAACAGG
ASV135	1	28	2565.01	Bacteria	Proteobacteria	Gammaproteobacteria	Xanthomonadales	Xanthomonadaceae	Stenotrophomonas	NA	TACGAAGGGTGCAAGCGTTACTCGGAATTACTGGGCGTAAAGCGTGCGTAGGTGGTTGTTTAAGTCTGTTGTGAAAGCCCTGGGCTCAACCTGGGAACTGCAGTGGAAACTGGACAACTAGAGTGTGGTAGAGGGTAGCGGAATTCCCGGTGTAGCAGTGAAATGCGTAGAGATCGGGAGGAACATCCATGGCGAAGGCAGCTACCTGGACCAACACTGACACTGAGGCACGAAAGCGTGGGGAGCAAACAGG
ASV930	2	3	2523.84	Bacteria	Bacteroidetes	Bacteroidia	Sphingobacteriales	Sphingobacteriaceae	Pseudosphingobacterium	NA	TACGGAGGATCCGAGCGTTATCCGGAATTATTGGGTTTAAAGGGTGCGCAGGCGGGGATCTAAGTCAGGGGTGAAAGACGGTGGCTCAACCATCGCAGTGCCTTTGATACTGGATTTCTTGAATGTACCTGAGGTAGGCGGAATGTGGCAAGTAGCGGTGAAATGCATAGATATGCCACAGAACACCGATTGCGAAGGCAGCTTACCAAAGTATGATTGACGCTGAGGCACGAAAGCGTGGGGATCGAACAGG
ASV584	3	6	2432.49	Bacteria	Acidobacteria	Blastocatellia_(Subgroup_4)	Blastocatellales	Blastocatellaceae	Aridibacter	famidurans	TACGTAGGGACCAAGCGTTGTTCGGATTTACTGGGCGTAAAGGGCGCGTAGGCGGCAATTCAAGTCAGCTGTGAAATCTCCGGGCTTAACTCGGAACGGTCAGCTGATACTGCTTTGCTAGAGTGCAGAAGGGGCAATCGGAATTCTTGGTGTAGCGGTGAAATGCGTAGATATCAAGAGGAACACCTGAGGTGAAGACGGGTTGCTGGGCTGACACTGACGCTGAGGCGCGAAAGCTAGGGTAGCAAACGGG
ASV19	3	6	2417.22	Bacteria	Firmicutes	Bacilli	Bacillales	Planococcaceae	NA	NA	TACGTAGGTGGCAAGCGTTGTCCGGAATTATTGGGCGTAAAGCGCGCGCAGGCGGTCCTTTAAGTCTGATGTGAAAGCCCACGGCTCAACCGTGGAGGGTCATTGGAAACTGGGGGACTTGAGTACAGAAGAGGAAAGCGGAATTCCACGTGTAGCGGTGAAATGCGTAGAGATGTGGAGGAACACCAGTGGCGAAGGCGGCTTTCTGGTCTGTAACTGACGCTGAGGCGCGAAAGCGTGGGGAGCAAACAGG
ASV1858	7	6	2327.84	Bacteria	Proteobacteria	Alphaproteobacteria	Sphingomonadales	Sphingomonadaceae	Novosphingobium	NA	TACGGAGGGAGCTAGCGTTGTTCGGAATTACTGGGCGTAAAGCGCACGTAGGCGGCTATTCAAGTCGGGGGTGAAAGCCCGGGGCTCAACCCCGGAACTGCCCTCGAAACTAGATGGCTGGAATCTTGGAGAGGTCAGTGGAATTCCGAGTGTAGAGGTGAAATTCGTAGATATTCGGAAGAACACCAGTGGCGAAGGCGACTGACTGGACAAGTATTGACGCTGAGGTGCGAAAGCGTGGGGAGCAAACAGG
ASV1029	3	4	2284.56	Bacteria	Actinobacteria	Actinobacteria	Micromonosporales	Micromonosporaceae	NA	NA	GACGTAGGGCGCGAGCGTTGTCCGGATTTATTGGGCGTAAAGAGCTCGTAGGCGGCTTGTCGCGTCGACTGTGAAATCCCATGGCTTAACTGTGGGTCTGCAGTCGATACGGGCAGGCTAGAGTTCGGTAGGGGAGACTGGAATTCCTGGTGTAGCGGTGAAATGCGCAGATATCAGGAGGAACACCGGTGGCGAAGGCGGGTCTCTGGGCCGATACTGACGCTGAGGAGCGAAAGCGTGGGGAGCGAACAGG
ASV106	1	19	2257.56	Bacteria	Proteobacteria	Alphaproteobacteria	Rhizobiales	Rhizobiaceae	Ensifer	NA	TACGAAGGGGGCTAGCGTTGTTCGGAATTACTGGGCGTAAAGCGCACGTAGGCGGACATTTAAGTCAGGGGTGAAATCCCAGAGCTCAACTCTGGAACTGCCTTTGATACTGGGTGTCTAGAGTATGGAAGAGGTGAGTGGAATTCCGAGTGTAGAGGTGAAATTCGTAGATATTCGGAGGAACACCAGTGGCGAAGGCGGCTCACTGGTCCATTACTGACGCTGAGGTGCGAAAGCGTGGGGAGCAAACAGG
ASV1161	3	7	2153.39	Bacteria	Bacteroidetes	Bacteroidia	Cytophagales	Microscillaceae	Ohtaekwangia	NA	TACGTAGGTGGCGAGCGTTGTCCGGATTTATTGGGTTTAAAGGGTGCGTAGGCGGCCTTATAAGTCAGTGCTGAAATATCCCGGCTTAACCGGGAGGGTGGCATTGATACTGTAGGGCTTGAGTACAGTTGAGGTAGGCGGAATTGACGGTGTAGCGGTGAAATGCTTAGATATCGTCAAGAACACCGATAGTGAAGACAGCTTACTAAACTGTAACTGACGCTGAGGCACGAAAGTGTGGGGATCAAACAGG
ASV251	2	9	2094.36	Bacteria	Actinobacteria	Thermoleophilia	Solirubrobacterales	67-14	NA	NA	TACGTAGGGAGCAAGCGTTGTCCGGAATCATTGGGCGTAAAGCGCGCGTAGGTGGCTTCGTAAGTCCGTTGTGAAAGTCAAAGGCTCAACCTTTGAATGCCGATGGATACTGCGGAGCTAGAGTACGGAAGAGGCGAGTGGAATTCCTGGTGTAGCGGTGGAATGCGCAGATATCAGGAGGAACACCAATAGCGAAGGCAGCTCGCTGGGACGTTACTGACACTAAGGCGCGAAAGCGTGGGGAGCGAACAGG
ASV79	1	13	1942.01	Bacteria	Bacteroidetes	Bacteroidia	Cytophagales	Microscillaceae	Chryseolinea	NA	TACGTAGGTGGCAAGCGTTGTCCGGATTTATTGGGTTTAAAGGGTGCGTAGGCGGCTTTGTAAGTCAGTGGTGAAATATGGCAGCTCAACTGTCAGGGTGCCATTGATACTGCGGAGCTTGAGTACAGATGAGGTAGGCGGAATTGACGGTGTAGCGGTGAAATGCTTAGATATCGTCAAGAACACCGATAGCGAAGGCAGCTTACTAGGCTGTAACTGACGCTGAGGCACGAAAGTGTGGGGATCAAACAGG
ASV225	5	24	1879.28	Bacteria	Proteobacteria	Gammaproteobacteria	Xanthomonadales	Xanthomonadaceae	Stenotrophomonas	rhizophila	TACGAAGGGTGCAAGCGTTACTCGGAATTACTGGGCGTAAAGCGTGCGTAGGTGGTTGTTTAAGTCTGTTGTGAAAGCCCTGGGCTCAACCTGGGAATTGCAGTGGATACTGGGCGACTAGAGTGTGGTAGAGGGTAGTGGAATTCCTGGTGTAGCAGTGAAATGCGTAGAGATCAGGAGGAACATCCATGGCGAAGGCAGCTACCTGGACCAACACTGACACTGAGGCACGAAAGCGTGGGGAGCAAACAGG
ASV213	3	5	1829.4	Bacteria	Proteobacteria	Gammaproteobacteria	Xanthomonadales	Xanthomonadaceae	Pseudoxanthomonas	mexicana	TACGAAGGGTGCAAGCGTTACTCGGAATTACTGGGCGTAAAGCGTGCGTAGGTGGTGGTTTAAGTCCGTTGTGAAAGCCCTGGGCTCAACCTGGGAATTGCAGTGGATACTGGATCACTAGAGTGTGGTAGAGGGATGCGGAATTTCTGGTGTAGCAGTGAAATGCGTAGAGATCAGAAGGAACATCCGTGGCGAAGGCGGCATCCTGGGCCAACACTGACACTGAGGCACGAAAGCGTGGGGAGCAAACAGG
ASV231	2	9	1813.13	Bacteria	Proteobacteria	Alphaproteobacteria	Sphingomonadales	Sphingomonadaceae	Sphingomonas	sediminicola	TACGGAGGGGGCTAGCGTTGTTCGGAATTACTGGGCGTAAAGCGCACGTAGGCGGCTTTGTAAGTTAGAGGTGAAAGCCCGGAGCTCAACTCCGGAATTGCCTTTAAGACTGCATCGCTTGAATCATGGAGAGGTGAGTGGAATTCCGAGTGTAGAGGTGAAATTCGTAGATATTCGGAAGAACACCAGTGGCGAAGGCGACTCACTGGACATGTATTGACGCTGAGGTGCGAAAGCGTGGGGAGCAAACAGG
ASV5735	3	4	1794.62	Bacteria	Proteobacteria	Alphaproteobacteria	Sneathiellales	Sneathiellaceae	Ferrovibrio	denitrificans	GACGGAGGAGGCTAGCGTTGTTCGGAATTACTGGGCGTAAAGCGTGCGCAGGTTGTGAGATCAGTTGGATGTGAAAGCCCGGGGCTTAACCTCGGATGTGCATCCAATACTGTCTCGCTGGAGGTTGGAAGAGGAGAGTGGAATTCCCAGTGTAGAGGTGAAATTCGTAGATATTGGGAAGAACACCAGTGGCGAAGGCGGCTCTCTGGTCCATACCTGACACTCATGCACGAAAGCGTGGGGAGCAAACAGG
ASV73	5	24	1736.65	Bacteria	Proteobacteria	Gammaproteobacteria	Xanthomonadales	Xanthomonadaceae	Stenotrophomonas	NA	TACGAAGGGTGCAAGCGTTACTCGGAATTACTGGGCGTAAAGCGTGCGTAGGTGGTTGTTTAAGTCTGTTGTGAAAGCCCTGGGCTCAACCTGGGAATTGCAGTGGATACTGGGCGACTAGAGTGTGGTAGAGGGTAGTGGAATTCCCGGTGTAGCAGTGAAATGCGTAGAGATCGGGAGGAACATCCATGGCGAAGGCAGCTACCTGGACCAACACTGACACTGAGGCACGAAAGCGTGGGGAGCAAACAGG
ASV3943	3	7	1683.49	Bacteria	Acidobacteria	Blastocatellia_(Subgroup_4)	Blastocatellales	Blastocatellaceae	NA	NA	TACGTAGGGAGCAAGCGTTGTTCGGATTTACTGGGCGTAAAGGGCGCGTAGGCGGCGCGGTAAGTCAGCTGTGAAATCTCCGAGCTTAACTCGGAACGGCCAGCTGATACTGCAGTGCTAGAGTGCGGAAGGGGCAATCGGAATTCTTGGTGTAGCGGTGAAATGCGTAGATATCAAGAGGAACACCTGAGGTGAAGACGGGTTGCTAGGCCGACACTGACGCTGAGGCGCGAAAGCCAGGGGAGCAAACGGG
ASV895	6	6	1676.89	Bacteria	Actinobacteria	Actinobacteria	Corynebacteriales	Nocardiaceae	Nocardia	NA	TACGTAGGGTGCGAGCGTTGTCCGGAATTACTGGGCGTAAAGAGCTTGTAGGCGGTTCGTCGCGTCGATTGTGAAAACTTGCAGCTCAACTGCAAGCTTGCAGTCGATACGGGCGGACTAGAGTACTTCAGGGGAGACTGGAATTCCTGGTGTAGCGGTGAAATGCGCAGATATCAGGAGGAACACCGGTGGCGAAGGCGGGTCTCTGGGAAGTAACTGACGCTGAGAAGCGAAAGCGTGGGTAGCGAACAGG
ASV285	2	17	1535.34	Bacteria	Actinobacteria	Actinobacteria	Pseudonocardiales	Pseudonocardiaceae	Amycolatopsis	NA	TACGTAGGGTGCGAGCGTTGTCCGGATTTATTGGGCGTAAAGAGCTCGTAGGCGGTTTGTCGCGTCGGCCGTGAAATCTCCACGCTTAACGTGGAGCGTGCGGTCGATACGGGCAGACTTGAGTTCGGTAGGGGAGACTGGAATTCCTGGTGTAGCGGTGAAATGCGCAGATATCAGGAGGAACACCGGTGGCGAAGGCGGGTCTCTGGGCCGATACTGACGCTGAGGAGCGAAAGCGTGGGGAGCGAACAGG
ASV69	4	7	1474.45	Bacteria	Actinobacteria	Actinobacteria	Frankiales	Acidothermaceae	Acidothermus	NA	CACGTAGGGCGCAAGCGTTGTCCGGAATTATTGGGCGTAAAGAGCTCGTAGGCGGTCTGTTGCGTCCGCTGTGAAAACTCGGGGCTTAACCCCGAGCCTGCAGTGGATACGGGCAGACTAGAGGTAGGTAGGGGAGAATGGAATTCCCGGTGTAGCGGTGAAATGCGCAGATATCGGGAGGAACACCGGTGGCGAAGGCGGTTCTCTGGGCCTTACCTGACGCTGAGGAGCGAAAGCGTGGGGAGCGAACAGG
ASV446	3	13	1385.52	Bacteria	Proteobacteria	Gammaproteobacteria	Betaproteobacteriales	Burkholderiaceae	NA	NA	TACGTAGGGTGCGAGCGTTAATCGGAATTACTGGGCGTAAAGCGTGCGCAGGCGGTGATGTAAGACAGTTGTGAAATCCCCGGGCTCAACCTGGGAACTGCATCTGTGACTGCATTGCTGGAGTGCGGCAGAGGGGGATGGAATTCCGCGTGTAGCAGTGAAATGCGTAGATATGCGGAGGAACACCGATGGCGAAGGCAATCCCCTGGGCCTGCACTGACGCTCATGCACGAAAGCGTGGGGAGCAAACAGG
ASV57	1	4	1380.2	Bacteria	Bacteroidetes	Bacteroidia	Cytophagales	Microscillaceae	NA	NA	TACGTAGGTGGCAAGCGTTGTCCGGATTTATTGGGTTTAAAGGGTGCGTAGGCGGCCCTGTAAGTCAGTGCTGAAATATCCCAGCTTAACTGGGAGGGTGGCATTGATACTGCGGGGCTAGAGTACAGATGAGGTAGGCGGAATTGACGGTGTAGCGGTGAAATGCTTAGATATCGTCAAGAACACCTATAGCGAAGGCAGCTTACTAGGCTGTAACTGACGCTGAGGCACGAAAGTGTGGGGATCAAACAGG
ASV438	2	2	1369.7	Bacteria	Proteobacteria	Gammaproteobacteria	Xanthomonadales	Xanthomonadaceae	Lysobacter	NA	TACGAAGGGTGCAAGCGTTACTCGGAATTACTGGGCGTAAAGCGTGCGTAGGTGGTTTGTTAAGTCTGATGTGAAAGCCCTGGGCTCAACCTGGGAACTGCATTGGAAACTGGCTTACTAGAGTGCGGTAGAGGGGTGTGGAATTCCCGGTGTAGCAGTGAAATGCGTAGATATCGGGAGGAACATCTGTGGCGAAGGCGACACCCTGGACCAGCACTGACACTGAGGCACGAAAGCGTGGGGAGCAAACAGG
ASV411	5	10	1330.29	Bacteria	Bacteroidetes	Bacteroidia	Sphingobacteriales	Sphingobacteriaceae	Sphingobacterium	NA	TACGGAGGATCCGAGCGTTATCCGGATTTATTGGGTTTAAAGGGTGCGTAGGCGGCCTATTAAGTCAGGGGTGAAATACGGTGGCTCAACCATCGCAGTGCCTTTGATACTGATGGGCTTGAATCCATTTGAAGTGGGCGGAATAAGACAAGTAGCGGTGAAATGCATAGATATGTCTTAGAACTCCGATTGCGAAGGCAGCTCACTAAGCTGGTATTGACGCTGATGCACGAAAGCGTGGGGATCGAACAGG
ASV2524	2	6	1315.73	Bacteria	Proteobacteria	Gammaproteobacteria	Xanthomonadales	Rhodanobacteraceae	Rhodanobacter	NA	TACGAAGGGTGCAAGCGTTACTCGGAATTACTGGGCGTAAAGGGTGCGTAGGTGGTCGTTTAAGTCCGTTGTGAAATCCCTGGGCTCAACCTGGGAATGGCAGTGGATACTGGACGGCTAGAATGCGGTAGAGGGTAGTGGAATTCCCGGTGTAGCAGTGAAATGCGTAGAGATCGGGAGGAACACCAGTGGCGAAGGCGGCTACCTGGACCAGCATTGACACTCAAGCACGAAAGCGTGGGGAGCAAACAGG
ASV699	5	12	1291.23	Bacteria	Actinobacteria	Actinobacteria	Micrococcales	Cellulomonadaceae	Cellulomonas	NA	TACGTAGGGCGCAAGCGTTGTCCGGAATTATTGGGCGTAAAGAGCTCGTAGGCGGTTTGTCGCGTCTGCTGTGAAAACTCGAGGCTCAACCTCGGGCTTGCAGTGGGTACGGGCAGACTAGAGTGCGGTAGGGGTGACTGGAATTCCTGGTGTAGCGGTGGAATGCGCAGATATCAGGAGGAACACCGATGGCGAAGGCAGGTCACTGGGCCGCAACTGACGCTGAGGAGCGAAAGCATGGGGAGCGAACAGG
ASV184	3	5	1235.25	Bacteria	Proteobacteria	Gammaproteobacteria	Betaproteobacteriales	Burkholderiaceae	Hydrogenophaga	intermedia	TACGTAGGGTGCGAGCGTTAATCGGAATTACTGGGCGTAAAGCGTGCGCAGGCGGTGCTGTAAGACAGGCGTGAAATCCCCGGGCTTAACCTGGGAATGGCGCTTGTGACTGCAGTGCTGGAGTGTGGCAGAGGGGGATGGAATTCCGCGTGTAGCAGTGAAATGCGTAGATATGCGGAGGAACACCGATGGCGAAGGCAATCCCCTGGGCCTGCACTGACGCTCATGCACGAAAGCGTGGGGAGCAAACAGG
ASV534	8	5	1228.05	Bacteria	Actinobacteria	Actinobacteria	Streptosporangiales	Streptosporangiaceae	Nonomuraea	NA	TACGTAGGGCGCAAGCGTTGTCCGGAATTATTGGGCGTAAAGAGCTCGTAGGTGGCTGGTCGCGTCTGCCGTGAAAGCCCGCAGCTTAACTGCGGGTCTGCGGTGGATACGGGCCGGCTAGAGGTAGGCAGGGGCAAGTGGAATTCCTGGTGTAGCGGTGAAATGCGCAGATATCAGGAGGAACACCGGTGGCGAAGGCGGCTTGCTGGGCCTTACCTGACGCTGAGGAGCGAAAGCGTGGGGAGCGAACAGG
ASV616	1	12	1220.9	Bacteria	Actinobacteria	Actinobacteria	Micrococcales	Promicromonosporaceae	Promicromonospora	NA	TACGTAGGGCGCAAGCGTTGTCCGGAATTATTGGGCGTAAAGAGCTCGTAGGCGGTCTGTCGCGTCTGGTGTGAAATCCCATGGCTCAACTGTGGGCTTGCATCGGGTACGGGCAGACTAGAGTGCTGTAGGGGAGACTGGAATTCCTGGTGTAGCGGTGGAATGCGCAGATATCAGGAGGAACACCGATGGCGAAGGCAGGTCTCTGGGCAGTTACTGACGCTGAGGAGCGAAAGCATGGGGAGCGAACAGG
ASV181	1	27	1107.85	Bacteria	Bacteroidetes	Bacteroidia	Sphingobacteriales	Sphingobacteriaceae	Pedobacter	NA	TACGGAGGATCCAAGCGTTATCCGGATTTATTGGGTTTAAAGGGTGCGTAGGCGGCTTATTAAGTCAGGGGTGAAAGACGGTGGCTCAACCATCGCAGTGCCCTTGATACTGATGAGCTTGAATGGACTAGAGGTAGGCGGAATGTGACAAGTAGCGGTGAAATGCATAGATATGTCACAGAACACCGATTGCGAAGGCAGCTTACTATGGTTTTATTGACGCTGAGGCACGAAAGCGTGGGGATCAAACAGG
ASV945	2	5	1104.65	Bacteria	Bacteroidetes	Bacteroidia	Cytophagales	Microscillaceae	Ohtaekwangia	NA	TACGTAGGTGGCAAGCGTTGTCCGGATTTATTGGGTTTAAAGGGTGCGTAGGCGGTCCTTTAAGTCAGTGCTGAAATACTCCAGCTTAACTGGAGGGGTGGCATTGATACTGGGGGACTTGAATGAAGTCGAGGTAGGCGGAATTGACGGTGTAGCGGTGAAATGCTTAGATATCGTCAAGAACACCGATAGTGAAGACAGCTTACTAGGCTTAGATTGACGCTGAGGCACGAAAGTGTGGGGATCAAACAGG
ASV250	2	7	1091.59	Bacteria	Proteobacteria	Alphaproteobacteria	Micropepsales	Micropepsaceae	NA	NA	TACGAAGGGGGCTAGCGTTGTTCGGAATTACTGGGCGTAAAGCGCGCGCAGGCGGCTATCCAAGTCAGTGGTGAAAGCCCGGAGCTCAACTCCGGAACTGCCATTGAAACTGTTTAGCTTGAGTATGAGAGAGGTGAGTGGAATTCCCAGTGTAGAGGTGAAATTCGTAGATATTGGGAAGAACACCGGTGGCGAAGGCGGCTCACTGGCTCATTACTGACGCTCAGGCGCGACAGCGTGGGGATCAAACAGG
ASV230	5	12	1055.67	Bacteria	Firmicutes	Bacilli	Bacillales	Paenibacillaceae	Paenibacillus	NA	TACGTAGGGGGCAAGCGTTGTCCGGAATTATTGGGCGTAAAGCGCGCGCAGGCGGTCATTTAAGTCTGGTGTTTAATCCCGGGGCTCAACCCCGGATCGCACTGGAAACTGGGTGACTTGAGTGCAGAAGAGGAGAGTGGAATTCCACGTGTAGCGGTGAAATGCGTAGATATGTGGAGGAACACCAGTGGCGAAGGCGACTCTCTGGGCTGTAACTGACGCTGAGGCGCGAAAGCGTGGGGAGCAAACAGG
ASV1391	2	8	1028.81	Bacteria	Proteobacteria	Alphaproteobacteria	Azospirillales	Inquilinaceae	Inquilinus	NA	TACGAAGGGGGCAAGCGTTGTTCGGAATGACTGGGCGTAAAGGGCGCGTAGGCGGTTCGTTGCGTCAGATGTGAAAGCCCCGGGCTCAACCTGGGAACTGCATTTGATACGGGCGGGCTTGAATCCAAGAGAGGGTGGTGGAATTCCCAGTGTAGAGGTGAAATTCGTAGATATTGGGAAGAACACCAGTGGCGAAGGCGGCCACCTGGCTTGGTATTGACGCTGAGGCGCGAAAGCGTGGGGAGCAAACAGG
ASV573	3	7	961.879	Bacteria	Actinobacteria	Actinobacteria	Pseudonocardiales	Pseudonocardiaceae	Pseudonocardia	NA	TACGTAGGGTGCGAGCGTTGTCCGGAATTATTGGGCGTAAAGAGCTCGTAGGCGGTCTGTCGCGTCGGTCGTGAAAACTTGGGGCTTAACCCTGAGCTTGCGGTCGATACGGGCATGACTGGAGTTCGGCAGGGGAGACTGGAATTCCTGGTGTAGCGGTGAAATGCGCAGATATCAGGAGGAACACCGGTGGCGAAGGCGGGTCTCTGGGCCGATACTGACGCTGAGGAGCGAAAGCGTGGGGAGCGAACAGG
ASV2568	1	12	907.278	Bacteria	Chloroflexi	Chloroflexia	Chloroflexales	Roseiflexaceae	NA	NA	TACAGAGGGGGCAAGCGTTGTCCGGACTTACTGGGTGTAAAGCGCATGCAGGTGGCTGTGCAAGTATGCTGTGAAAGCCCCGTGCTTAACACGGGGAGGCCAGTATAGACTGCACGGCTCGAGGACTGCAGAGGGTAGGGGAATTGCTGGTGTAGTGGTGAAATGCGTAGAGATCAGCAGGAATACCAATGCCGAAGGGACCTACCTGGGCAGTATCTGACACTCAAGTGCGACAGCGTGGGGAGCGAACCGG
ASV1626	2	7	907.149	Bacteria	Proteobacteria	Gammaproteobacteria	Xanthomonadales	Rhodanobacteraceae	Dyella	NA	TACGAAGGGTGCAAGCGTTAATCGGAATTACTGGGCGTAAAGCGTGCGTAGGCGGTTTTTTAAGTCTGCTGTGAAATCCCCGGGCTCAACCTGGGAATGGCAGTGGAAACTGGAAAGCTAGAGTGTGTCAGAGGATGGTGGAATTCCCGGTGTAGCGGTGAAATGCGTAGAGATCGGGAGGAACATCAGTGGCGAAGGCGGCCATCTGGGACAACACTGACGCTGAGGCACGAAAGCGTGGGGAGCAAACAGG
ASV282	1	13	906.813	Bacteria	Proteobacteria	Gammaproteobacteria	Xanthomonadales	Xanthomonadaceae	Lysobacter	NA	TACGAAGGGTGCAAGCGTTACTCGGAATTACTGGGCGTAAAGCGTGCGTAGGTGGTTTGTTAAGTCTGATGTGAAAGCCCTGGGCTCAACCTGGGAATGGCATTGGAAACTGGCTTACTAGAGTGCGGTAGAGGGTAGTGGAATTCCCGGTGTAGCAGTGAAATGCGTAGATATCGGGAGGAACATCTGTGGCGAAGGCGACTACCTGGACCAGCACTGACACTGAGGCACGAAAGCGTGGGGAGCAAACAGG
ASV248	1	8	888.931	Bacteria	Proteobacteria	Gammaproteobacteria	Xanthomonadales	Xanthomonadaceae	Lysobacter	NA	TACGAAGGGTGCAAGCGTTACTCGGAATTACTGGGCGTAAAGCGTGCGTAGGTGGTTCGTTAAGTCTGATGTGAAAGCCCTGGGCTCAACCTGGGAATGGCATTGGATACTGGCGACCTAGAGTGCGGTAGAGGGGTGTGGAATTCCCGGTGTAGCAGTGAAATGCGTAGATATCGGGAGGAACATCTGTGGCGAAGGCGACACCCTGGACCAGCACTGACACTGAGGCACGAAAGCGTGGGGAGCAAACAGG
ASV254	4	4	884.633	Bacteria	Rokubacteria	NC10	Rokubacteriales	NA	NA	NA	GACAGAGGGGGCAAGCGTTGCTCGGAATTACTGGGCGTAAAGGGCGCGTAGGCGGGATGGCAAGTCGGTCGTGAAATCCCTCGGCTCAACCGAGGAACGTCGATCGATACTGCTGTTCTTGAGGATTGCAGAGGAGACTGGAATTCCCGGTGTAGCGGTGAAATGTGTAGAGATCGGGAGGAACACCGGTGGCGAAGGCGGGTCTCTGGGCAATTCCTGACGCTGAGGCGCGAAAGCGTGGGGAGCAAACGGG
ASV1141	8	5	882	Bacteria	Proteobacteria	Alphaproteobacteria	Rhizobiales	Rhodomicrobiaceae	Rhodomicrobium	NA	TACGAAGGGGGCTAGCGTTGTTCGGAATTACTGGGCGTAAAGCGCACGCAGGCGGATCGATAAGTCAGGGGTGAAATCCCGGGGCTCAACCTCGGAATTGCCTTTGATACTGTCGATCTCGAGTCCGGGAGAGGTGAGTGGAATTCCTAGTGTAGAGGTGAAATTCGTAGATATTAGGAAGAACACCAGTGGCGAAGGCGGCTCACTGGCCCGGTACTGACGCTCAGGTGCGAAAGCGTGGGGAGCAAACAGG
ASV623	7	5	882	Bacteria	Acidobacteria	Acidobacteriia	Acidobacteriales	Acidobacteriaceae_(Subgroup_1)	Edaphobacter	NA	TACGAGGGGGGCAAGCGTTGTTCGGAATTATTGGGCGTAAAGGGCGCGTAGGCGGTTTGACAAGTCTGATGTGAAATCTCTGGGCTCAACCCAGAGTCTGCATTAGAAACTGTCGGGCTTGAGTATGGGAGAGGTGAGTGGAATTTCCGGTGTAGCGGTGAAATGCGTAGATATCGGAAGGAACACCTGTGGCGAAAGCGGCTCACTGGACCATAACTGACGCTGAGGCGCGAAAGCTAGGGGAGCAAACAGG
ASV2504	3	9	859.025	Bacteria	Proteobacteria	Deltaproteobacteria	Myxococcales	Haliangiaceae	Haliangium	NA	TACGAAGGGTGCAAACGTTGCTCGGAATCATTGGGCGTAAAGCGCACGTAGGCGGCTTCGCAAGTCGGATGTGAAATCCCTCGGCTCAACCGAGGACGTGCATCCGAAACTGCGGAGCTTGAGTATGGAAGAGGGTCGCGGAATTCCCGGTGTAGAGGTGAAATTCGTAGATATCGGGAGGAACACCAGTGGCGAAGGCGGCGACCTGGGCCAATACTGACGCTGAGGTGCGAAAGCGTGGGGAGCAAACAGG
ASV1559	3	5	848.766	Bacteria	Actinobacteria	Thermoleophilia	Solirubrobacterales	Solirubrobacteraceae	Conexibacter	NA	TACGTAGGGGGCGAGCGTTGTCCGGAATCATTGGGCGTAAAGCGCGTGTAGGCGGCTGGGACAGTCTGCTCTGAAAGCCCGAGGCTCAACCTCGGGAGGCGAGTGGATACTGCCCAGCTCGAGTCCGGAAGAGGAGTGTGGAATTCCTGGTGTAGCGGTGAAATGCGCAGATATCAGGAGGAACACCTATGGCGAAGGCAGCACTCTGGGACGTGACTGACGCTGAGACGCGAAAGCGTGGGGAGCAAACAGG
ASV2635	4	8	841.177	Bacteria	Bacteroidetes	Bacteroidia	Chitinophagales	Chitinophagaceae	NA	NA	TACGGAGGGTGCAAGCGTTATCCGGATTCACTGGGTTTAAAGGGTGCGTAGGTGGGTAGGTAAGTCAGTGGTGAAATCTCCAAGCTTAACTTGGAAACTGCCGTTGATACTATTTATCTTGAATATAGTGGAGGTGAGCGGAATATGTCATGTAGCGGTGAAATGCTTAGATATGACATAGAACACCAATTGCGAAGGCAGCTTGCTACACTATTATTGACACTGAGGCACGAAAGCGTGGGGATCAAACAGG
ASV300	4	8	841.177	Bacteria	Acidobacteria	Acidobacteriia	Acidobacteriales	NA	NA	NA	TACAGAGGGTGCAAGCGTTGTTCGGAATTATTGGGCGTAAAGGGCGCGTAGGCGGTGCCACAAGTCACCTGTGAAATCTCCGGGCTTAACTCGGAGCCTGCAGGCGAAACTGTGGTGCTGGAGTGTGGGAGAGGTGCGTGGAATTCCCGGTGTAGCGGTGAAATGCGTAGATATCGGGAGGAACACCTGTGGCGAAAGCGGCGCACTGGACCATAACTGACGCTGAGGCGCGAAAGCTAGGGGAGCAAACAGG
ASV816	5	21	837.107	Bacteria	Proteobacteria	Gammaproteobacteria	Betaproteobacteriales	Burkholderiaceae	Pseudorhodoferax	NA	TACGTAGGGTGCGAGCGTTAATCGGAATTACTGGGCGTAAAGCGTGCGCAGGCGGTAATGCAAGACAGATGTGAAATCCCCGGGCTTAACCTGGGAACTGCATTTGTGACTGCATTGCTGGAGTGCGGCAGAGGGGGATGGAATTCCGCGTGTAGCAGTGAAATGCGTAGATATGCGGAGGAACACCGATGGCGAAGGCAATCCCCTGGGCCTGCACTGACGCTCATGCACGAAAGCGTGGGGAGCAAACAGG
ASV829	5	21	837.107	Bacteria	Bacteroidetes	Bacteroidia	Flavobacteriales	Flavobacteriaceae	Flavobacterium	soli	TACGGAGGATCCAAGCGTTATCCGGAATCATTGGGTTTAAAGGGTCCGTAGGCGGTCTGGTAAGTCAGTGGTGAAAGCCCATCGCTCAACGGTGGAACGGCCATTGATACTGCCAGACTTGAATTTCCAGGAAGCAACTAGAATATGTAGTGTAGCGGTGAAATGCTTAGATATTACATGGAATACCAATTGCGAAGGCAGGTTGCTACTGGTGGATTGACGCTGATGGACGAAAGCGTGGGTAGCGAACAGG
ASV81	3	4	794.408	Bacteria	Proteobacteria	Alphaproteobacteria	Rhizobiales	Beijerinckiaceae	Microvirga	NA	TACGAAGGGGGCTAGCGTTGTTCGGAATCACTGGGCGTAAAGGGCGCGTAGGCGGCTTTGTAAGTCGGGGGTGAAAGCCTGTGGCTCAACCACAGAATTGCCTTCGATACTGCATGGCTTGAGACCGGAAGAGGTTAGTGGAACTGCGAGTGTAGAGGTGAAATTCGTAGATATTCGCAAGAACACCAGTGGCGAAGGCGGCTGACTGGTCCGGTTCTGACGCTGAGGCGCGAAAGCGTGGGGAGCAAACAGG
ASV287	2	5	785.251	Bacteria	Bacteroidetes	Bacteroidia	Chitinophagales	Chitinophagaceae	Terrimonas	NA	TACGGAGGGTGCAAGCGTTATCCGGATTCACTGGGTTTAAAGGGTGCGTAGGTGGGTTGGTAAGTCAGTGGTGAAATCCCCGAGCTTAACTTGGGAACTGCCATTGATACTATCAGTCTTGAATACCGTGGAGGTTAGCGGAATATGTCATGTAGCGGTGAAATGCTTAGATATGACATAGAACACCAATTGCGAAGGCAGCTGGCTACACGAATATTGACACTGAGGCACGAAAGCGTGGGGATCAAACAGG
ASV25	3	3	759.238	Bacteria	Proteobacteria	Alphaproteobacteria	Sphingomonadales	Sphingomonadaceae	Rhizorhapis	suberifaciens	TACGGAGGGAGCTAGCGTTGTTCGGAATTACTGGGCGTAAAGCGCACGTAGGCGGCTATTCAAGTCAGAGGTGAAAGCCCGGGGCTCAACCCCGGAATTGCCTTTGAAACTAGATAGCTAGAATCTGGGAGAGGTGAGTGGAATTCCGAGTGTAGAGGTGAAATTCGTAGATATTCGGAAGAACACCAGTGGCGAAGGCGGCTCACTGGACCAGAATTGACGCTGAGGTGCGAAAGCGTGGGGAGCAAACAGG
ASV450	5	29	735.885	Bacteria	Bacteroidetes	Bacteroidia	Sphingobacteriales	Sphingobacteriaceae	Sphingobacterium	NA	TACGGAGGATCCAAGCGTTATCCGGATTTATTGGGTTTAAAGGGTGCGTAGGCGGTCCTATAAGTCAGTGGTGAAAGACGGCAGCTTAACTGTCGCAGTGCCTTTGATACTGTAGGACTTGAATCTATTTGAAGTGGGCGGAATAAGACAAGTAGCGGTGAAATGCATAGATATGTCTTAGAACTCCGATTGCGAAGGCAGCTCACTAAGTTAGTATTGACGCTGATGCACGAAAGCGTGGGGATCAAACAGG
ASV2074	3	8	735.079	Bacteria	Actinobacteria	Actinobacteria	Streptosporangiales	Streptosporangiaceae	Nonomuraea	rhodomycinica	TACGTAGGGCGCAAGCGTTGTCCGGAATTATTGGGCGTAAAGAGCTCGTAGGTGGCTGGTCGCGTCTGCCGTGAAAGCCCGCAGCTTAACTGCGGGTCTGCGGTGGATACGGGCCGGCTAGAGGTAGGTAGGGGCAAGCGGAATTCCTGGTGTAGCGGTGAAATGCGCAGATATCAGGAGGAACACCGGTGGCGAAGGCGGCTTGCTGGGCCTTACCTGACGCTGAGGAGCGAAAGCGTGGGGAGCGAACAGG
ASV23	2	12	708.204	Bacteria	Proteobacteria	Alphaproteobacteria	Sphingomonadales	Sphingomonadaceae	Sphingomonas	parvus	TACGGAGGGGGCTAGCGTTGTTCGGAATTACTGGGCGTAAAGCGCACGTAGGCGGCTTTGTAAGTTAGAGGTGAAAGCCCGGGGCTCAACTCCGGAATTGCCTTTAAGACTGCATCGCTAGAATTGTGGAGAGGTAAGTGGAATTCCGAGTGTAGAGGTGAAATTCGTAGATATTCGGAAGAACACCAGTGGCGAAGGCGACTTACTGGACACATATTGACGCTGAGGTGCGAAAGCGTGGGGAGCAAACAGG
ASV133	2	5	704.473	Bacteria	Proteobacteria	Alphaproteobacteria	Rhizobiales	Rhizobiaceae	Mesorhizobium	NA	TACGAAGGGGGCTAGCGTTGTTCGGAATTACTGGGCGTAAAGCGCACGTAGGCGGATACTTAAGTCAGGGGTGAAATCCCGGGGCTCAACCCCGGAACTGCCTTTGATACTGGGTATCTCGAGTCCGGAAGAGGTGAGTGGAATTCCGAGTGTAGAGGTGAAATTCGTAGATATTCGGAGGAACACCAGTGGCGAAGGCGGCTCACTGGTCCGGTACTGACGCTGAGGTGCGAAAGCGTGGGGAGCAAACAGG
ASV535	1	2	686.009	Bacteria	Bacteroidetes	Bacteroidia	Chitinophagales	Chitinophagaceae	Terrimonas	NA	TACGGAGGGTGCAAGCGTTATCCGGATTCACTGGGTTTAAAGGGTGCGTAGGTGGGTTGGTAAGTCAGTGGTGAAATCCCCGAGCTTAACTTGGGAACTGCCATTGATACTATCAGTCTTGAATATCGTGGAGGTTAGCGGAATATGTCATGTAGCGGTGAAATGCTTAGATATGACATAGAACACCAATTGCGAAGGCAGCTGGCTACACGAATATTGACACTGAGGCACGAAAGCGTGGGGATCAAACAGG
ASV205	1	10	663.626	Bacteria	Verrucomicrobia	Verrucomicrobiae	Chthoniobacterales	Xiphinematobacteraceae	Candidatus_Xiphinematobacter	NA	TACAGAGGTCTCAAGCGTTGTTCGGATTCATTGGGCGTAAAGGGCGCGTAGGCGGTGAAGTAAGTCTGGTGTGAAATCTAGGAGCTTAACTCCTAAACTGCACTGGATACTGTTTTGCTTGAGGACTGGAGAGGAGATTGGAATTCACGGTGTAGCAGTGAAATGCGTAGATATCGTGAGGAAGACCAGTGGCGAAGGCGGATCTCTGGACAGTTCCTGACGCTGAGGCGCGAAGGCCAGGGGAGCAAATGGG
ASV125	5	21	657.163	Bacteria	Proteobacteria	Alphaproteobacteria	Rhizobiales	Rhizobiaceae	Neorhizobium	NA	TACGAAGGGGGCTAGCGTTGTTCGGAATTACTGGGCGTAAAGCGCACGTAGGCGGATATTTAAGTCAGGGGTGAAATCCCAGAGCTCAACTCTGGAACTGCCTTTGATACTGGGTATCTTGAGTATGGAAGAGGTAAGTGGAATTGCGAGTGTAGAGGTGAAATTCGTAGATATTCGCAGGAACACCAGTGGCGAAGGCGGCTTACTGGTCCATTACTGACGCTGAGGTGCGAAAGCGTGGGGAGCAAACAGG
ASV352	1	12	649.568	Bacteria	Actinobacteria	Actinobacteria	Pseudonocardiales	Pseudonocardiaceae	NA	NA	TACGTAGGGTGCGAGCGTTGTCCGGAATTATTGGGCGTAAAGAGCTCGTAGGCGGTTTGTTGCGTCGGCCGTGAAAACCTGTGGCTTAACTGCGGGCTTGCGGTCGATACGGGCAGACTTGAGTTCGGTAGGGGAGACTGGAATTCCTGGTGTAGCGGTGAAATGCGCAGATATCAGGAGGAACACCGGTGGCGAAGGCGGGTCTCTGGGCCGATACTGACGCTGAGGAGCGAAAGCGTGGGGAGCGAACAGG
ASV212	3	8	648.594	Bacteria	Tenericutes	Mollicutes	Mollicutes_Incertae_Sedis	Unknown_Family	Candidatus_Phytoplasma	NA	GACATAAGGGGCAAGTGTTATCCGGAATTATTGGGCGTAAAGGGTGCGTAGGCGGTCTAGTAAGTCAGTGGTGTAATGGCAACGCTCAACGTTGTCCGGCTATTGAAACTGCTAAACTTGAGTTAGATAGAGGCGAGTGGAATTCCATGTGTAGCGGTAAAATGCGTAAATATATGGAGGAACACCAGAGGCGTAGGCGGCTCGCTGGGTCTTAACTGACGCTGAGGCACGAAAGCGTGGGGAGCAAACAGG
ASV1270	4	10	642.458	Bacteria	Acidobacteria	Acidobacteriia	Acidobacteriales	Acidobacteriaceae_(Subgroup_1)	Occallatibacter	NA	TACGAGGGGGGCGAGCGTTGTTCGGAATTATTGGGCGTAAAGGGTGCGTAGGCGGTTTGGTAAGTCTTGTGTGAAATCTACAGGCTCAACTTGTAGTCTGCACGAGAAACTGCCGGGCTTGAGTGTGGGAGAGGTGAGTGGAATTCCTGGTGTAGCGGTGAAATGCGTAGATATCAGGAGGAACACCTGTGGCGAAAGCGGCTCACTGGACCATAACTGACGCTGATGCACGAAAGCTAGGGGAGCAAACAGG
ASV267	2	12	636.166	Bacteria	Acidobacteria	Acidobacteriia	Acidobacteriales	Acidobacteriaceae_(Subgroup_1)	Granulicella	NA	TACGAGGGGGGCAAGCGTTGTTCGGAATTATTGGGCGTAAAGGGTGCGTAGGCGGTTTGACAAGTCTGATGTGAAATCTATGGGCTCAACCCATAGTCTGCATCGGAAACTGTCGGGCTGGAGTATGGGAGAGGTGAGTGGAATTTCCGGTGTAGCGGTGAAATGCGTAGATATCGGAAGGAACACCTGTGGCGAAAGCGGCTCACTGGACCATTACTGACGCTGATGCACGAAAGCTAGGGGAGCAAACAGG
ASV1693	1	13	632.548	Bacteria	Actinobacteria	Actinobacteria	Pseudonocardiales	Pseudonocardiaceae	Pseudonocardia	hierapolitana	TACGTAGGGTGCGAGCGTTGTCCGGAATTATTGGGCGTAAAGAGCTCGTAGGCGGTGTGTCACGTCGGTCGTGAAAACTTGGGGCTCAACCCTGAGCGTGCGGTCGATACGGGCATCACTTGAGTTCGGCAGGGGAGACTGGAATTCCTGGTGTAGCGGTGAAATGCGCAGATATCAGGAGGAACACCGGTGGCGAAGGCGGGTCTCTGGGCCGATACTGACGCTGAGGAGCGAAAGCGTGGGGAGCGAACAGG
ASV822	5	4	626.158	Bacteria	Actinobacteria	Actinobacteria	Micrococcales	Promicromonosporaceae	Isoptericola	NA	TACGTAGGGCGCAAGCGTTGTCCGGAATTATTGGGCGTAAAGAGCTCGTAGGCGGTCTGTCGCGTCTGGTGTGAAATCCCGAGGCTCAACCTCGGGCTTGCATCGGGTACGGGCAGACTAGAGTGCGGTAGGGGAGACTGGAATTCCTGGTGTAGCGGTGGAATGCGCAGATATCAGGAGGAACACCGATGGCGAAGGCAGGTCTCTGGGCCGCAACTGACGCTGAGGAGCGAAAGCATGGGGAGCGAACAGG
ASV744	1	11	622.985	Bacteria	Proteobacteria	Gammaproteobacteria	Betaproteobacteriales	Burkholderiaceae	Rubrivivax	NA	TACGTAGGGTGCAAGCGTTAATCGGAATTACTGGGCGTAAAGCGTGCGCAGGCGGTCGTGCAAGACAGGTGTGAAATCCCCGGGCTTAACCTGGGAACTGCACTTGTGACTGCACGGCTGGAGTACGGCAGAGGGGGATGGAATTCCGCGTGTAGCAGTGAAATGCGTAGATATGCGGAGGAACACCGATGGCGAAGGCAGTCCCCTGGGCCTGTACTGACGCTCATGCACGAAAGCGTGGGGAGCAAACAGG
ASV1009	2	5	611.53	Bacteria	Acidobacteria	Acidobacteriia	Acidobacteriales	Acidobacteriaceae_(Subgroup_1)	Edaphobacter	NA	TACGAGGGGGGCAAGCGTTGTTCGGAATTATTGGGCGTAAAGGGCGCGTAGGCGGTTTGACAAGTCTGATGTGAAATCTATGGGCTCAACCCATAGCCTGCATTAGAAACTGTCGGGCTTGAGTATGGGAGAGGTGAGTGGAATTTCCGGTGTAGCGGTGAAATGCGTAGATATCGGAAGGAACACCTGTGGCGAAAGCGGCTCACTGGACCATAACTGACGCTGAGGCGCGAAAGCTAGGGGAGCAAACAGG
ASV64	2	9	611.372	Bacteria	Proteobacteria	Alphaproteobacteria	Sphingomonadales	Sphingomonadaceae	Novosphingobium	NA	TACGGAGGGAGCTAGCGTTGTTCGGAATTACTGGGCGTAAAGCGCGCGTAGGCGGCTATCTAAGTCAGAGGTGAAAGCCCGGGGCTCAACCCCGGAACTGCCTTTGAAACTGGATGGCTAGAATCTTGGAGAGGTCAGTGGAATTCCGAGTGTAGAGGTGAAATTCGTAGATATTCGGAAGAACACCAGTGGCGAAGGCGACTGACTGGACAAGTATTGACGCTGAGGTGCGAAAGCGTGGGGAGCAAACAGG
ASV598	1	6	606.493	Bacteria	Bacteroidetes	Bacteroidia	Cytophagales	Microscillaceae	Chryseolinea	NA	TACGTAGGTGGCAAGCGTTGTCCGGATTTATTGGGTTTAAAGGGTGCGTAGGCGGCCTATTAAGTCAGTGGTGAAATATTTCAGCTTAACTGGAATTGTGCCATTGATACTGATGGGCTTGAGTACAGATGAGGTAGGCGGAATTGACGGTGTAGCGGTGAAATGCTTAGATATCGTCAAGAACACCTATAGCGAAGGCAGCTTACTAGGCTGTAACTGACGCTGAGGCACGAAAGTGTGGGGATCAAACAGG
ASV29	1	3	590	Archaea	Thaumarchaeota	Nitrososphaeria	Nitrososphaerales	Nitrososphaeraceae	Candidatus_Nitrososphaera	NA	TACCAGCACCCCGAGTTGTCGGGACGATTATTGGGCCTAAAGCATCCGTAGCCTGTTCTGCAAGTCCTCCGTTAAATCCACCTGCTCAACGGATGGGCTGCGGAGGATACCGCAGAGCTAGGAGGCGGGAGAGGCAAACGGTACTCAGTGGGTAGGGGTAAAATCCATTGATCTACTGAAGACCACCAGTGGCGAAGGCGGTTTGCCAGAACGCGCTCGACGGTGAGGGATGAAAGCTGGGGGAGCAAACCGG
ASV869	4	2	590	Bacteria	Proteobacteria	Alphaproteobacteria	Caulobacterales	Hyphomonadaceae	Hirschia	NA	TACGAAGGGGGCTAGCGTTGTTCGGAATTACTGGGCGTAAAGCGTACGTAGGCGGATTTGTAAGTAGGGGGTGAAATCCCCAGGCTCAACCTGGGAACTGCCTTCTAGACTGCAAGTCTTGAGATCAGGAGAGGCGAGTGGAATTCCGAGTGTAGAGGTGAAATTCGTAGATATTCGGAGGAACACCAGTGGCGAAGGCGACTCGCTGGACTGATACTGACGCTGAGGTACGAAAGCGTGGGGAGCAAACAGG
ASV934	8	2	590	Bacteria	Proteobacteria	Gammaproteobacteria	Betaproteobacteriales	Burkholderiaceae	Massilia	NA	TACGTAGGGTGCAAGCGTTAATCGGAATTACTGGGCGTAAAGCGTGCGCAGGCGGTTTTGTAAGTCTGTCGTGAAATCCCCGGGCTCAACCTGGGAATGGCGATGGAGACTGCAAGGCTAGAATCTGGCAGAGGGGGGTAGAATTCCACGTGTAGCAGTGAAATGCGTAGAGATGTGGAGGAACACCGATGGCGAAGGCAGCCCCCTGGGTCAAGATTGACGCTCATGCACGAAAGCGTGGGGAGCAAACAGG
ASV227	3	3	558.78	Bacteria	Proteobacteria	Alphaproteobacteria	Rhizobiales	Rhizobiaceae	Ensifer	NA	TACGAAGGGGGCTAGCGTTGTTCGGAATTACTGGGCGTAAAGCGCACGTAGGCGGACATTTAAGTCAGGGGTGAAATCCCGGGGCTCAACCCCGGAACTGCCTTTGATACTGGGTGTCTAGAGTCCGGAAGAGGTGAGTGGAATTCCGAGTGTAGAGGTGAAATTCGTAGATATTCGGAGGAACACCAGTGGCGAAGGCGGCTCACTGGTCCGGTACTGACGCTGAGGTGCGAAAGCGTGGGGAGCAAACAGG
ASV55	6	3	547.06	Bacteria	Proteobacteria	Gammaproteobacteria	Betaproteobacteriales	Burkholderiaceae	Burkholderia-Caballeronia-Paraburkholderia	NA	TACGTAGGGTGCGAGCGTTAATCGGAATTACTGGGCGTAAAGCGTGCGCAGGCGGTTCGCTAAGACCGATGTGAAATCCCCGGGCTTAACCTGGGAACTGCATTGGTGACTGGCGAGCTAGAGTGTGGCAGAGGGGGGTAGAATTCCACGTGTAGCAGTGAAATGCGTAGAGATGTGGAGGAATACCGATGGCGAAGGCAGCCCCCTGGGCTAACACTGACGCTCATGCACGAAAGCGTGGGGAGCAAACAGG
ASV172	5	25	543.577	Bacteria	Bacteroidetes	Bacteroidia	Flavobacteriales	Flavobacteriaceae	Flavobacterium	NA	TACGGAGGATCCAAGCGTTATCCGGAATCATTGGGTTTAAAGGGTCCGTAGGCGGTCTTGTAAGTCAGTGGTGAAAGCCCATCGCTCAACGATGGAACGGCCATTGATACTGCAGGACTTGAATTATTAGGAAGTAACTAGAATATGTAGTGTAGCGGTGAAATGCTTAGAGATTACATGGAATACCAATTGCGAAGGCAGGTTACTACTAATGGATTGACGCTGATGGACGAAAGCGTGGGTAGCGAACAGG
ASV809	2	8	518.669	Bacteria	Verrucomicrobia	Verrucomicrobiae	Chthoniobacterales	Chthoniobacteraceae	Chthoniobacter	NA	TACAGAGGTCTCAAGCGTTGTTCGGATTCATTGGGCGTAAAGGGTGCGTAGGTGGCGCCATAAGTCAGGTGTGAAATCTCGGGGCTCAACCCCGAAACTGCACTTGATACTGTGGTGCTCGAGTACTGGAGAGGAGATTGGAATTTACGGTGTAGCAGTGAAATGCGTAGATATCGTAAGGAAGACCAGTGGCGAAGGCGAATCTCTGGACAGTTACTGACACTGAGGCACGAAGGCCAGGGGAGCAAACGGG
ASV2697	3	4	505.299	Bacteria	Proteobacteria	Gammaproteobacteria	Betaproteobacteriales	Methylophilaceae	UBA6140	NA	TACGTAGGGTGCGAGCGTTAATCGGAATTACTGGGCGTAAAGCGTGCGCAGGCGGTTTTGTAAGTCAGATGTGAAATCCCCGGGCTCAACCTGGGAACTGCGTTTGAAACTACAAGGCTAGAGTATAGGAGAGGGGGGTAGAATTCCACGTGTAGCAGTGAAATGCGTAGAGATGTGGAGGAATACCAATGGCGAAGGCAGCCCCCTGGCCTAATACTGACGCTCATGCACGAAAGCGTGGGGAGCAAACAGG
ASV40	2	8	497.641	Bacteria	Verrucomicrobia	Verrucomicrobiae	Chthoniobacterales	Chthoniobacteraceae	Candidatus_Udaeobacter	NA	TACAGAGGTCTCAAGCGTTGTTCGGATTCATTGGGCGTAAAGGGTGTGTAGGTGGCGCGCTAAGTCGGGTGTGAAATTTCGGAGCTTAACTCCGAAACTGCATTCGATACTGGCGTGCTTGAGGACTGGAGAGGAGACTGGAATTTACGGTGTAGCAGTGAAATGCGTAGATATCGTAAGGAAGACCAGTGGCGAAGGCGGGTCTCTGGACAGTTCCTGACACTGAGACACGAAGGCCAGGGGAGCAAACGGG
ASV289	5	28	495.034	Bacteria	Proteobacteria	Gammaproteobacteria	Xanthomonadales	Xanthomonadaceae	Stenotrophomonas	maltophilia	TACGAAGGGTGCAAGCGTTACTCGGAATTACTGGGCGTAAAGCGTGCGTAGGTGGTTGTTTAAGTCTGTTGTGAAAGCCCTGGGCTCAACCTGGGAACTGCAGTGGAAACTGGACGACTAGAGTGTGGTAGAGGGTAGCGGAATTCCTGGTGTAGCAGTGAAATGCGTAGAGATCAGGAGGAACATCCATGGCGAAGGCAGCTACCTGGACCAACACTGACACTGAGGCACGAAAGCGTGGGGAGCAAACAGG
ASV209	2	12	492.282	Bacteria	Proteobacteria	Alphaproteobacteria	Reyranellales	Reyranellaceae	Reyranella	NA	GACGAAGGGGGCTAGCGTTGTTCGGAATTACTGGGCGTAAAGCGCGTGTAGGCGGTTGTTCAAGTCGGGTGTGAAAGCCTTGAGCTCAACTCAAGAAATGCACTCGATACTGGATGACTTGAGGACCGGAGAGGATAGTGGAATTCCCAGTGTAGTGGTGAAATACGTAGAGATTGGGAAGAACACCAGTGGCGAAGGCGGCTATCTGGACGGTTTCTGACGCTAAGACGCGAAAGCGTGGGGAGCAAACAGG
ASV826	4	8	491.496	Bacteria	Proteobacteria	Alphaproteobacteria	Parvibaculales	Parvibaculaceae	NA	NA	TACGAAGGGGGCTAGCGTTGTTCGGAATTACTGGGCGTAAAGCGCACGTAGGCGGCTTGGTAAGTTGGGGGTGAAATCCCGGGGCTCAACCTCGGAATTGCCTTCAAGACTGCTTGGCTTGAGTTCGGAAGAGGTGAGTGGAATTCCCAGTGTAGAGGTGAAATTCGTAGAGATTGGGAAGAACACCAGTGGCGAAGGCGGCTCACTGGTCCGATACTGACGCTGAGGTGCGAAAGCGTGGGGAGCAAACAGG
ASV1502	5	20	488.419	Bacteria	Proteobacteria	Gammaproteobacteria	Betaproteobacteriales	Burkholderiaceae	Candidimonas	NA	TACGTAGGGTGCAAGCGTTAATCGGAATTACTGGGCGTAAAGCGTGCGCAGGCGGTTCGGAAAGAAAGATGTGAAATCCCAGAGCTTAACTTTGGAACTGCATTTTTAACTCCCGAGCTAGAGTATGTCAGAGGGGGGTAGAATTCCACGTGTAGCAGTGAAATGCGTAGAGATGTGGAGGAATACCGATGGCGAAGGCAGCCCCCTGGGATAATACTGACGCTCATGCACGAAAGCGTGGGGAGCAAACAGG
ASV740	5	20	488.419	Bacteria	Proteobacteria	Alphaproteobacteria	Rhizobiales	Rhizobiaceae	NA	NA	TACGAAGGGGGCTAGCGTTGTTCGGAATTACTGGGCGTAAAGCGCACGTAGGCGGATATTTAAGTCAGGGGTGAAATCCCGGGGCTCAACCTCGGAACTGCCTTTGATACTGGGTATCTTGAGTATGGAAGAGGTAAGTGGAATTGCGAGTGTAGAGGTGAAATTCGTAGATATTCGCAGGAACACCAGTGGCGAAGGCGGCTTACTGGTCCATTACTGACGCTGAGGTGCGAAAGCGTGGGGAGCAAACAGG
ASV747	1	7	488.114	Bacteria	Proteobacteria	Deltaproteobacteria	Myxococcales	BIrii41	NA	NA	GACAGAGGGTGCAAACGTTGTTCGGAATTACTGGGCGTAAAGCGCGTGTAGGCGGCCCTGCAAGTCGGGTGTGAAATCCCATGGCTCAACCATGGAAGTGCACTCGAAACTGCAGGGCTAGAGTCCTGGAGAGGAAGGTGGAATGCTTGGTGTAGAGGTGAAATTCGTAGATATCAAGCGGAACACCGGTGGCGAAGGCGGCCTTCTGGACAGTGACTGACGCTGAGACGCGAAAGCGTGGGGAGCAAACAGG
ASV152	6	6	482.24	Bacteria	Proteobacteria	Gammaproteobacteria	Betaproteobacteriales	Burkholderiaceae	Burkholderia-Caballeronia-Paraburkholderia	NA	TACGTAGGGTGCGAGCGTTAATCGGAATTACTGGGCGTAAAGCGTGCGCAGGCGGTTTGTTAAGACCGATGTGAAATCCCCGGGCTCAACCTGGGAACTGCATTGGTGACTGGCAAGCTAGAGTATGGCAGAGGGGGGTAGAATTCCACGTGTAGCAGTGAAATGCGTAGAGATGTGGAGGAATACCGATGGCGAAGGCAGCCCCCTGGGCCAATACTGACGCTCATGCACGAAAGCGTGGGGAGCAAACAGG
ASV52	2	9	474.587	Bacteria	Proteobacteria	Alphaproteobacteria	Caulobacterales	Caulobacteraceae	Phenylobacterium	mobile	TACGAAGGGGGCTAGCGTTGCTCGGAATTACTGGGCGTAAAGGGCGCGTAGGCGGACAGTTTAGTCAGAGGTGAAAGCCCAGGGCTCAACCTTGGAATTGCCTTTGATACTGGCTGTCTTGAGTTCGGGAGAGGTGAGTGGAATGCCGAGTGTAGAGGTGAAATTCGTAGATATTCGGCGGAACACCAGTGGCGAAGGCGACTCACTGGCCCGATACTGACGCTGAGGCGCGAAAGCGTGGGGAGCAAACAGG
ASV138	1	5	427.255	Bacteria	Firmicutes	Bacilli	Bacillales	Planococcaceae	Lysinibacillus	NA	TACGTAGGTGGCAAGCGTTGTCCGGAATTATTGGGCGTAAAGCGCGCGCAGGTGGTTCCTTAAGTCTGATGTGAAAGCCCACGGCTCAACCGTGGAGGGTCATTGGAAACTGGGGAACTTGAGTGCAGAAGAGGAAAGTGGAATTCCAAGTGTAGCGGTGAAATGCGTAGAGATTTGGAGGAACACCAGTGGCGAAGGCGACTTTCTGGTCTGTAACTGACACTGAGGCGCGAAAGCGTGGGGAGCAAACAGG
ASV1569	2	14	418.295	Bacteria	Acidobacteria	Acidobacteriia	Acidobacteriales	Acidobacteriaceae_(Subgroup_1)	NA	NA	TACGAGGGGGGCAAGCGTTGTTCGGAATTATTGGGCGTAAAGGGCGCGTAGGCGGTTTGGCAAGTCTTTATGTGAAATCTCTGGGCTCAACCCAGAGTCTGCATGAGAAACTGCCGGGCTTGAGTATGGGAGAGGTGAGTGGAATTTCCGGTGTAGCGGTGAAATGCGTAGATATCGGAAGGAACACCTGTGGCGAAAGCGGCTCACTGGACCATAACTGACGCTGAGGCGCGAAAGCTAGGGGAGCAAACAGG
ASV245	2	14	418.295	Bacteria	Acidobacteria	Acidobacteriia	Acidobacteriales	Acidobacteriaceae_(Subgroup_1)	Terracidiphilus	NA	TACGAGGGGGGCGAGCGTTGTTCGGAATTATTGGGCGTAAAGGGTGCGTAGGCGGTTTGGTAAGTCTGATGTGAAATCTATGGGCTCAACTCATAGTCTGCATCGGAAACTGCCGGGCTTGAGTGTGGGAGAGGTGAGTGGAATTCCTGGTGTAGCGGTGAAATGCGTAGATATCAGGAGGAACACCTGTGGCGAAAGCGGCTCACTGGACCATAACTGACGCTGATGCACGAAAGCTAGGGGAGCAAACAGG
ASV560	5	17	401.243	Bacteria	Bacteroidetes	Bacteroidia	Flavobacteriales	Flavobacteriaceae	Flavobacterium	NA	TACGGAGGATCCAAGCGTTATCCGGAATCATTGGGTTTAAAGGGTCCGTAGGCGGTCCTGTAAGTCAGTGGTGAAAGCCCATCGCTCAACGATGGAACGGCCATTGATACTGCAGGACTTGAATTATCAGGAAGCAACTAGAATATGTAGTGTAGCGGTGAAATGCTTAGAGATTACATGGAATACCAATTGCGAAGGCAGGTTGCTACTGGTGGATTGACGCTGATGGACGAAAGCGTGGGTAGCGAACAGG
ASV311	2	5	384.298	Bacteria	Actinobacteria	Actinobacteria	Propionibacteriales	Nocardioidaceae	Nocardioides	NA	TACGTAGGGTGCGAGCGTTGTCCGGAATTATTGGGCGTAAAGGGCTCGTAGGCGGTTTGTCGCGTCGGGAGTGAAATCCACTGGCTTAACTGGTGGCTTGCTTTCGATACGGGCAGACTGGAGGTATGCAGGGGAGAACGGAATTCCTGGTGTAGCGGTGAAATGCGCAGATATCAGGAGGAACACCGGTGGCGAAGGCGGTTCTCTGGGCATGTCCTGACGCTGAGGAGCGAAAGTGTGGGGAGCGAACAGG
ASV1064	5	17	379.541	Bacteria	Proteobacteria	Gammaproteobacteria	Enterobacteriales	Enterobacteriaceae	NA	NA	TACGGAGGGTGCAAGCGTTAATCGGAATTACTGGGCGTAAAGCGCACGCAGGCGGTTTGTTAAGTCAGATGTGAAATCCCCGAGCTTAACTTGGGAACTGCATTTGAAACTGGCAAGCTAGAGTCTTGTAGAGGGGGGTAGAATTCCAGGTGTAGCGGTGAAATGCGTAGAGATCTGGAGGAATACCGGTGGCGAAGGCGGCCCCCTGGACAAAGACTGACGCTCAGGTGCGAAAGCGTGGGGAGCAAACAGG
ASV223	2	8	374.872	Bacteria	Actinobacteria	Actinobacteria	Frankiales	Acidothermaceae	Acidothermus	NA	CACGTAGGGCGCGAGCGTTGTCCGGAATTATTGGGCGTAAAGAGCTCGTAGGCGGCCTGTTGCGTCCGCTGTGAAAGCCCGGGGCTTAACCCCGGGTCGGCAGTGGATACGGGCAGGCTAGAGGTAGGTAGGGGAGAATGGAATTCCCGGTGTAGCGGTGAAATGCGCAGATATCGGGAGGAACACCGGTGGCGAAGGCGGTTCTCTGGGCCTTACCTGACGCTGAGGAGCGAAAGCGTGGGGAGCGAACAGG
ASV462	1	3	371.168	Bacteria	Proteobacteria	Gammaproteobacteria	Betaproteobacteriales	Methylophilaceae	MM2	NA	TACGTAGGGTGCGAGCGTTAATCGGAATTACTGGGCGTAAAGCGTGCGCAGGCGGTTTTGTAAGTCAGATGTGAAATCCCCGGGCTCAACCTGGGAACTGCGTTTGAAACTACAAGGCTAGAGTGTAGAAGAGGGGGGTAGAATTCCACGTGTAGCAGTGAAATGCGTAGAGATGTGGAGGAATACCGATGGCGAAGGCAGCCCCCTGGGCTAACACTGACGCTCATGCACGAAAGCGTGGGGAGCAAACAGG
ASV731	2	7	370.668	Bacteria	Acidobacteria	Acidobacteriia	Subgroup_2	NA	NA	NA	GACGTAGGGGGCCAGCGTTGTTCGGAATTACTGGGTGTAAAGGGTTCGTAGGCGGTGTGGCAAGTCGGGAGTGAAATTTCTGGGCTCAACTCAGAGGCTGCTTCCGAAACTGCTGTGCTTGAGTGTGGGAGAGGCGCGTGGAATTGCAGGTGTAGCGGTGAAATGCGTAGATATCTGCAGGAACACCCGTGGCGAAAGCGGCGCGCTGGACCACTACTGACGCTGAGGAACGAAAGCTAGGGGAGCAAACAGG
ASV566	1	5	365.799	Bacteria	Proteobacteria	Alphaproteobacteria	Micropepsales	Micropepsaceae	NA	NA	TACGAAGGGGGCTAGCGTTGTTCGGAATTACTGGGCGTAAAGCGCGCGCAGGCGGTCTTCCAAGTCAGTGGTGAAAGCCTGGAGCTCAACTCCAGAACTGCCATTGAAACTGTTAGACTTGAGTACGAGAGAGGTGAGTGGAATTCCCAGTGTAGAGGTGAAATTCGTAGATATTGGGAAGAACACCAGTGGCGAAGGCGGCTCACTGGCTCGTAACTGACGCTCAGGCGCGACAGCGTGGGGATCAAACAGG
ASV110	7	3	358	Bacteria	Proteobacteria	Gammaproteobacteria	Betaproteobacteriales	Nitrosomonadaceae	IS-44	NA	TACGTAGGGTGCGAGCGTTAATCGGAATTACTGGGCGTAAAGCGTGCGCAGGCGGTTCGCCAAGTCAGGTGTGAAATCCCCGGGCTTAACCTGGGAATTGCGCTTGAAACTAGCGGGCTTGAGTGCGGCAGAGGGGGGTGGAATTCCACGTGTAGCAGTGAAATGCGTAGAGATGTGGAGGAACACCGATGGCGAAGGCAGCCCCCTGGGTCGACACTGACGCTCATGCACGAAAGCGTGGGGAGCAAACAGG
ASV635	5	18	357.792	Bacteria	Proteobacteria	Gammaproteobacteria	Pseudomonadales	Moraxellaceae	Acinetobacter	NA	TACAGAGGGTGCGAGCGTTAATCGGATTTACTGGGCGTAAAGCGTGCGTAGGCGGCTTTTTAAGTCGGATGTGAAATCCCTGAGCTTAACTTAGGAATTGCATTCGATACTGGGAAGCTAGAGTATGGGAGAGGATGGTAGAATTCCAGGTGTAGCGGTGAAATGCGTAGAGATCTGGAGGAATACCGATGGCGAAGGCAGCCATCTGGCCTAATACTGACGCTGAGGTACGAAAGCATGGGGAGCAAACAGG
ASV33	2	11	352.789	Bacteria	Acidobacteria	Acidobacteriia	Acidobacteriales	NA	NA	NA	TACAGAGGGTGCGAGCGTTGTTCGGAATTATTGGGCGTAAAGGGCGCGTAGGCGGTGCGGTAAGTCACCTGTGAAATCTCCTGGCTCAACTGGGAGCTTGCAGGCGAAACTGCCGTGCTGGAGTGTGGGAGAGGTGCGTGGAATTCCCGGTGTAGCGGTGAAATGCGTAGATATCGGGAGGAACACCTGTGGCGAAAGCGGCGCACTGGACCACAACTGACGCTGAGGCGCGAAAGCTAGGGGAGCAAACAGG
ASV1727	1	8	341.566	Bacteria	Proteobacteria	Alphaproteobacteria	NA	NA	NA	NA	GACGGAGGAGGCTAGCGTTGTTCGGAATTACTGGGCGTAAAGCGTGCGTAGGCGGCCTGGTTAGTCGGAGGTGAAATCCCGGGGCTCAACTCCGGAACTGCCTCCGAGACGGCTGGGCTTGAGCGAAGGAGAGGAGAGCGGAATTCCCAGTGTAGAGGTGAAATTCGTAGATATTGGGAAGAACACCGGTGGCGAAGGCGGCTCTCTGGCCTTTTGCTGACGCTCAGGCACGAAAGCGTGGGGAGCAAACAGG
ASV885	2	5	339.713	Bacteria	Actinobacteria	Actinobacteria	Micromonosporales	Micromonosporaceae	NA	NA	GACGTAGGGCGCAAGCGTTGTCCGGATTTATTGGGCGTAAAGAGCTCGTAGGCGGCTCGTTGCGTCGGCTGTGAAAACCCGCAGCTCAACTGTGGGCTTGCAGCCGATACGGGCGGGCTGGAGTTCGGTAGGGGAGACTGGAATTCCTGGTGTAGCGGTGAAATGCGCAGATATCAGGAGGAACACCGGTGGCGAAGGCGGGTCTCTGGGCCGATACTGACGCTGAGGAGCGAAAGCGTGGGGAGCGAACAGG
ASV423	1	8	326.518	Bacteria	Proteobacteria	Alphaproteobacteria	Sphingomonadales	Sphingomonadaceae	Sphingopyxis	NA	TACGGAGGGAGCTAGCGTTGTTCGGAATTACTGGGCGTAAAGCGCGCGTAGGCGGTTTTTTAAGTCAGAGGTGAAAGCCCAGTGCTCAACACTGGAACTGCCTTTGAAACTGGAAAACTTGAATCTTGGAGAGGTCAGTGGAATTCCGAGTGTAGAGGTGAAATTCGTAGATATTCGGAAGAACACCAGTGGCGAAGGCGACTGACTGGACAAGTATTGACGCTGAGGTGCGAAAGCGTGGGGAGCAAACAGG
ASV1125	3	7	321.221	Bacteria	Proteobacteria	Alphaproteobacteria	Rhizobiales	Rhizobiaceae	Ensifer	NA	TACGAAGGGGGCTAGCGTTGTTCGGAATTACTGGGCGTAAAGCGCACGTAGGCGGACATTTAAGTCAGGGGTGAAATCCCGGGGCTCAACCCCGGAACTGCCTTTGATACTGGGTGTCTAGAGTCCGGAAGAGGTGAGTGGAATTCCGAGTGTAGAGGTGAAATTCGTAGATATTCGGAGGAACACCAGTGGCGAAGGCGGCTCACTGGTCCGGAACTGACGCTGAGGTGCGAAAGCGTGGGGAGCAAACAGG
ASV705	3	7	321.221	Bacteria	Proteobacteria	Alphaproteobacteria	Rhizobiales	Xanthobacteraceae	Pseudorhodoplanes	NA	TACGAAGGGGGCTAGCGTTGCTCGGAATCACTGGGCGTAAAGCGCACGTAGGCGGCTTTCTAAGTCAGGGGTGAAATCCTGGAGCTCAACTCCAGAACTGCCTTTGATACTGGAGAGCTTGAGTTCGGGAGAGGTGAGTGGAACTGCGAGTGTAGAGGTGAAATTCGTAGATATTCGCAAGAACACCAGTGGCGAAGGCGGCTCACTGGCCCGATACTGACGCTGAGGTGCGAAAGCGTGGGGAGCAAACAGG
ASV1261	1	4	320.167	Bacteria	Proteobacteria	Alphaproteobacteria	Caulobacterales	Caulobacteraceae	Phenylobacterium	NA	TACGAAGGGGGCTAGCGTTGCTCGGAATTACTGGGCGTAAAGGGCGCGTAGGCGGACAGTTTAGTCAGAGGTAAAAGCCCAGGGCTCAACCTTGGAACTGCCTTTGATACTGGCTGTCTTGAGTTCGGGAGAGGTGAGTGGAATGCCGAGTGTAGAGGTGAAATTCGTAGATATTCGGCGGAACACCAGTGGCGAAGGCGACTCACTGGCCCGATACTGACGCTGAGGCGCGAAAGCGTGGGGAGCAAACAGG
ASV369	1	8	308.467	Bacteria	Actinobacteria	Actinobacteria	Micrococcales	Microbacteriaceae	Agromyces	NA	TACGTAGGGTCCGAGCGTTGTCCGGAATTATTGGGCGTAAAGAGCTCGTAGGCGGTTTGTCGCGTCTGCTGTGAAATCCCGAGGCTCAACCTCGGGCCTGCAGTGGGTACGGGCAGACTTGAGTGGTGTAGGGGAGACTGGAATTCCTGGTGTAGCGGTGGAATGCGCAGATATCAGGAGGAACACCGATGGCGAAGGCAGGTCTCTGGGCACTTACTGACGCTGAGGAGCGAAAGCGTGGGGAGCGAACAGG
ASV1668	3	10	305.262	Bacteria	Actinobacteria	Acidimicrobiia	Microtrichales	NA	NA	NA	CACGTAGGGTGCAAGCGTTGTCCGGAATCATTGGGCGTAAAGAGCTCGTAGGCGGCTTAGTAAGTCGGGTGTGAAAACCCCAGGCTCAACCTGGGGACGCCACCCGATACTGCTATAGCTAGAGTCCAGTAGGGGAGTGTGGAATTCCCAGTGTAGCGGTGAAATGCGCAGATATTGGGAGGAACACCAGCGGCGAAGGCGGCACTCTGGGCTGGTACTGACGCTGAGGAGCGAAAGCGTGGGTAGCGAACAGG
ASV516	5	10	301.442	Bacteria	Verrucomicrobia	Verrucomicrobiae	Verrucomicrobiales	Rubritaleaceae	Luteolibacter	NA	TACGAAGGTCCCGAGCGTTGTTCGGAATCACTGGGCGTAAAGGGAGCGTAGGCGGCGTGGTAAGTCAGATGTGAAATCCCGGGGCTCAACCCCGGAACTGCATCCGATACTGCCGTGCTAGAGGATTGGAGAGGTAGCTGGAATTCTTGGTGTAGCAGTGAAATGCGTGGAGATCAAGAGGAACACTCGTGGCGAAAGCGAGCTACTGGACAATATCTGACGCTGAGGCTCGAAGGCCAGGGTAGCGAAAGGG
ASV1079	3	5	299.424	Bacteria	Actinobacteria	Actinobacteria	Micromonosporales	Micromonosporaceae	Actinoplanes	NA	GACGTAGGGCGCGAGCGTTGTCCGGATTTATTGGGCGTAAAGAGCTCGTAGGCGGCTTGTCGCGTCGAATGTGAAAACCCACAGCTCAACTGTGGGCTTGCATTCGATACGGGCAGGCTAGAGTTCGGTAGGGGAGACTGGAATTCCTGGTGTAGCGGTGAAATGCGCAGATATCAGGAGGAACACCGGTGGCGAAGGCGGGTCTCTGGGCCGATACTGACGCTGAGGAGCGAAAGCGTGGGGAGCGAACAGG
ASV336	1	3	297.928	Bacteria	Actinobacteria	Actinobacteria	Micromonosporales	Micromonosporaceae	Dactylosporangium	NA	GACGTAGGGCGCGAGCGTTGTCCGGATTTATTGGGCGTAAAGAGCTCGTAGGCGGCTTGTTGCGTCAGCTGTGAAAACCCGCAGCTCAACTGTGGGCTTGCAGCTGATACGGGCAGGCTTGAGTTCGGTAGGGGAGACTGGAATTCCTGGTGTAGCGGTGAAATGCGCAGATATCAGGAGGAACACCGGTGGCGAAGGCGGGTCTCTGGGCCGATACTGACGCTGAGGAGCGAAAGCGTGGGGAGCGAACAGG
ASV192	4	2	296	Bacteria	Bacteroidetes	Bacteroidia	Cytophagales	Microscillaceae	Chryseolinea	NA	TACGTAGGTGGCAAGCGTTGTCCGGATTTATTGGGTTTAAAGGGTGCGTAGGCGGCTTTGTAAGTCAGTGGTGAAATATGGCAGCTCAACTGTCAGGGTGCCATTGATACTGCGGAGCTTGAGTACAGATGAGGTAGGCGGAATTGACGGTGTAGCGGTGAAATGCTTAGATATCGTCAAGAACACCGATAGCGAAGGCAGCTTACTGGGCTGTAACTGACGCTGAGGCACGAAAGTGTGGGGATCAAACAGG
ASV2030	3	2	296	Bacteria	Proteobacteria	Alphaproteobacteria	Sphingomonadales	Sphingomonadaceae	Sphingomonas	mucosissima	TACGGAGGGGGCTAGCGTTATTCGGAATTACTGGGCGTAAAGCGCACGTAGGCGGCTTTGTAAGTCAGAGGTGAAAGCCTGGAGCTCAACTCCAGAACTGCCTTTGAGACTGCATCGCTTGAATCCAGGAGAGGTGAGTGGAATTCCGAGTGTAGAGGTGAAATTCGTAGATATTCGGAAGAACACCAGTGGCGAAGGCGGCTCACTGGACTGGTATTGACGCTGAGGTGCGAAAGCGTGGGGAGCAAACAGG
ASV323	1	2	296	Bacteria	Proteobacteria	Alphaproteobacteria	Rhizobiales	Hyphomicrobiaceae	Pedomicrobium	NA	TACGAAGGGGGCTAGCGTTGTTCGGAATCACTGGGCGTAAAGCGCACGTAGGCGGATGTGCCAGTCAGGGGTGAAATCCCGGAGCTCAACTTCGGAACTGCCTCTGATACAGCACGTCTTGAGTCCGGAAGAGGTGGGTGGAATTCCTAGTGTAGAGGTGAAATTCGTAGATATTAGGAAGAACACCGGTGGCGAAGGCGGCCCACTGGTCCGGTACTGACGCTGAGGTGCGAAAGCGTGGGGAGCAAACAGG
ASV565	1	2	296	Bacteria	Proteobacteria	Gammaproteobacteria	Xanthomonadales	Xanthomonadaceae	Arenimonas	NA	TACGAAGGGTGCAAGCGTTACTCGGAATTACTGGGCGTAAAGCGTGCGTAGGTGGTGAGTTAAGTCTGTCGTGAAAGCCCCGGGCTCAACCTGGGAATGGCGATGGATACTGGCTCGCTAGAGTGCGGTAGAGGAGAGTGGAATTCCCGGTGTAGCAGTGAAATGCGTAGAGATCGGGAGGAACATCAGTTGCGAAGGCGGCTCTCTGGACCAGCACTGACACTGAGGCACGAAAGCGTGGGGAGCAAACAGG
ASV634	1	2	296	Bacteria	Actinobacteria	Actinobacteria	Corynebacteriales	Nocardiaceae	Rhodococcus	NA	TACGTAGGGTGCAAGCGTTGTCCGGAATTACTGGGCGTAAAGAGTTCGTAGGCGGTTTGTCGCGTCGTTTGTGAAAACTCACAGCTCAACTGTGAGCCTGCAGGCGATACGGGCAGACTTGAGTACTGCAGGGGAGACTGGAATTCCTGGTGTAGCGGTGAAATGCGCAGATATCAGGAGGAACACCGGTGGCGAAGGCGGGTCTCTGGGCAGTAACTGACGCTGAGGAACGAAAGCGTGGGTAGCAAACAGG
ASV890	8	2	296	Bacteria	Bacteroidetes	Bacteroidia	Cytophagales	Microscillaceae	Ohtaekwangia	NA	TACGTAGGTGGCAAGCGTTGTCCGGATTTATTGGGTTTAAAGGGTGCGTAGGCGGTCTATTAAGTCAGTGGTGAAATATCGCAGCTTAACTGTGAGGGTGCCATTGATACTGATGGACTTGAGTGAAGTCGAAGTAGGCGGAATTGACGGTGTAGCGGTGAAATGCTTAGATATCGTCAAGAACACCGATAGTGAAGACAGCTTACTAGGCTTATACTGACGCTGAGGCACGAAAGTGTGGGGATCAAACAGG
ASV543	5	3	272.725	Bacteria	Firmicutes	Bacilli	Bacillales	Planococcaceae	Domibacillus	NA	TACGTAGGTGGCAAGCGTTGTCCGGAATTATTGGGCGTAAAGCGCGCGCAGGCGGCCTTTTAAGTCTGATGTGAAAGCCCCCGGCTCAACCGGGGAGGGTCATTGGAAACTGGAAGGCTTGAGTGCAGAAGAGAAGAGCGGAATTCCACGTGTAGCGGTGAAATGCGTAGAGATGTGGAGGAACACCAGTGGCGAAGGCGGCTCTTTGGTCTGTAACTGACGCTGAGGCGCGAAAGCGTGGGGAGCGAACAGG
ASV90	2	9	255.877	Bacteria	Proteobacteria	Gammaproteobacteria	Betaproteobacteriales	Burkholderiaceae	Burkholderia-Caballeronia-Paraburkholderia	NA	TACGTAGGGTGCGAGCGTTAATCGGAATTACTGGGCGTAAAGCGTGCGCAGGCGGTTCGCTAAGACCGATGTGAAATCCCCGGGCTTAACCTGGGAACTGCATTGGTGACTGGCGGGCTAGAGTATGGCAGAGGGGGGTAGAATTCCACGTGTAGCAGTGAAATGCGTAGAGATGTGGAGGAATACCGATGGCGAAGGCAGCCCCCTGGGCCAATACTGACGCTCATGCACGAAAGCGTGGGGAGCAAACAGG
ASV148	4	5	254.268	Bacteria	Actinobacteria	Actinobacteria	Micrococcales	Micrococcaceae	NA	NA	TACGTAGGGCGCAAGCGTTATCCGGAATTATTGGGCGTAAAGAGCTCGTAGGCGGTTTGTCGCGTCTGCTGTGAAAGACCGGGGCTCAACTCCGGTTCTGCAGTGGGTACGGGCAGACTAGAGTGATGTAGGGGAGACTGGAATTCCTGGTGTAGCGGTGAAATGCGCAGATATCAGGAGGAACACCGATGGCGAAGGCAGGTCTCTGGGCATTAACTGACGCTGAGGAGCGAAAGCATGGGGAGCGAACAGG
ASV688	1	5	248.593	Bacteria	Proteobacteria	Gammaproteobacteria	Xanthomonadales	Xanthomonadaceae	Lysobacter	niastensis	TACGAAGGGTGCAAGCGTTACTCGGAATTACTGGGCGTAAAGCGTGCGTAGGTGGTTTGTTAAGTCTGATGTGAAAGCCCTGGGCTCAACCTGGGAACTGCATTGGAAACTGGCTTACTAGAGTGCGGTAGAGGGTAGTGGAATTCCCGGTGTAGCAGTGAAATGCGTAGATATCGGGAGGAACATCTGTGGCGAAGGCGACTACCTGGACCAGCACTGACACTGAGGCACGAAAGCGTGGGGAGCAAACAGG
ASV201	2	8	242.381	Bacteria	Actinobacteria	Actinobacteria	Micromonosporales	Micromonosporaceae	Actinoplanes	NA	GACGTAGGGCGCGAGCGTTGTCCGGATTTATTGGGCGTAAAGAGCTCGTAGGCGGCTTGTCGCGTCGTCCGTGAAAACCTGCAGCTCAACTGCAGGCTTGCGGTCGATACGGGCAGGCTGGAGTTCGGTAGGGGAGACTGGAATTCCTGGTGTAGCGGTGAAATGCGCAGATATCAGGAGGAACACCGGTGGCGAAGGCGGGTCTCTGGGCCGATACTGACGCTGAGGAGCGAAAGCGTGGGGAGCGAACAGG
ASV58	5	5	233.159	Bacteria	Actinobacteria	Actinobacteria	Micrococcales	Micrococcaceae	Paenarthrobacter	NA	TACGTAGGGCGCAAGCGTTATCCGGAATTATTGGGCGTAAAGAGCTCGTAGGCGGTTTGTCGCGTCTGCTGTGAAAGACCGGGGCTCAACTCCGGTTCTGCAGTGGGTACGGGCAGACTAGAGTGCAGTAGGGGAGACTGGAATTCCTGGTGTAGCGGTGAAATGCGCAGATATCAGGAGGAACACCGATGGCGAAGGCAGGTCTCTGGGCTGTAACTGACGCTGAGGAGCGAAAGCATGGGGAGCGAACAGG
ASV188	2	5	224.684	Bacteria	Acidobacteria	Acidobacteriia	Acidobacteriales	Acidobacteriaceae_(Subgroup_1)	NA	NA	TACGAGGGGGGCAAGCGTTGTTCGGAATTATTGGGCGTAAAGGGCGCGTAGGCGGTGCGGTAAGTCTGATGTGAAATCTCCGGGCTCAACTCGGAGTCTGCATCAGAAACTGCCGTGCTCGAGTGTGGGAGAGGTGAGTGGAATTCCCGGTGTAGCGGTGAAATGCGTAGATATCGGGAGGAACACCTGTGGCGAAAGCGGCTCACTGGACCACAACTGACGCTGAGGCGCGAAAGCTAGGGGAGCAAACAGG
ASV441	3	5	215.974	Bacteria	Proteobacteria	Alphaproteobacteria	Rhizobiales	Beijerinckiaceae	Bosea	NA	TACGAAGGGGGCTAGCGTTGCTCGGAATCACTGGGCGTAAAGGGCGCGTAGGCGGACTCTTAAGTCGGGGGTGAAAGCCCAGGGCTCAACCCTGGAATTGCCTTCGATACTGAGAGTCTTGAGTTCGGAAGAGGTTGGTGGAACTGCGAGTGTAGAGGTGAAATTCGTAGATATTCGCAAGAACACCAGTGGCGAAGGCGGCCAACTGGTCCGATACTGACGCTGAGGCGCGAAAGCGTGGGGAGCAAACAGG
ASV532	2	6	199.818	Bacteria	Proteobacteria	Alphaproteobacteria	NA	NA	NA	NA	TACGAAGGGGGCTAGCGTTGTTCGGAATTACTGGGCGTAAAGGGCGCGTAGGCTGTGCTGTAAGTCAGGCGTGAAAGGCCCGGGCTCAACCTGGGAACTGCGTTTGATACTGCGGCGCTGGAATGCAGGAGAGGATGGCGGAATTCCCAGTGTAGAGGTGAAATTCGTAGATATTGGGAAGAACACCGGTGGCGAAGGCGGCCATCTGGCCTGCAATTGACGCTGAGGCGCGAAAGCGTGGGGAGCAAACAGG
ASV67	2	7	197.494	Bacteria	Proteobacteria	Alphaproteobacteria	Rhizobiales	Xanthobacteraceae	NA	NA	TACGAAGGGGGCTAGCGTTGCTCGGAATCACTGGGCGTAAAGCGCACGTAGGCGGCTTTTTAAGTCAGGGGTGAAATCCTGGAGCTCAACTCCAGAACTGCCTTTGATACTGAGAAGCTTGAGTCCGGGAGAGGTGAGTGGAACTGCGAGTGTAGAGGTGAAATTCGTAGATATTCGCAAGAACACCAGTGGCGAAGGCGGCTCACTGGCCCGGTACTGACGCTGAGGTGCGAAAGCGTGGGGAGCAAACAGG
ASV372	3	5	187.95	Bacteria	Actinobacteria	Actinobacteria	Micromonosporales	Micromonosporaceae	Virgisporangium	NA	GACGTAGGGTGCGAGCGTTGTCCGGATTTATTGGGCGTAAAGAGCTCGTAGGCGGCTCGTCGCGTCGACCGTGAAAACCCGCGGCTTAACTGCGGGCTTGCGGTTGATACGGGCGGGCTAGAGTTCGGTAGGGGAGACTGGAATTCCTGGTGTAGCGGTGAAATGCGCAGATATCAGGAGGAACACCGGTGGCGAAGGCGGGTCTCTGGGCCGATACTGACGCTGAGGAGCGAAAGCGTGGGGAGCGAACAGG
ASV342	2	4	182.787	Bacteria	Acidobacteria	Acidobacteriia	Solibacterales	Solibacteraceae_(Subgroup_3)	Bryobacter	NA	TACGTAGGCAGCAAGCGTTGTTCGGAATTACTGGGCGTAAAGAGTGTGTAGGCGGTGCTCTAAGTTCGGTGTGAAATCTCCCGGCTTAACTGGGAGGGTGCGCCGGAAACTGGAGTGCTTGAGCGCGGGAGAGGAAAGCGGAATTCCTGGTGTAGCGGTGAAATGCGTAGATATCAGGAGGAACACCTGTGGTGTAGACGGCTTTCTGGACCGTAGCTGACGCTGAGACACGAAAGCGTGGGTAGCAAACAGG
ASV70	5	3	182.362	Bacteria	Proteobacteria	Gammaproteobacteria	Betaproteobacteriales	Burkholderiaceae	Achromobacter	NA	TACGTAGGGTGCAAGCGTTAATCGGAATTACTGGGCGTAAAGCGTGCGCAGGCGGTTCGGAAAGAAAGATGTGAAATCCCAGAGCTTAACTTTGGAACTGCATTTTTAACTACCGAGCTAGAGTGTGTCAGAGGGAGGTGGAATTCCGCGTGTAGCAGTGAAATGCGTAGATATGCGGAGGAACACCGATGGCGAAGGCAGCCTCCTGGGATAACACTGACGCTCATGCACGAAAGCGTGGGGAGCAAACAGG
ASV332	1	8	181.643	Bacteria	Proteobacteria	Gammaproteobacteria	Betaproteobacteriales	Methylophilaceae	Methylobacillus	NA	TACGTAGGGTGCGAGCGTTAATCGGAATTACTGGGCGTAAAGCGAGCGCAGGCGGTTCTGCAAGTCAGATGTGAAATCCCCGGGCTCAACCTGGGAACTGCGTTTGAAACTACAGAGCTAGAGTATGGGAGAGGGAGGTAGAATTCCACGTGTAGCAGTGAAATGCGTAGAGATGTGGAGGAATACCAATGGCGAAGGCAGCCTCCTGGCCTAATACTGACGCTCATGCTCGAAAGCGTGGGGAGCAAACAGG
ASV100	4	7	180.442	Bacteria	Proteobacteria	Gammaproteobacteria	Betaproteobacteriales	Burkholderiaceae	Burkholderia-Caballeronia-Paraburkholderia	NA	TACGTAGGGTGCAAGCGTTAATCGGAATTACTGGGCGTAAAGCGTGCGCAGGCGGTTCGCTAAGACCGATGTGAAATCCCCGGGCTTAACCTGGGAACTGCATTGGTGACTGGCGGGCTAGAGTATGGCAGAGGGGGGTAGAATTCCACGTGTAGCAGTGAAATGCGTAGAGATGTGGAGGAATACCGATGGCGAAGGCAGCCCCCTGGGCCAATACTGACGCTCATGCACGAAAGCGTGGGGAGCAAACAGG
ASV578	2	2	171.574	Bacteria	Proteobacteria	Gammaproteobacteria	Xanthomonadales	Rhodanobacteraceae	Dokdonella	NA	TACGAAGGGTGCAAGCGTTACTCGGAATTACTGGGCGTAAAGCGTGCGTAGGCGGTTTGTTAAGTCCGTTGTGAAAGCCCTGGGCTCAACCTGGGAATTGCAGTGGATACTGGCGAGCTAGAGTGCGGTAGAGGATGGTGGAATTCCCGGTGTAGCGGTGAAATGCGTAGAGATCGGGAGGAACACCCGTGGCGAAGGCGGCCATCTGGACCAGCACTGACGCTGAGGCACGAAAGCGTGGGGAGCAAACAGG
ASV464	5	4	164.288	Bacteria	Proteobacteria	Alphaproteobacteria	Rhizobiales	Rhizobiaceae	NA	NA	TACGAAGGGGGCTAGCGTTGTTCGGAATTACTGGGCGTAAAGCGCACGTAGGCGGATATTTAAGTCAGGGGTGAAATCCCAGAGCTCAACTCTGGAACTGCCTTTGATACTGGGTATCTTGAGTATGGAAGAGGTTAGTGGAATTGCGAGTGTAGAGGTGAAATTCGTAGATATTCGCAGGAACACCAGTGGCGAAGGCGGCTAACTGGTCCATAACTGACGCTGAGGTGCGAAAGCGTGGGGAGCAAACAGG
ASV163	7	3	147.5	Bacteria	Proteobacteria	Gammaproteobacteria	Betaproteobacteriales	Burkholderiaceae	Massilia	aerilata	TACGTAGGGTGCAAGCGTTAATCGGAATTACTGGGCGTAAAGCGTGCGCAGGCGGTTTTGTAAGTCTGTCGTGAAAGCCCCGGGCTTAACCTGGGAATTGCGATGGAGACTGCAAGGCTTGAATCTGGCAGAGGGGGGTAGAATTCCACGTGTAGCAGTGAAATGCGTAGAGATGTGGAGGAACACCGATGGCGAAGGCAGCCCCCTGGGTCAAGATTGACGCTCATGCACGAAAGCGTGGGGAGCAAACAGG
ASV1749	7	3	147.5	Bacteria	Proteobacteria	Alphaproteobacteria	Sphingomonadales	Sphingomonadaceae	Sphingomonas	NA	TACGGAGGGGGCTAGCGTTGTTCGGAATTACTGGGCGTAAAGCGCACGTAGGCGGCTTTGCAAGTCAGAGGTGAAAGCCCGGGGCTCAACCCCGGAATTGCCTTTGAGACTGCAGGGCTAGCAGGTGAGAGAGGTGAGTGGAATTCCGAGTGTAGAGGTGAAATTCGTAGATATTCGGAAGAACACCAGTGGCGAAGGCGGCTCACTGGCTCATACTGGACGCTGAGGTGCGAAAGCGTGGGGAGCAAACAGG
ASV151	2	4	146.854	Bacteria	Actinobacteria	Actinobacteria	Pseudonocardiales	Pseudonocardiaceae	Pseudonocardia	NA	CACGTAGGGTGCGAGCGTTGTCCGGAATTATTGGGCGTAAAGAGCTCGTAGGCGGTGTGTCGCGTCGGCCGTGAAAACCTGCAGCTTAACTGTGGGCGTGCGGTCGATACGGGCATCACTGGAGTTCGGCAGGGGAGACTGGAATTCCTGGTGTAGCGGTGAAATGCGCAGATATCAGGAGGAACACCGGTGGCGAAGGCGGGTCTCTGGGCCGATACTGACGCTGAGGAGCGAAAGCGTGGGGAGCGAACAGG
ASV1364	3	4	141.737	Bacteria	Proteobacteria	Deltaproteobacteria	Myxococcales	BIrii41	NA	NA	GACAGAGGGTGCAAACGTTGTTCGGATTTACTGGGCGTAAAGCGCGTGTAGGCGGCTTCGCAAGTTGGATGTGAAAGCCCACGGCTCAACCGTGGAAGCGCATCCAAAACTGCGTCGCTCGAGTCTCGGAGAGGAAGGTGGAATGCTTGGTGTAGAGGTGAAATTCGTAGATATCAAGCAGAACACCTGCGGCGAAGGCGGCCTTCTGGACGATGACTGACGCTGAGACGCGAAAGCGTGGGGAGCAAACAGG
ASV478	2	11	131.918	Bacteria	Actinobacteria	Actinobacteria	Micromonosporales	Micromonosporaceae	NA	NA	GACGTAGGGCGCAAGCGTTGTCCGGATTTATTGGGCGTAAAGAGCTCGTAGGCGGCTTGTTGCGTCGGCTGTGAAAACCCGCGGCTTAACTGTGGGCTTGCAGCCGATACGGGCGGGCTGGAGTTCGGTAGGGGAGACTGGAATTCCTGGTGTAGCGGTGAAATGCGCAGATATCAGGAGGAACACCGGTGGCGAAGGCGGGTCTCTGGGCCGATACTGACGCTGAGGAGCGAAAGCGTGGGGAGCGAACAGG
ASV1236	5	16	119.111	Bacteria	Proteobacteria	Gammaproteobacteria	Betaproteobacteriales	Burkholderiaceae	Hydrogenophaga	NA	TACGTAGGGTGCAAGCGTTAATCGGAATTACTGGGCGTAAAGCGTGCGCAGGCGGTTTTGTAAGACAGGCGTGAAATCCCCGGGCTCAACCTGGGAATTGCGCTTGTGACTGCAAGGCTGGAGTGCGGCAGAGGGGGATGGAATTCCGCGTGTAGCAGTGAAATGCGTAGATATGCGGAGGAACACCGATGGCGAAGGCAATCCCCTGGGCCTGCACTGACGCTCATGCACGAAAGCGTGGGGAGCAAACAGG
ASV556	6	4	118.778	Bacteria	Actinobacteria	Actinobacteria	Micrococcales	Microbacteriaceae	Humibacter	ginsengiterrae	TACGTAGGGTGCGAGCGTTGTCCGGAATTATTGGGCGTAAAGAGCTCGTAGGCGGTTTGTCGCGTCTGCTGTGAAATCCCGAGGCTCAACCTCGGGCCTGCAGTGGGTACGGGCAGACTGGAGTGCGGTAGGGGAGAATGGAACTCCTGGTGTAGCGGTGGAATGCGCAGATATCAGGAAGAACACCGATGGCGAAGGCAGTTCTCTGGGCCGTAACTGACGCTGAGGAGCGAAAGCGTGGGGAGCGAACAGG
ASV2171	2	5	114.111	Bacteria	Actinobacteria	Actinobacteria	Catenulisporales	Actinospicaceae	Actinospica	NA	TACGTAGGGTGCGAGCGTTGTCCGGATTTATTGGGCGTAAAGGGCTCGTAGGCGGCGTGTCGCGTCGGGAGTGAAAGACCGGGGCTTAACCCCGGTTCTGCTTCCGGTACGGGCATGCTGGAGTGTGGCAGGGGAGACTGGAATTCCTGGTGTAGCGGTGGAATGCGCAGATATCAGGAGGAACACCGGTGGCGAAGGCGGGTCTCTGGGCCATTACTGACGCTGAGGAGCGAAAGCGTGGGGAGCGAACAGG
ASV557	5	4	113.834	Bacteria	Firmicutes	Bacilli	Bacillales	Planococcaceae	Psychrobacillus	NA	TACGTAGGTGGCAAGCGTTGTCCGGAATTATTGGGCGTAAAGCGCGCGCAGGCGGTCCTTTAAGTCTGATGTGAAATCCCACGGCTCAACCGTGGAAGGTCATTGGAAACTGGGGGACTTGAGTACAGAAGAGGAAAGCGGAATTCCAAGTGTAGCGGTGAAATGCGTAGAGATTTGGAGGAACACCAGTGGCGAAGGCGGCTTTCTGGTCTGTAACTGACGCTGAGGCGCGAAAGCGTGGGGAGCAAACAGG
ASV224	5	5	110.34	Bacteria	Actinobacteria	Actinobacteria	Micrococcales	Promicromonosporaceae	Promicromonospora	NA	TACGTAGGGCGCAAGCGTTGTCCGGAATTATTGGGCGTAAAGAGCTCGTAGGCGGTCTGTCGCGTCTGGTGTGAAATCTCATGGCTCAACTGTGAGCTTGCATCGGGTACGGGCAGACTAGAGTGCTGTAGGGGAGACTGGAATTCCTGGTGTAGCGGTGGAATGCGCAGATATCAGGAGGAACACCGATGGCGAAGGCAGGTCTCTGGGCAGTTACTGACGCTGAGGAGCGAAAGCATGGGGAGCGAACAGG
ASV745	4	4	106.043	Bacteria	Proteobacteria	Alphaproteobacteria	Caulobacterales	Caulobacteraceae	NA	NA	TACGAAGGGGGCTAGCGTTGCTCGGAATTACTGGGCGTAAAGGGCGCGTAGGCGGACAGTTTAGTCGGGGGTGAAAGCCCGGGGCTCAACCTCGGAATTGCCTTCGATACTGGCTGTCTTGAGTACGGGAGAGGTGTGTGGAACTCCGAGTGTAGAGGTGAAATTCGTAGATATTCGGAAGAACACCAGTGGCGAAGGCGACACACTGGCCCGTTACTGACGCTGAGGCGCGAAAGCGTGGGGAGCAAACAGG
ASV168	5	3	103.618	Bacteria	Actinobacteria	Actinobacteria	Micrococcales	Promicromonosporaceae	Cellulosimicrobium	NA	TACGTAGGGCGCAAGCGTTGTCCGGAATTATTGGGCGTAAAGAGCTCGTAGGCGGTTTGTCGCGTCTGGTGTGAAAACTCGAGGCTCAACCTCGAGCTTGCATCGGGTACGGGCAGACTAGAGTGCGGTAGGGGAGACTGGAATTCCTGGTGTAGCGGTGGAATGCGCAGATATCAGGAGGAACACCGATGGCGAAGGCAGGTCTCTGGGCCGCAACTGACGCTGAGGAGCGAAAGCATGGGGAGCGAACAGG
ASV545	2	5	86.6091	Bacteria	Proteobacteria	Deltaproteobacteria	Myxococcales	Haliangiaceae	Haliangium	NA	TACGAAGGGTGCAAACGTTGCTCGGAATTATTGGGCGTAAAGCGCGCGTAGGCGGCTTGGCAAGTCGGATGTGAAATCCCTCGGCTCAACCAAGGAAGTGCATCCGAAACTGCTGAGCTTGAGTACTTAAGAGGATCGCGGAATTCCCGGTGTAGAGGTGAAATTCGTAGATATCGGGAGGAACACCAGTGGCGAAGGCGGCGATCTGGGAAGATACTGACGCTGAGGTGCGAAAGCGTGGGGAGCAAACAGG
ASV121	5	14	86.4273	Bacteria	Bacteroidetes	Bacteroidia	Flavobacteriales	Flavobacteriaceae	Flavobacterium	NA	TACGGAGGATCCAAGCGTTATCCGGAATCATTGGGTTTAAAGGGTCCGTAGGCGGTCTTGTAAGTCAGTGGTGAAAGCCCATCGCTCAACGGTGGAACGGCCATTGATACTGCAGGACTTGAATTATTGGGAAGTAACTAGAATATGTAGTGTAGCGGTGAAATGCTTAGAGATTACATGGAATACCAATTGCGAAGGCAGGTTACTACCAATTGATTGACGCTGATGGACGAAAGCGTGGGTAGCGAACAGG
ASV928	5	14	86.4273	Bacteria	Proteobacteria	Alphaproteobacteria	Rhizobiales	Rhizobiaceae	Aminobacter	NA	TACGAAGGGGGCTAGCGTTGTTCGGAATTACTGGGCGTAAAGCGCACGTAGGCGGATTGTTAAGTTAGGGGTGAAATCCCAGGGCTCAACCCTGGAACTGCCTTTAATACTGGCAATCTAGAGTCCGAGAGAGGTGAGTGGAATTCCGAGTGTAGAGGTGAAATTCGTAGATATTCGGAGGAACACCAGTGGCGAAGGCGGCTCACTGGCTCGGTACTGACGCTGAGGTGCGAAAGCGTGGGGAGCAAACAGG
ASV284	4	4	78.5427	Bacteria	Chloroflexi	Ktedonobacteria	Ktedonobacterales	JG30-KF-AS9	NA	NA	TACGTAGGAGACGAGCGTTGTCCGGAGTTACTGGGCGTAAAGGGTGCGCAGGTGGCGGCGCGCGTGGGGGGTGAAATCGCCCGGCTTAACTGGGCGGGGGCCTTCCAGACGGCGTGGCTTGAGCAGCGGAGGGGGACGTGGAATTCCGGGTGGAGCGGTGAAATGCGTAGAGATCCGGAGGAACACCGACGGCGCAGGCAGCGTCCTGGCCGCTTGCTGACACTGAGGCACGAAAGCTGGGGGAGCAAACAGG
ASV82	2	4	73.4289	Bacteria	Proteobacteria	Gammaproteobacteria	Betaproteobacteriales	Burkholderiaceae	Burkholderia-Caballeronia-Paraburkholderia	NA	TACGTAGGGTGCGAGCGTTAATCGGAATTACTGGGCGTAAAGCGTGCGCAGGCGGTCTGTTAAGACCGATGTGAAATCCCCGGGCTTAACCTGGGAACTGCATTGGTGACTGGCAGGCTTTGAGTGTGGCAGAGGGAGGTAGAATTCCACGTGTAGCAGTGAAATGCGTAGAGATGTGGAGGAATACCGATGGCGAAGGCAGCCTCCTGGGCCAACACTGACGCTCATGCACGAAAGCGTGGGGAGCAAACAGG
ASV2526	3	3	67.474	Bacteria	Proteobacteria	Alphaproteobacteria	Caulobacterales	Caulobacteraceae	Caulobacter	NA	TACGAAGGGGGCTAGCGTTGCTCGGAATTACTGGGCGTAAAGGGAGCGTAGGCGGACTGTTTAGTCAGAGGTGAAAGCCCAGGGCTCAACCTTGGAATTGCCTTTGATACTGGCAGTCTTGAGTACGGAAGAGGTATGTGGAACTCCGAGTGTAGAGGTGAAATTCGTAGATATTCGGAAGAACACCAGTGGCGAAGGCGACATACTGGTCCGTTACTGACGCTGAGGCTCGAAAGCGTGGGGAGCAAACAGG
ASV61	4	4	65.2633	Bacteria	Acidobacteria	Acidobacteriia	Subgroup_2	NA	NA	NA	GACGTAGGGGGCCAGCGTTGCTCGGAATTACTGGGCGTAAAGGGTCCGTAGGCGGTGCGGTAAGTCGGGAGTGAAATCTCTGGGCTTAACTCAGAGGCTGCTTCCGAAACTACCGTGCTAGAGTGCGAGAGAGGCAAGTGGAATTGCGGGTGTAGCGGTGAAATGCGTAGATATCCGCAGGAACATCCGAGGCGAAAGCGGCTTGCTGGATCGCAACTGACGCTGAGGGACGAAAGCTAGGGGAGCAAACAGG
ASV1524	2	4	63.6959	Bacteria	Verrucomicrobia	Verrucomicrobiae	Chthoniobacterales	Xiphinematobacteraceae	Candidatus_Xiphinematobacter	NA	TACAGAGGTCTCAAGCGTTGTTCGGATTCATTGGGCGTAAAGGGCGCGTAGGCGGTGGGGTAAGTCTGGTGTGAAATCTCGGAGCTCAACTTCGAAATTGCACTGGATACTGCTCTGCTAGAGGGCTGGAGAGGAGATCGGAATTCACGGTGTAGCAGTGAAATGCGTAGATATCGTGAGGAAGACCAGTGGCGAAGGCGGATCTCTGGACAGCTCCTGACGCTGAGGCGCGAAGGCTAGGGGAGCAAACGGG
ASV3294	6	3	61.0259	Bacteria	Proteobacteria	Gammaproteobacteria	Xanthomonadales	Xanthomonadaceae	Stenotrophomonas	maltophilia	TACGAAGGGTGCAAGCGTTACTCGGAATTACTGGGCGTAAAGCGTGCGTAGGTGGTCGTTTAAGTCTGTTGTGAAAGCCCTGGGCTCAACCTGGGAACTGCAGTGGAAACTGGACGACTAGAGTGTGGTAGAGGGTAGCGGAATTCCTGGTGTAGCAGTGAAATGCGTAGAGATCAGGAGGAACATCCATGGCGAAGGCAGCTACCTGGACCAACACTGACACTGAGGCACGAAAGCGTGGGGAGCAAACAGG
ASV359	6	3	61.0259	Bacteria	Proteobacteria	Gammaproteobacteria	Xanthomonadales	Rhodanobacteraceae	Dyella	NA	TACGAAGGGTGCAAGCGTTAATCGGAATTACTGGGCGTAAAGCGTGCGTAGGCGGTCTTTTAAGTCTGCTGTGAAATCCCCGGGCTCAACCTGGGAATGGCAGTGGATACTGGGAGGCTAGAGTGTGTCAGAGGATGGTGGAATTCCCGGTGTAGCGGTGAAATGCGTAGAGATCGGGAGGAACATCAGTGGCGAAGGCGGCCATCTGGGACAACACTGACGCTGAGGCACGAAAGCGTGGGGAGCAAACAGG
ASV261	6	4	60.1932	Bacteria	Proteobacteria	Gammaproteobacteria	Betaproteobacteriales	Burkholderiaceae	Burkholderia-Caballeronia-Paraburkholderia	NA	TACGTAGGGTGCGAGCGTTAATCGGAATTACTGGGCGTAAAGCGTGCGCAGGCGGTGATGTAAGACCGATGTGAAATCCCCGGGCTTAACCTGGGAACTGCATTGGTGACTGCATCGCTGGAGTATGGCAGAGGGGGGTGGAATTCCACGTGTAGCAGTGAAATGCGTAGAGATGTGGAGGAACACCGATGGCGAAGGCAGCCCCCTGGGCCAATACTGACGCTCATGCACGAAAGCGTGGGGAGCAAACAGG
ASV542	2	3	58.6391	Bacteria	Actinobacteria	Actinobacteria	Frankiales	Frankiaceae	Jatrophihabitans	NA	TACGTAGGGTGCAAGCGTTGTCCGGAATTATTGGGCGTAAAGAGCTCGTAGGCGGCTTGTCGCGTCGGCTGTGAAAACCTGGGGCTCAACCCCGGGCCTGCAGCCGATACGGGCAAGCTAGAATTCGGTAGGGGAGACTGGAATTCCTGGTGTAGCGGTGAAATGCGCAGATATCAGGAGGAACACCGGTGGCGAAGGCGGGTCTCTGGGCCGATATTGACGCTGAGGAGCGAAAGCGTGGGGAGCGAACAGG
ASV316	3	3	58.5212	Bacteria	Proteobacteria	Gammaproteobacteria	Xanthomonadales	Xanthomonadaceae	Arenimonas	NA	TACGAAGGGTGCAAGCGTTACTCGGAATTACTGGGCGTAAAGCGTGCGTAGGTGGTTCGTTAAGTCTGCCGTGAAAGCCCCGGGCTCAACCTGGGAATGGCGGTGGATACTGGCGGACTAGAGTGCGGTAGAGGGTGGTGGAATTCCCGGTGTAGCAGTGAAATGCGTAGAGATCGGGAGGAACATCTGTGGCGAAGGCGGCCACCTGGACCAGCACTGACACTGAGGCACGAAAGCGTGGGGAGCAAACAGG
ASV156	3	5	47.7123	Bacteria	Proteobacteria	Alphaproteobacteria	Rhizobiales	Xanthobacteraceae	NA	NA	TACGAAGGGGGCTAGCGTTGCTCGGAATCACTGGGCGTAAAGCGCACGTAGGCGGACTCTTAAGTCGGTGGTGAAATCCTGGAGCTCAACTCCAGAACTGCCTTCGATACTGGGAGTCTCGAGTTCGGGAGAGGTGAGTGGAACTGCGAGTGTAGAGGTGAAATTCGTAGATATTCGCAAGAACACCAGTGGCGAAGGCGGCTCACTGGCCCGATACTGACGCTGAGGTGCGAAAGCGTGGGGAGCAAACAGG
ASV43	6	5	33.5518	Bacteria	Proteobacteria	Gammaproteobacteria	Betaproteobacteriales	Burkholderiaceae	Burkholderia-Caballeronia-Paraburkholderia	NA	TACGTAGGGTGCGAGCGTTAATCGGAATTACTGGGCGTAAAGCGTGCGCAGGCGGTTTGCTAAGACCGATGTGAAATCCCCGGGCTCAACCTGGGAACTGCATTGGTGACTGGCAGGCTAGAGTATGGCAGAGGGGGGTAGAATTCCACGTGTAGCAGTGAAATGCGTAGAGATGTGGAGGAATACCGATGGCGAAGGCAGCCCCCTGGGCCAATACTGACGCTCATGCACGAAAGCGTGGGGAGCAAACAGG
ASV875	2	5	31.4722	Bacteria	Proteobacteria	Alphaproteobacteria	Caulobacterales	Caulobacteraceae	NA	NA	TACGAAGGGGGCTAGCGTTGCTCGGAATTACTGGGCGTAAAGGGCGCGTAGGCGGATACTTAAGTCGGGGGTGAAAGCCCAGGGCTCAACCCTGGAATAGCCTTCGATACTGGGTATCTTGAGTACGGGAGAGGTGTGTGGAACTCCGAGTGTAGAGGTGAAATTCGTAGATATTCGGAAGAACACCAGTGGCGAAGGCGACACACTGGCCCGTTACTGACGCTGAGGCGCGAAAGCGTGGGGAGCAAACAGG
ASV202	5	13	29.9356	Bacteria	Proteobacteria	Gammaproteobacteria	Alteromonadales	Alteromonadaceae	Rheinheimera	soli	TACAGAGGGTGCAAGCGTTAATCGGAATTACTGGGCGTAAAGCGCACGTAGGCGGTTAGTTAAGTTGGATGTGAAAGCCCCGGGCTCAACCTGGGAATTGCATTCAAAACTGGCTAACTAGAGTATGTGAGAGGGGGGTAGAATTCCAAGTGTAGCGGTGAAATGCGTAGAGATTTGGAGGAATACCAGTGGCGAAGGCGGCCCCCTGGCACAATACTGACGCTGAGGTGCGAAAGCGTGGGGAGCAAACAGG
ASV384	2	4	27.2641	Bacteria	Proteobacteria	Deltaproteobacteria	Myxococcales	Sandaracinaceae	NA	NA	GACAGAGGGTGCAAACGTTGCTCGGAATCACTGGGCGTAAAGGGCGTGTAGGCGGGAAGGTAAGTCGGGCGTGAAATCCCTGGGCTCAACCCAGGAACTGCACTCGAAACTACTTTTCTTGAGTGCCGGAGAGGAAAGCGGAATACCTGGTGTAGAGGTGAAATTCGTAGATATCAGGTGGAACACCAGTGGCGAAGGCGGCTTTCTGGACGGTAACTGACGCTGAGACGCGAAAGCGTGGGGAGCAAACAGG
ASV3014	4	5	27.1843	Bacteria	Cyanobacteria	Melainabacteria	Obscuribacterales	NA	NA	NA	GACGTAGGATGCAAGCGTTGTCCGGATTTATTGGGCGTAAAGAGTTCGTAGGCGGTTTGTTAAGTCTGATGTTAAAGATCGGGGCTCAACCTCGGGAGTGCATTGGATACTGGCAGACTGGAGTGTGGTAGAGGTTAGTGGAATTCCCAGTGTAGCGGTGAAATGCGTAGATATTGGGAAGAACACCAGTGGCGTAGGCGACTAACTGGGCCATAACTGACGCTGAGGAACGAAAGCCAGGGGAGCGAATGGG
ASV1533	5	14	25.872	Bacteria	Proteobacteria	Gammaproteobacteria	Alteromonadales	Alteromonadaceae	Rheinheimera	NA	TACAGAGGGTGCAAGCGTTAATCGGAATTACTGGGCGTAAAGCGCACGTAGGCGGTTGGTTAAGTTGGATGTGAAAGCCCCGGGCTCAACCTGGGAATTGCATTCAAAACTGGCCAACTAGAATACGGGAGAGGGGGGTAGAATTCCAAGTGTAGCGGTGAAATGCGTAGAGATTTGGAGGAATACCAGTGGCGAAGGCGGCCCCCTGGCCCGATATTGACGCTGAGGTGCGAAAGCGTGGGGAGCAAACAGG
ASV112	2	6	23.5482	Bacteria	Acidobacteria	Subgroup_6	NA	NA	NA	NA	TACAGAGGTGGCAAGCGTTGTTCGGAATTACTGGGCGTAAAGGGCGCGTAGGCGGCCATCTAAGTCAGACGTGAAATCCCCCGGCTTAACCTGGGAACTGCGTCTGATACTGGACGGCTTGAGTATGGGAGAGGGATGTAGAATTCCAGGTGTAGCGGTGAAATGCGTAGATATCTGGAGGAATACCGGTGGCGAAGGCGGCATCCTGGACCATTACTGACGCTGAGGCGCGAAAGCTAGGGGAGCAAACGGG
ASV814	2	3	15.428	Bacteria	Verrucomicrobia	Verrucomicrobiae	Pedosphaerales	Pedosphaeraceae	NA	NA	TACAGAGGTCCCAAGCGTTGTTCGGATTCACTGGGCGTAAAGGGTGCGTAGGCGGTCGGGTAAGTCTGATGTGAAATCTCACAGCTTAACTGTGAAACTGCATTGGATACTATTCGGCTTGAGAGTTGGAGGGGGGACTGGAATTCTTGGTGTAGCAGTGAAATGCGTAGATATCAAGAGGAACACCAGTGGCGAAGGCGAGTCCCTGGACAACTTCTGACGCTGAGGCACGAAAGCTAGGGGAGCAAACAGG
ASV84	3	2	12.3824	Bacteria	Actinobacteria	Actinobacteria	Corynebacteriales	Mycobacteriaceae	Mycobacterium	NA	TACGTAGGGTGCGAGCGTTGTCCGGAATTACTGGGCGTAAAGAGCTCGTAGGTGGTTTGTCGCGTTGTTCGTGAAAACTCACAGCTTAACTGTGGGCGTGCGGGCGATACGGGCAGACTGGAGTACTGCAGGGGAGACTGGAATTCCTGGTGTAGCGGTGGAATGCGCAGATATCAGGAGGAACACCGGTGGCGAAGGCGGGTCTCTGGGCAGTAACTGACGCTGAGGAGCGAAAGCGTGGGGAGCGAACAGG
ASV488	5	4	12.2866	Bacteria	Actinobacteria	Actinobacteria	Propionibacteriales	Nocardioidaceae	Nocardioides	NA	TACGTAGGGTGCGAGCGTTGTCCGGAATTATTGGGCGTAAAGGGCTCGTAGGCGGTTTGTCGCGTCGGGAGTGAAAACCAGGTGCTTAACACCTGGCTTGCTTTCGATACGGGCAGACTAGAGGTATTCAGGGGAGAACGGAATTCCTGGTGTAGCGGTGAAATGCGCAGATATCAGGAGGAACACCGGTGGCGAAGGCGGTTCTCTGGGAATGACCTGACGCTGAGGAGCGAAAGTGTGGGGAGCGAACAGG
ASV30	2	2	11.3909	Bacteria	Acidobacteria	Blastocatellia_(Subgroup_4)	Pyrinomonadales	Pyrinomonadaceae	RB41	NA	TACGGGGGGAGCAAGCGTTGTTCGGATTTACTGGGCGTAAAGGGCGCGTAGGCGGCCACCGCAAGTCGACTGTGAAATCTCCGGGCTTAACCCGGAAAGGTCAGCCGATACTGCGGGGCTAGAGTGCAGAAGGGGCAACTGGAATTCTCGGTGTAGCGGTGAAATGCGTAGATATCGAGAGGAACACCTGCGGCGAAGGCGGGTTGCTGGGCTGACACTGACGCTGATGCGCGAAAGCTAGGGGAGCGAACGGG
ASV1066	5	7	8.85116	Bacteria	Proteobacteria	Alphaproteobacteria	Rhizobiales	Rhizobiaceae	Neorhizobium	NA	TACGAAGGGGGCTAGCGTTGTTCGGAATTACTGGGCGTAAAGCGCACGTAGGCGGATATTTAAGTCAGAGGTGAAATCCCGGAGCTCAACTTCGGAACTGCCTTTGATACTGGGTATCTTGAGTATGGAAGAGGTAAGTGGAATTGCGAGTGTAGAGGTGAAATTCGTAGATATTCGCAGGAACACCAGTGGCGAAGGCGGCTTACTGGTCCATTACTGACGCTGAGGTGCGAAAGCGTGGGGAGCAAACAGG
ASV1321	5	7	8.85116	Bacteria	Proteobacteria	Alphaproteobacteria	Sphingomonadales	Sphingomonadaceae	Novosphingobium	NA	TACGGAGGGAGCTAGCGTTGTTCGGAATTACTGGGCGTAAAGCGCGCGTAGGCGGTTACTCAAGTCAGAGGTGAAAGCCCGGGGCTCAACCCCGGAACTGCCTTTGAAACTAGGTGACTAGAATCTTGGAGAGGTCAGTGGAATTCCGAGTGTAGAGGTGAAATTCGTAGATATTCGGAAGAACACCAGTGGCGAAGGCGACTGACTGGACAAGTATTGACGCTGAGGTGCGAAAGCGTGGGGAGCAAACAGG
ASV1979	5	5	7.84787	Bacteria	Actinobacteria	Actinobacteria	Corynebacteriales	Nocardiaceae	Rhodococcus	NA	TACGTAGGGTGCGAGCGTTGTCCGGAATTACTGGGCGTAAAGAGTTCGTAGGCGGTTTGTCGCGTCGTTTGTGAAAACCCGGGGCTCAACTTCGGGCTTGCAGGCGATACGGGCAGACTTGAGTGTTTCAGGGGAGACTGGAATTCCTGGTGTAGCGGTGAAATGCGCAGATATCAGGAGGAACACCGGTGGCGAAGGCGGGTCTCTGGGAAACAACTGACGCTGAGGAACGAAAGCGTGGGTAGCAAACAGG
ASV1406	2	3	7.25929	Bacteria	Proteobacteria	Gammaproteobacteria	Betaproteobacteriales	Burkholderiaceae	Ideonella	NA	TACGTAGGGTGCGAGCGTTAATCGGAATTACTGGGCGTAAAGCGTGCGCAGGCGGTTTTGTAAGACAGAGGTGAAATCCCCGGGCTCAACCTGGGAACTGCCTTTGTGACTGCAAGGCTTGAGTGCGGCAGAGGGGGATGGAATTCCGCGTGTAGCAGTGAAATGCGTAGATATGCGGAGGAACACCGATGGCGAAGGCAATCCCCTGGGCCTGCACTGACGCTCATGCACGAAAGCGTGGGGAGCAAACAGG
ASV305	4	3	5.09493	Bacteria	Proteobacteria	Gammaproteobacteria	Xanthomonadales	Rhodanobacteraceae	Dyella	NA	TACGAAGGGTGCAAGCGTTAATCGGAATTACTGGGCGTAAAGCGTGCGTAGGCGGTTTTTTAAGTCTGCTGTGAAATCCCCGGGCTCAACCTGGGAATGGCAGTGGATACTGGAAAGCTAGAGTGTGTCAGAGGATGGTGGAATTCCCGGTGTAGCGGTGAAATGCGTAGAGATCGGGAGGAACATCAGTGGCGAAGGCGGCCATCTGGGACAACACTGACGCTGAGGCACGAAAGCGTGGGGAGCAAACAGG
ASV32	3	4	3.97698	Bacteria	Proteobacteria	Gammaproteobacteria	Cellvibrionales	Cellvibrionaceae	Cellvibrio	NA	TACGGAGGGTGCAAGCGTTAATCGGAATTACTGGGCGTAAAGCGCACGTAGGTGGTTTGTTAAGCTAGCTGTGAAATCCCCGGGCTCAACCTGGGCACTGCAGTTAGAACTGGCAAGCTAGAGTAGGGTAGAGGGGTGTGGAATTCCAGGTGTAGCGGTGAAATGCGTAGATATCTGGAGGAACATCAGTGGCGAAGGCGACACCCTGGACTCATACTGACACTGAGGTGCGAAAGCGTGGGGAGCAAACAGG
ASV280	5	8	2.41799	Bacteria	Proteobacteria	Gammaproteobacteria	Xanthomonadales	Xanthomonadaceae	Pseudoxanthomonas	NA	TACGAAGGGTGCAAGCGTTACTCGGAATTACTGGGCGTAAAGCGTGCGTAGGTGGTGGTTTAAGTCTGCTGTGAAAGCCCTGGGCTCAACCTGGGAATTGCAGTGGATACTGGATCACTAGAGTGTGGTAGAGGGATGCGGAATTTCTGGTGTAGCAGTGAAATGCGTAGAGATCAGAAGGAACATCCGTGGCGAAGGCGGCATCCTGGGCCAACACTGACACTGAGGCACGAAAGCGTGGGGAGCAAACAGG
ASV60	2	3	2.23212	Bacteria	Actinobacteria	Actinobacteria	Pseudonocardiales	Pseudonocardiaceae	Amycolatopsis	NA	TACGTAGGGTGCGAGCGTTGTCCGGAATTATTGGGCGTAAAGAGCTCGTAGGCGGCTTGTTGCGTCTGCCGTGAAAATTCACAGCTTAACTGTGGACGTGCGGTGGATACGGGCAGGCTTGAGTTCGGTAGGGGAGACTGGAATTCCTGGTGTAGCGGTGAAATGCGCAGATATCAGGAGGAACACCGGTGGCGAAGGCGGGTCTCTGGGCCGATACTGACGCTGAGGAGCGAAAGCGTGGGGAGCGAACAGG
ASV1077	9	2	2	Bacteria	Proteobacteria	Alphaproteobacteria	Rhizobiales	Rhodomicrobiaceae	Rhodomicrobium	NA	TACGAAGGGGGCTAGCGTTGTTCGGAATCACTGGGCGTAAAGCGCACGCAGGCGGATTGATAAGTCGGGGGTGAAATCCCGGGGCTCAACCTCGGAATTGCCTTCGATACTGTCTGTCTTGAGTCCGGGAGAGGTGAGTGGAATTCCTAGTGTAGAGGTGAAATTCGTAGATATTAGGAAGAACACCAGTGGCGAAGGCGGCTCACTGGCCCGGTACTGACGCTCATGTGCGAAAGCGTGGGGAGCAAACAGG
ASV548	10	2	2	Bacteria	Verrucomicrobia	Verrucomicrobiae	Chthoniobacterales	Chthoniobacteraceae	Chthoniobacter	NA	TACAGAGGTCTCAACCGTTGTTCGGATTCATTGGGCGTAAAGGGTGCGTAGGCGGTCGCGCAAGTCGGATGTGAAATCTTAGGGCTCAACCCTGAAACTGCATTCGATACTGCGTGGCTAGAGTACTGGAGAGGAGACTGGAATTTACGGTGTAGCAGTGAAATGCGTAGATATCGTAAGGAAGACCAGTGGCGAAGGCGAGTCTCTGGACAGTTACTGACGCTGAGGCACGAAGGCCAGGGGAGCAAACGGG
ASV674	9	2	2	Bacteria	Proteobacteria	Alphaproteobacteria	Sphingomonadales	Sphingomonadaceae	Novosphingobium	NA	TACGGAGGGAGCTAGCGTTGTTCGGAATTACTGGGCGTAAAGCGCACGTAGGCGGCTATTCAAGTCGGGGGTGAAAGCCCGGGGCTCAACCCCGGAACTGCCCTCGAAACTAGGTAGCTAGAATCTTGGAGAGGCGAGTGGAATTCCGAGTGTAGAGGTGAAATTCGTAGATATTCGGAAGAACACCAGTGGCGAAGGCGACTCGCTGGACAAGTATTGACGCTGAGGTGCGAAAGCGTGGGGAGCAAACAGG
ASV68	10	2	2	Bacteria	Verrucomicrobia	Verrucomicrobiae	Pedosphaerales	Pedosphaeraceae	NA	NA	TACAGAGGTCCCAAGCGTTGTTCGGATTCACTGGGCGTAAAGGGTGCGTAGGCGGTCGGGTAAGTCTGACGTGAAATCTTCAAGCTCAACTTGGAAACTGCGTCGGATACTATTCGGCTAGAGGAATGGAGGGGAGACTGGAATACTTGGTGTAGCAGTGAAATGCGTAGATATCAAGTGGAACACCAGTGGCGAAGGCGAGTCTCTGGACATTTCCTGACGCTGAGGCACGAAAGCCAGGGGAGCAAACGGG
ASV626	5	6	1.60906	Bacteria	Bacteroidetes	Bacteroidia	Sphingobacteriales	Sphingobacteriaceae	Pedobacter	NA	TACGGAGGATCCAAGCGTTATCCGGATTTATTGGGTTTAAAGGGTGCGTAGGCGGCTTATTAAGTCAGGGGTGAAAGACGGTGGCTCAACCATCGCAGTGCCCTTGATACTGATGAGCTTGAATACATTAGAGGTAGGCGGAATGTGACAAGTAGCGGTGAAATGCATAGATATGTCACAGAACACCGATTGCGAAGGCAGCTTACTATGATGAGATTGACGCTGAGGCACGAAAGCGTGGGGATCAAACAGG
ASV22	5	2	1.40368	Bacteria	Actinobacteria	Actinobacteria	Corynebacteriales	Nocardiaceae	Rhodococcus	NA	TACGTAGGGTGCAAGCGTTGTCCGGAATTACTGGGCGTAAAGAGCTCGTAGGCGGTTTGTCGCGTCGTCTGTGAAAACTCGAGGCTCAACCTCGAGCTTGCAGGCGATACGGGCAGACTTGAGTACTGCAGGGGAGACTGGAATTCCTGGTGTAGCGGTGAAATGCGCAGATATCAGGAGGAACACCGGTGGCGAAGGCGGGTCTCTGGGCAGTAACTGACGCTGAGGAGCGAAAGCGTGGGTAGCGAACAGG
ASV144	2	3	1.33333	Bacteria	Proteobacteria	Gammaproteobacteria	Betaproteobacteriales	Nitrosomonadaceae	mle1-7	NA	TACGTAGGGTGCGAGCGTTAATCGGAATTACTGGGCGTAAAGCGTGCGCAGGCGGCGCGTTAAGACAGGTGTGAAAGCCCCGAGCTTAACTTGGGAATTGCGCTTGTGACTGGCGTGCTGGAGTGTGGCAGAGGGAGGTGGAATTCCACGTGTAGCAGTGAAATGCGTAGAGATGTGGAGGAACACCGATGGCGAAGGCAGCCTCCTGGGCCAGCACTGACGCTCATGCACGAAAGCGTGGGGAGCAAACAGG
ASV27	2	3	1.04167	Bacteria	Nitrospirae	Nitrospira	Nitrospirales	Nitrospiraceae	Nitrospira	japonica	TACGAAGGTGGCAAGCGTTGTTCGGATTTACTGGGCGTACAGGGAGCGTAGGCGGTTGGATAAGCCCTCCGTGAAATCTCCAGGCTTAACCTGGAAAGTGCAGAGGGGACTGTTCAGCTAGAGGATGGGAGAGGAGCGCGGAATTCCCGGTGTAGCGGTGAAATGCGTAGAGATCGGGAGGAAGGCCGGTGGCGAAGGCGGCGCTCTGGAACATTTCTGACGCTGAGGCTCGAAAGCGTGGGGAGCAAACAGG
ASV345	5	3	1.01811	Bacteria	Bacteroidetes	Bacteroidia	Sphingobacteriales	Sphingobacteriaceae	Pedobacter	NA	TACGGAGGATCCAAGCGTTATCCGGATTTATTGGGTTTAAAGGGTGCGTAGGCGGCTTATTAAGTCAGGGGTGAAAGACGGTGGCTCAACCATCGCAGTGCCCTTGATACTGATGAGCTTGAATACACTAGAGGTAGGCGGAATGTGACAAGTAGCGGTGAAATGCATAGATATGTCACAGAACACCGATTGCGAAGGCAGCTTACTATGGTGTGATTGACGCTGAGGCACGAAAGCGTGGGGATCAAACAGG
ASV4	12	2	1	Archaea	Thaumarchaeota	Nitrososphaeria	Nitrososphaerales	Nitrososphaeraceae	Candidatus_Nitrocosmicus	NA	TACCAGCACCCCGAGTGGTCGGGACGTTTATTGGGCCTAAAGCATCCGTAGCCGGTTCTACAAGTCTTCCGTTAAATCCACCTGCTTAACAGATGGGCTGCGGAAGATACTATAGAGCTAGGAGGCGGGAGAGGCAAGCGGTACTCGATGGGTAGGGGTAAAATCCGTTGATCCATTGAAGACCACCAGTGGCGAAGGCGGCTTGCCAGAACGCGCTCGACGGTGAGGGATGAAAGCTGGGGGAGCAAACCGG
ASV238	1	6	0.333333	Bacteria	Proteobacteria	Gammaproteobacteria	Betaproteobacteriales	Burkholderiaceae	Xylophilus	NA	TACGTAGGGTGCAAGCGTTAATCGGAATTACTGGGCGTAAAGCGTGCGCAGGCGGTGATGTAAGACAGTTGTGAAATCCCCGGGCTCAACCTGGGAACTGCATCTGTGACTGCATTGCTGGAGTGCGGCAGAGGGGGATGGAATTCCGCGTGTAGCAGTGAAATGCGTAGATATGCGGAGGAACACCGATGGCGAAGGCAATCCCCTGGGCCTGCACTGACGCTCATGCACGAAAGCGTGGGGAGCAAACAGG
ASV4098	1	4	0.333333	Bacteria	Proteobacteria	Deltaproteobacteria	Myxococcales	Phaselicystidaceae	Phaselicystis	NA	GACAGAGGGTGCAAACGTTGTTCGGAATTACTGGGCGTAAAGCGCGTGTAGGCGGCTTGGCAAGTCGGGTGTGAAAGCCCTGGGCTCAACCCAGGAAGTGCACTCGAAACTGCTTCGCTCGAGTATCGGAGAGGAAAGCGGAATTCTCGGTGTAGAGGTGAAATTCGTAGATATCGAGAGGAACACCGGTGGCGAAGGCGGCTTTCTGGACGATTACTGACGCTGAGACGCGAAAGCGTGGGGAGCAAACAGG
ASV122	2	3	0.333333	Bacteria	Proteobacteria	Alphaproteobacteria	Sphingomonadales	Sphingomonadaceae	Sphingomonas	daechungensis	TACGGAGGGGGCTAGCGTTGTTCGGAATTACTGGGCGTAAAGCGCACGTAGGCGGCTTTGTAAGTTAGAGGTGAAAGCCCAGGGCTCAACCCTGGAATTGCCTTTAAGACTGCATCGCTTGAACATCGGAGAGGTAAGTGGAATTCCGAGTGTAGAGGTGAAATTCGTAGATATTCGGAAGAACACCAGTGGCGAAGGCGACTTACTGGACGATTGTTGACGCTGAGGTGCGAAAGCGTGGGGAGCAAACAGG
ASV1103	3	4	0	Bacteria	Actinobacteria	Actinobacteria	Pseudonocardiales	Pseudonocardiaceae	NA	NA	TACGTAGGGTGCGAGCGTTGTCCGGAATTATTGGGCGTAAAGAGCTCGTAGGCGGTTTGTCGCGTCGACTGTGAAAACCTGGGGCTTAACTCTGGGCCTGCAGTCGATACGGGCAGACTTGAGTTCGGTAGGGGAGACTGGAATTCCTGGTGTAGCGGTGAAATGCGCAGATATCAGGAGGAACACCGGTGGCGAAGGCGGGTCTCTGGGCCGATACTGACGCTGAGGAGCGAAAGCGTGGGGAGCGAACAGG
ASV1808	3	4	0	Bacteria	Bacteroidetes	Bacteroidia	Cytophagales	Microscillaceae	Ohtaekwangia	NA	TACGTAGGTGGCGAGCGTTGTCCGGATTTATTGGGTTTAAAGGGTGCGTAGGCGGCCCTATAAGTCAGTGGTGAAATATCGCAGCTTAACTGTGAGGGTGCCATTGATACTGTAGGGCTTGAGTGAATTTGAAGTAGGCGGAATTGACGGTGTAGCGGTGAAATGCTTAGATATCGTCAAGAACACCGATAGTGAAGACAGCTTACTAAGCTTCAACTGACGCTGAGGCACGAAAGTGTGGGGATCAAACAGG
ASV232	3	4	0	Bacteria	Proteobacteria	Gammaproteobacteria	Betaproteobacteriales	Burkholderiaceae	Mitsuaria	chitosanitabida	TACGTAGGGTGCAAGCGTTAATCGGAATTACTGGGCGTAAAGCGTGCGCAGGCGGTTATGCAAGACAGATGTGAAATCCCCGGGCTCAACCTGGGAACTGCATTTGTGACTGCATGGCTAGAGTACGGCAGAGGGGGATGGAATTCCGCGTGTAGCAGTGAAATGCGTAGATATGCGGAGGAACACCGATGGCGAAGGCAATCCCCTGGGCCTGTACTGACGCTCATGCACGAAAGCGTGGGGAGCAAACAGG
ASV39	1	3	0	Bacteria	Proteobacteria	Alphaproteobacteria	Rhizobiales	Rhizobiaceae	Ensifer	NA	TACGAAGGGGGCTAGCGTTGTTCGGAATTACTGGGCGTAAAGCGCACGTAGGCGGACATTTAAGTCAGGGGTGAAATCCCGGGGCTCAACCCCGGAACTGCCTTTGATACTGGGTGTCTAGAGTATGGAAGAGGTGAGTGGAATTCCGAGTGTAGAGGTGAAATTCGTAGATATTCGGAGGAACACCAGTGGCGAAGGCGGCTCACTGGTCCATTACTGACGCTGAGGTGCGAAAGCGTGGGGAGCAAACAGG
ASV868	3	3	0	Bacteria	Proteobacteria	Alphaproteobacteria	Rhizobiales	Hyphomicrobiaceae	Hyphomicrobium	NA	TACGAAGGGGGCTAGCGTTGTTCGGAATTACTGGGCGTAAAGCGCACGTAGGCGGATTTGTTAGTCAGGGGTGAAATCCCGGGGCTCAACCTCGGAACTGCCTTTGATACTGCAAGTCTCGAGTCCGGAAGAGGTGAGTGGAATTCCTAGTGTAGAGGTGAAATTCGTAGATATTAGGAAGAACACCAGTGGCGAAGGCGGCTCACTGGTCCGGTACTGACGCTGAGGTGCGAAAGCGTGGGGAGCAAACAGG
ASV1337	5	2	0	Bacteria	Proteobacteria	Alphaproteobacteria	Sphingomonadales	Sphingomonadaceae	Novosphingobium	NA	TACGGAGGGAGCTAGCGTTGTTCGGAATTACTGGGCGTAAAGCGCGCGTAGGCGGCTGCTCAAGTCAGAGGTGAAAGCCCGGGGCTCAACCCCGGAACTGCCTTTGAAACTAGGTAGCTAGAATCTTGGAGAGGTCAGTGGAATTCCGAGTGTAGAGGTGAAATTCGTAGATATTCGGAAGAACACCAGTGGCGAAGGCGACTGACTGGACAAGTATTGACGCTGAGGTGCGAAAGCGTGGGGAGCAAACAGG
ASV1694	11	2	0	Bacteria	Proteobacteria	Alphaproteobacteria	Caulobacterales	Caulobacteraceae	Phenylobacterium	NA	TACGAAGGGGGCTAGCGTTGCTCGGAATTACTGGGCGTAAAGGGCGCGTAGGCGGACATTTAAGTCAGAGGTGAAAGCCCAGGGCTCAACCTTGGAATTGCCTTTGATACTGGATGTCTTGAGTTCGGGAGAGGTGAGTGGAATGCCGAGTGTAGAGGTGAAATTCGTAGATATTCGGCGGAACACCAGTGGCGAAGGCGACTCACTGGCCCGATACTGACGCTGAGGCGCGAAAGCGTGGGGAGCAAACAGG
ASV1927	4	2	0	Bacteria	Verrucomicrobia	Verrucomicrobiae	Pedosphaerales	Pedosphaeraceae	NA	NA	TACAGAGGTCCCAAGCGTTGTTCGGATTCACTGGGCGTAAAGGGTGCGTAGGCGGTCGGGTAAGTCTGATGTGAAATCTCACAGCTTAACTGTGAAACTGCATTGGATACTATTCGGCTTGAGGTCTGGAGGGGGGACTGGAATTCTCGGTGTAGCAGTGAAATGCGTAGATATCGAGAGGAACACCAGTGGCGAAGGCGAGTCCCTGGACAGGTCCTGACGCTGAGGCACGAAAGCTAGGGGAGCAAACAGG
ASV2053	3	2	0	Bacteria	Proteobacteria	Gammaproteobacteria	Betaproteobacteriales	Burkholderiaceae	Massilia	albidiflava	TACGTAGGGTGCAAGCGTTAATCGGAATTACTGGGCGTAAAGCGTGCGCAGGCGGTTTTGTAAGTCTGACGTGAAATCCCCGGGCTTAACCTGGGAATGGCGTTGGAGACTGCAAGGCTGGAATCTGGCAGAGGGGGGTAGAATTCCACGTGTAGCAGTGAAATGCGTAGAGATGTGGAGGAACACCGATGGCGAAGGCAGCCCCCTGGGCTAAGATTGACGCTCATGCACGAAAGCGTGGGGAGCAAACAGG
ASV2501	3	2	0	Bacteria	Verrucomicrobia	Verrucomicrobiae	Verrucomicrobiales	Verrucomicrobiaceae	Roseimicrobium	NA	TACAGAGGTCTCAAGCGTTGTTCGGAATTACTGGGCGTAAAGGGTGCGTAGGCTGCGCAGAAAGTCAGATGTGAAATCCGGGGGCTCAACCTCCGAATTGCATCCGATACTCCTGTGCTAGAGGACTGGAGAGGAGCTTGGAATTCTCGGTGTAGCAGTGAAATGCGTAGAGATCGAGAGGAACACTAGTGGCGAAGGCTGGGCTCTGGACAGTATCTGACGCTGAGGCACGAAGGTCAGGGGAGCAAACGGG
ASV277	2	2	0	Bacteria	Chloroflexi	KD4-96	NA	NA	NA	NA	TACGTAGGTGGCGAGCGTTGTCCGGATTTACTGGGCGTAAAGAGCGCGCAGGCGGTCGTGCAAGTCGCGTGTGAAAGCCCCCGGCTCAACTGGGGAGGGTCACGCGATACTGCTCGACTCGAAGGCAGGAGAGGGAAGTGGAATTCCCGGTGTAGTGGTGAAATGCGTAGATATCGGGAGGAACACCAGTGGCGAAGGCGACTTCCTGGCCTGTTCTTGACGCTGAGGCGCGAAAGCTAGGGTAGCAAACGGG
ASV8	3	2	0	Archaea	Thaumarchaeota	Nitrososphaeria	Nitrososphaerales	Nitrososphaeraceae	NA	NA	TACCAGCACCCCGAGTGGTCGGGACGATTATTGGGCCTAAAGCATCCGTAGCCGGTTTTACAAGTCCTCCGTTAAATCCAACTGCTTAACAGATGGGCCGCGGAGGATACTATAAGACTAGGAGGCAGGAGAGGCAAGCGGTACTCAGTGGGTAGGGGTAAAATCCGTTGATCCATTGAAGACCACCAGTGGCGAAGGCGGCTTGCCAGAATGCGCTCGACGGTGAGGGATGAAAGCTGGGGGAGCAAACCGG
ASV801	1	2	0	Bacteria	Proteobacteria	Alphaproteobacteria	Rhizobiales	Rhizobiaceae	Mesorhizobium	NA	TACGAAGGGGGCTAGCGTTGTTCGGAATTACTGGGCGTAAAGCGCACGTAGGCGGATACTTAAGTTAGGGGTGAAATCCCAGGGCTCAACCCTGGAACTGCCTTTAATACTGGGTATCTCGAGTCCGAGAGAGGTGAGTGGAATTCCGAGTGTAGAGGTGAAATTCGTAGATATTCGGAGGAACACCAGTGGCGAAGGCGGCTCACTGGCTCGGTACTGACGCTGAGGTGCGAAAGCGTGGGGAGCAAACAGG
ASV876	3	2	0	Bacteria	Proteobacteria	Alphaproteobacteria	Rhizobiales	Rhizobiaceae	Candidatus_Liberibacter	NA	TACGAAGGGGGCGAGCGTTGTTCGGAATAACTGGGCGTAAAGGGCGCGTAGGCGGGCGATTAAGTTAGAGGTGAAATCCCAGGGCTCAACCTTGGAACTGCCTTTAATACTGGTTGTCTAGAGTTTAGGAGAGGTGAGTGGAATTCCGAGTGTAGAGGTGAAATTCGTAGATATTCGGAGGAACACCGGTGGCGAAGGCGGCTCACTGGCCTGATACTGACGCTGAGGCGCGAAAGCGTGGGGAGCAAACAGG
ASV886	2	2	0	Bacteria	Bacteroidetes	Bacteroidia	Chitinophagales	Chitinophagaceae	Pseudoflavitalea	NA	TACGGAGGGTGCAAGCGTTATCCGGATTCACTGGGTTTAAAGGGTGCGTAGGTGGGTTGGTAAGTCAGTGGTGAAATCTCCGGGCTTAACCCGGAAACTGCCGTTGATACTATCAATCTTGAATATCGCGTAGGTAAGCGGAATATGTCATGTAGCGGTGAAATGCTTAGATATGACATAGAACACCAATTGCGAAGGCAGCTTACTTCACGATCATTGACACTGAGGCACGAAAGCGTGGGGAGCAAACAGG
ASV909	4	2	0	Bacteria	Actinobacteria	Actinobacteria	Corynebacteriales	Nocardiaceae	Nocardia	NA	TACGTAGGGTGCGAGCGTTGTCCGGAATTACTGGGCGTAAAGAGCTTGTAGGCGGTTCGTCGCGTCGATCGTGAAAACCTACCGCTCAACGGTGGGCTTGCGGTCGATACGGGCGGACTAGAGTACTTCAGGGGAGACTGGAATTCCTGGTGTAGCGGTGAAATGCGCAGATATCAGGAGGAACACCGGTGGCGAAGGCGGGTCTCTGGGAAGTAACTGACGCTGAGAAGCGAAAGCGTGGGTAGCGAACAGG
ASV937	11	2	0	Bacteria	Actinobacteria	Actinobacteria	Streptomycetales	Streptomycetaceae	NA	NA	TACGTAGGGTGCGAGCGTTGTCCGGAATTATTGGGCGTAAAGAGCTCGTAGGCGGCTTGTCGCGTCGGATGTGAAAGCCCGGGGCTTAACTCCGGGTCTGCATTCGATACGGGCAGGCTAGAGTTCGGTAGGGGAGATCGGAATTCCTGGTGTAGCGGTGAAATGCGCAGATATCAGGAGGAACACCGGTGGCGAAGGCGGATCTCTGGGCCGATACTGACGCTGAGGAGCGAAAGCGTGGGGAGCGAACAGG
ASV964	11	2	0	Bacteria	Actinobacteria	Actinobacteria	Catenulisporales	Actinospicaceae	Actinospica	NA	TACGTAGGGTGCGAGCGTTGTCCGGATTTATTGGGCGTAAAGGGCTCGTAGGCGGCCTGTCGCGTCGGAAGTGAAAGCCCACTGCTTAACGGTGGGTCTGCTTCCGGTACGGGCAGGCTGGAGTATGGCAGGGGAGACTGGAATTCCTGGTGTAGCGGTGGAATGCGCAGATATCAGGAGGAACACCGGTGGCGAAGGCGGGTCTCTGGGCCATTACTGACGCTGAGGAGCGAAAGCGTGGGGAGCGAACAGG
ASV991	3	2	0	Bacteria	Actinobacteria	Actinobacteria	Pseudonocardiales	Pseudonocardiaceae	Lechevalieria	NA	TACGTAGGGTGCGAGCGTTGTCCGGAATTATTGGGCGTAAAGAGCTCGTAGGCGGTTTGTCGCGTCGGCCGTGAAAACTTGGGGCTTAACCCCGAGCCTGCGGTCGATACGGGCAGACTTGAGTTCGGCAGGGGAGACTGGAATTCCTGGTGTAGCGGTGAAATGCGCAGATATCAGGAGGAACACCGGTGGCGAAGGCGGGTCTCTGGGCCGATACTGACGCTGAGGAGCGAAAGCGTGGGGAGCGAACAGG
ASV10	21	1	0	Bacteria	Actinobacteria	Actinobacteria	Micrococcales	Micrococcaceae	Pseudarthrobacter	NA	TACGTAGGGCGCAAGCGTTATCCGGAATTATTGGGCGTAAAGAGCTCGTAGGCGGTTTGTCGCGTCTGCCGTGAAAGTCCGGGGCTCAACTCCGGATCTGCGGTGGGTACGGGCAGACTAGAGTGATGTAGGGGAGACTGGAATTCCTGGTGTAGCGGTGAAATGCGCAGATATCAGGAGGAACACCGATGGCGAAGGCAGGTCTCTGGGCATTAACTGACGCTGAGGAGCGAAAGCATGGGGAGCGAACAGG
ASV1004	4	1	0	Bacteria	Proteobacteria	Gammaproteobacteria	Xanthomonadales	Rhodanobacteraceae	Tahibacter	NA	TACGAAGGGTGCAAGCGTTACTCGGAATCACTGGGCGTAAAGCGTGCGTAGGCGGTTGGTTAAGTCTGCTGTGAAAGCCCTGGGCTCAACCTGGGAACTGCAGTGGATACTGGCTGGCTAGAGTGTGATAGAGGATGGTGGAATTCCCGGTGTAGCGGTGAAATGCGTAGAGATCGGGAGGAACACCAGTGGCGAAGGCGGCCATCTGGATCAACACTGACGCTGAGGCACGAAAGCGTGGGGAGCAAACAGG
ASV105	15	1	0	Bacteria	Acidobacteria	Blastocatellia_(Subgroup_4)	Blastocatellales	Blastocatellaceae	NA	NA	TACGTAGGGACCAAGCGTTGTTCGGATTTACTGGGCGTAAAGGGCGCGTAGGCGGCGCGGTAAGTCACTTGTGAAATCTCTGAGCTTAACTCAGAACGGCCAAGTGATACTGCAGTGCTAGAGTGTGGAAGGGGCAATCGGAATTCTTGGTGTAGCGGTGAAATGCGTAGATATCAAGAGGAACACCTGAGGTGAAGACGGGTTGCTGGGCCAACACTGACGCTGAGGCGCGAAAGCCAGGGGAGCAAACGGG
ASV108	2	1	0	Bacteria	Proteobacteria	Alphaproteobacteria	Sphingomonadales	Sphingomonadaceae	Ellin6055	NA	TACGGAGGGAGCTAGCGTTGTTCGGAATTACTGGGCGTAAAGCGCACGTAGGCGGCTTTGTAAGTTAGAGGTGAAAGCCCGGGGCTCAACTCCGGAATTGCCTTTAAGACTGCATCGCTTGAATCCGGGAGAGGTGAGTGGAATTCCGAGTGTAGAGGTGAAATTCGTAGATATTCGGAAGAACACCAGTGGCGAAGGCGGCTCACTGGACCGGTATTGACGCTGAGGTGCGAAAGCGTGGGGAGCAAACAGG
ASV1130	3	1	0	Bacteria	Proteobacteria	Alphaproteobacteria	Rhizobiales	Rhodomicrobiaceae	Rhodomicrobium	NA	TACGAAGGGGGCTAGCGTTGTTCGGAATCACTGGGCGTAAAGCGCACGCAGGCGGATTGATAAGTCAGGGGTGAAATCCCGGGGCTCAACCTCGGAATTGCCTTTGATACTGTCTGTCTTGAGTCCGGGAGAGGTGAGTGGAATTCCTAGTGTAGAGGTGAAATTCGTAGATATTAGGAAGAACACCAGTGGCGAAGGCGGCTCACTGGCCCGGTACTGACGCTCATGTGCGAAAGCGTGGGGAGCAAACAGG
ASV114	3	1	0	Bacteria	Acidobacteria	Subgroup_6	Unknown_Order	Unknown_Family	Vicinamibacter	NA	TACAGAGGGGGCAAGCGTTGTTCGGAATTACTGGGCGTAAAGGGCGCGTAGGCGGCCTTCTAAGTCAGACGTGAAATCCCTCGGCTCAACCGGGGAACTGCGTCTGAGACTGGAAGGCTTGAATCCGGGAGAGGGATGTGGAATTCCAGGTGTAGCGGTGAAATGCGTAGATATCTGGAGGAACACCGGTGGCGAAGGCGGCATCCTGGACCGGTATTGACGCTGAGGCGCGAAAGCCAGGGGAGCAAACGGG
ASV1252	20	1	0	Bacteria	Proteobacteria	Gammaproteobacteria	Xanthomonadales	Xanthomonadaceae	Lysobacter	NA	TACGAAGGGTGCAAGCGTTACTCGGAATTACTGGGCGTAAAGCGTGCGTAGGTGGTTTGTTAAGTCTGATGTGAAAGCCCTGGGCTCAACCTGGGAATGGCATTGGAAACTGGCTTACTAGAGTGCGGTAGAGGGTAGCGGAATTCCCGGTGTAGCAGTGAAATGCGTAGATATCGGGAGGAACATCCGTGGCGAAGGCGGCTACCTGGACCAGCACTGACACTGAGGCACGAAAGCGTGGGGAGCAAACAGG
ASV126	5	1	0	Bacteria	Proteobacteria	Alphaproteobacteria	Azospirillales	Azospirillaceae	Skermanella	aerolata	TACGAAGGGGGCTAGCGTTGTTCGGAATTACTGGGCGTAAAGGGCGCGTAGGCGGTACTTCAAGTCAGGCGTGAAAGCCCCGGGCTCAACCTGGGAACCGCGCTTGAGACTGGAGAACTAGAGTTCGGGAGAGGATGGTGGAATTCCCAGTGTAGAGGTGAAATTCGTAGATATTGGGAAGAACACCGATGGCGAAGGCAGCCATCTGGACCGACACTGACGCTGAGGCGCGAAAGCGTGGGGAGCAAACAGG
ASV128	10	1	0	Bacteria	Verrucomicrobia	Verrucomicrobiae	Pedosphaerales	Pedosphaeraceae	NA	NA	TACAGAGGTCCCGAGCGTTGTTCGGATTCACTGGGCGTAAAGGGTGCGTAGGTGGCATGTTAAGTTTGATGTGAAAGCTCAGGGCTTAACCCTGAAATGGCATTGAATACTAGCGTGCTGGAGGTTTGGAGGGGGGACTGGAATTCTCGGTGTAGCAGTGAAATGCGTAGATATCGAGAGGAACACCAGTGGCGAAGGCGAGTCCCTGGACAACACCTGACACTGAGGCACGAAAGCCGGGGGAGCAAACAGG
ASV1332	1	1	0	Bacteria	Proteobacteria	Gammaproteobacteria	Xanthomonadales	Xanthomonadaceae	Pseudoxanthomonas	NA	TACGAAGGGTGCAAGCGTTACTCGGAATTACTGGGCGTAAAGCGTGCGTAGGTGGTTGTTTAAGTCTGCTGTGAAAGCCCTGGGCTCAACCTGGGAATTGCAGTGGATACTGGGCGACTAGAGTGTGGTAGAGGATAGTGGAATTTCCGGTGTAGCAGTGAAATGCGTAGAGATCGGAAGGAACATCTGTGGCGAAGGCGACTATCTGGGCCAACACTGACACTGAGGCACGAAAGCGTGGGGAGCAAACAGG
ASV1477	14	1	0	Bacteria	Proteobacteria	Gammaproteobacteria	Xanthomonadales	Rhodanobacteraceae	Dokdonella	NA	TACGAAGGGTGCAAGCGTTACTCGGAATTACTGGGCGTAAAGCGTGCGTAGGCGGTTTGTTAAGTCCGTTGTGAAAGCCCTGGGCTCAACCTGGGAATTGCAGTGGATACTGGCAAGCTAGAGTACGGTAGAGGATGGTGGAATTCCCGGTGTAGCGGTGAAATGCGTAGAGATCGGGAGGAACACCCGTGGCGAAGGCGGCCATCTGGACCAGTACTGACGCTGAGGCACGAAAGCGTGGGGAGCAAACAGG
ASV1481	2	1	0	Bacteria	Armatimonadetes	Fimbriimonadia	Fimbriimonadales	Fimbriimonadaceae	NA	NA	GACGTAGGGTCCAAGCGTTGTCCGGATTTACTGGGCGTAAAGAGCGCGTAGGCGGTCTGTTAAGTGTGAAGTGAAATCTCCAGGGCTCAACCCGGAAACTGCTTCGCATACTGGCAGACTTGAGGAATGCAGAGGTTTGTGGAATTCCTGGTGTAACGGTGAAATGTGTTGATATCAGGAGGAACACCCATGGCGAAGGCAGCAAACTGGGCATTATCTGACGCTGAGGCGCGAAAGCGTGGGTAGCAAACAGG
ASV1598	19	1	0	Bacteria	Actinobacteria	Actinobacteria	Glycomycetales	Glycomycetaceae	Glycomyces	NA	GACGTAGGGCGCGAGCGTTGTCCGGATTTATTGGGCGTAAAGGGCTCGTAGGCGGTTGATTGCGTCCGCCGTGAAAGGCCTCGGCTTAACCGGGGTTTTGCGGTGGATACGGGTCGACTTGAGGCAATTAGGGGAGATCGGAATTCTACGTGTAGCGGTGAAATGCGCAGATATGTGGAGGAACACCGGTGGCGAAGGCGGATCTCTGGGATTGTTCTGACGCTGAGGAGCGAAAGCGTGGGGAGCGAACAGG
ASV1640	16	1	0	Bacteria	Proteobacteria	Alphaproteobacteria	Caulobacterales	Caulobacteraceae	Brevundimonas	NA	TACGAAGGGGGCTAGCGTTGCTCGGAATTACTGGGCGTAAAGGGAGCGTAGGCGGACATTTAAGTCAGAGGTGAAATCCCGGAGCTTAACTTCGGAACTGCCTTTGATACTGGGTGTCTTGAGTGTGAGAGAGGTATGTGGAACTCCGAGTGTAGAGGTGAAATTCGTAGATATTCGGAAGAACACCAGTGGCGAAGGCGACATACTGGCTCATTACTGACGCTGAGGCTCGAAAGCGTGGGGAGCAAACAGG
ASV1680	3	1	0	Bacteria	Actinobacteria	Actinobacteria	Micromonosporales	Micromonosporaceae	Phytohabitans	NA	GACGTAGGGCGCGAGCGTTGTCCGGATTTATTGGGCGTAAAGAGCTCGTAGGCGGCTTGTCGCGTCGTCTGTGAAATCCCGCGGCTCAACTGCGGGTCTGCAGTCGATACGGGCAGGCTAGAGTTCGGTAGGGGAGACTGGAATTCCTGGTGTAGCGGTGAAATGCGCAGATATCAGGAGGAACACCGGTGGCGAAGGCGGGTCTCTGGGCCGATACTGACGCTGAGGAGCGAAAGCGTGGGGAGCGAACAGG
ASV1859	20	1	0	Bacteria	Verrucomicrobia	Verrucomicrobiae	Verrucomicrobiales	Verrucomicrobiaceae	Roseimicrobium	gellanilyticum	TACAGAGGTCTCAAGCGTTGTTCGGAATTACTGGGCGTAAAGGGTGCGTAGGCTGCGCAGAAAGTCAGATGTGAAATCCGGGAGCTCAACTTCCGAATTGCATCCGATACTCCTGTGCTAGAGGACTGGAGAGGAGCTTGGAATTCTCGGTGTAGCAGTGAAATGCGTAGAGATCGAGAGGAACACTAGTGGCGAAGGCTGGGCTCTGGACAGTATCTGACGCTGAGGCACGAAGGTCAGGGGAGCAAACGGG
ASV1912	3	1	0	Bacteria	Proteobacteria	Gammaproteobacteria	Alteromonadales	Alteromonadaceae	Rheinheimera	tangshanensis	TACAGAGGGTGCAAGCGTTAATCGGAATTACTGGGCGTAAAGCGCACGTAGGCGGTTTTTTAAGTCAGATGTGAAAGCCCCGGGCTCAACCTGGGAATTGCATTTGAAACTGGGGAACTAGAGTGTGTGAGAGGGGGGTAGAATTCCAAGTGTAGCGGTGAAATGCGTAGAGATTTGGAGGAATACCAGTGGCGAAGGCGGCCCCCTGGCACAACACTGACGCTCAGGTGCGAAAGCGTGGGGAGCAAACAGG
ASV204	3	1	0	Bacteria	Actinobacteria	Actinobacteria	Micromonosporales	Micromonosporaceae	Virgisporangium	NA	GACGTAGGGTGCGAGCGTTGTCCGGATTTATTGGGCGTAAAGAGCTCGTAGGCGGCTCGTCGCGTCGACCGTGAAAACCCGCAGCTTAACTGCGGGCTTGCGGTTGATACGGGCGGGCTAGAGTTCGGTAGGGGAGACTGGAATTCCTGGTGTAGCGGTGAAATGCGCAGATATCAGGAGGAACACCGGTGGCGAAGGCGGGTCTCTGGGCCGATACTGACGCTGAGGAGCGAAAGCGTGGGGAGCGAACAGG
ASV211	9	1	0	Bacteria	Proteobacteria	Gammaproteobacteria	Xanthomonadales	Xanthomonadaceae	Lysobacter	dokdonensis	TACGAAGGGTGCAAGCGTTACTCGGAATTACTGGGCGTAAAGCGTGCGTAGGTGGTTCGTTAAGTCTGATGTGAAAGCCCTGGGCTCAACCTGGGAATGGCATTGGAAACTGGCGACCTAGAGTGCGGTAGAGGGTAGTGGAATTCCCGGTGTAGCAGTGAAATGCGTAGAGATCGGGAGGAACATCCGTGGCGAAGGCGACTACCTGGACCAGCACTGACACTGAGGCACGAAAGCGTGGGGAGCAAACAGG
ASV215	12	1	0	Bacteria	Proteobacteria	Gammaproteobacteria	Betaproteobacteriales	Burkholderiaceae	Rhizobacter	NA	TACGTAGGGTGCAAGCGTTAATCGGAATTACTGGGCGTAAAGCGTGCGCAGGCGGCTATGCAAGACAGATGTGAAATCCCCGGGCTCAACCTGGGAACTGCATTTGTGACTGCATGGCTAGAGTACGGTAGAGGGGGATGGAATTCCGCGTGTAGCAGTGAAATGCGTAGATATGCGGAGGAACACCGATGGCGAAGGCAATCCCCTGGACCTGTACTGACGCTCATGCACGAAAGCGTGGGGAGCAAACAGG
ASV243	2	1	0	Bacteria	Proteobacteria	Gammaproteobacteria	Betaproteobacteriales	Burkholderiaceae	Massilia	NA	TACGTAGGGTGCGAGCGTTAATCGGAATTACTGGGCGTAAAGCGTGCGCAGGCGGTTTTGTAAGTCTGACGTGAAATCCCCGGGCTTAACCTGGGAATTGCGTTGGAGACTGCAAGGCTGGAGTCTGGCAGAGGGGGGTAGAATTCCACGTGTAGCAGTGAAATGCGTAGAGATGTGGAGGAACACCGATGGCGAAGGCAGCCCCCTGGGTCAAGACTGACGCTCATGCACGAAAGCGTGGGGAGCAAACAGG
ASV247	16	1	0	Bacteria	Proteobacteria	Gammaproteobacteria	Betaproteobacteriales	Burkholderiaceae	Variovorax	paradoxus	TACGTAGGGTGCAAGCGTTAATCGGAATTACTGGGCGTAAAGCGTGCGCAGGCGGTAATGTAAGACAGTTGTGAAATCCCCGGGCTCAACCTGGGAACTGCATCTGTGACTGCATTGCTGGAGTACGGCAGAGGGGGATGGAATTCCGCGTGTAGCAGTGAAATGCGTAGATATGCGGAGGAACACCGATGGCGAAGGCAATCCCCTGGGCCTGTACTGACGCTCATGCACGAAAGCGTGGGGAGCAAACAGG
ASV256	1	1	0	Bacteria	Proteobacteria	Alphaproteobacteria	Caulobacterales	Hyphomonadaceae	SWB02	NA	TACGAAGGGGGCTAGCGTTGTTCGGATTTACTGGGCGTAAAGCGCGTGTAGGCGGACTTGTAAGTTGGGGGTGAAATCCCGAGGCTCAACCTCGGAACTGCCTCCAAAACTACAAGTCTGGAGCAAGATAGAGGCAAGTGGAATTGCGAGTGTAGAGGTGAAATTCGTAGATATTCGCAGGAACACCAGTGGCGAAGGCGACTTGCTGGATCTTTGCTGACGCTGAGACGCGAAAGCGTGGGGAGCAAACAGG
ASV3109	1	1	0	Bacteria	Proteobacteria	Alphaproteobacteria	NA	NA	NA	NA	TACGAAGGGGGCTAGCGTTGTTCGGAATTACTGGGCGTAAAGGGCGCGTAGGCGGCCTTGTGAGTCGAGTGTGAAAGCCCTGGGCTTAACCCGGGAAGCGCGCTTGATACTGCAGGGCTTGAGTGTGGGAGAGGTTGGTGGAATTCCCAGTGTAGAGGTGAAATTCGTAGATATTGGGAAGAACACCGGTGGCGAAGGCGACCAACTGGACCACAACTGACGCTGAGGCGCGAAAGCGTGGGGAGCAAACAGG
ASV3324	14	1	0	Bacteria	Bacteroidetes	Bacteroidia	Chitinophagales	Chitinophagaceae	NA	NA	TACGGAGGGTGCAAGCGTTATCCGGATTTACTGGGTTTAAAGGGTGTGTAGGCGGATATTTAAGTCAGAGGTGAAATCTCCGGGCTCAACCCGGAAACTGCCTTTGATACTATTTATCTTGAATTTCGTTGAGGTTGGCGGAATATATCATGTAGCGGTGAAATGCATAGATATGATATAGAACACCGATTGCGTAGGCAGCTGGCTGAACGACGATTGACGCTGAGGCACGAAAGCGTGGGTAGCGAACAGG
ASV358	19	1	0	Bacteria	Proteobacteria	Alphaproteobacteria	Rhizobiales	Rhizobiaceae	Ensifer	NA	TACGAAGGGGGCTAGCGTTGTTCGGAATTACTGGGCGTAAAGCGCACGTAGGCGGATTGTTAAGTGAGGGGTGAAATCCCAGGGCTCAACCCTGGAACTGCCTTTCATACTGGCAATCTAGAGTCCAGAAGAGGTGAGTGGAATTCCGAGTGTAGAGGTGAAATTCGTAGATATTCGGAGGAACACCAGTGGCGAAGGCGGCTCACTGGTCTGGAACTGACGCTGAGGTGCGAAAGCGTGGGGAGCAAACAGG
ASV4003	4	1	0	Bacteria	Chloroflexi	Anaerolineae	SBR1031	NA	NA	NA	AACGTAGGACGCGAGCGTTATCCGGAGTTACTGGGCGTAAAGCGCGGGCAGGCGGTCTGACAAGTCTGATGTGAAATCTCCGGGCTTAACCGGGAGAGGCCATTGGAAACTGACAGGCTGGAGGGCAGTAGAGGTAGGCGGAATTCCGGGTGGAGTGGTGAAATGCGTAGAGATCCGGAGGAACACCAGAGGCGAAGGCGGCCTACTGGGCTGCACCTGACGCTGAGCCGCGAAAGCCAGGGGAGCGAACGGG
ASV408	9	1	0	Bacteria	Proteobacteria	Alphaproteobacteria	Rhizobiales	Hyphomicrobiaceae	Hyphomicrobium	NA	TACGAAGGGGACTAGCGTTGTTCGGAATTACTGGGCGTAAAGCGCACGTAGGCGGATTTGTAAGTCAGGGGTGAAATCCCGGGGCTCAACCTCGGAACTGCCTTTGATACTGCAAATCTCGAGTCCGATAGAGGTGGGTGGAATTCCTAGTGTAGAGGTGAAATTCGTAGATATTAGGAAGAACACCGGTGGCGAAGGCGGCCCACTGGATCGGTACTGACGCTGAGGTGCGAAAGCGTGGGGAGCAAACAGG
ASV415	2	1	0	Bacteria	Actinobacteria	Actinobacteria	Micrococcales	Intrasporangiaceae	Janibacter	NA	TACGTAGGGTGCGAGCGTTGTCCGGAATTATTGGGCGTAAAGAGCTTGTAGGCGGTTTGTCGCGTCTGCTGTGAAAATCCGGGGCTCAACCCCGGACTTGCAGTGGGTACGGGCAGACTAGAGTGTGGTAGGGGAGACTGGAATTCCTGGTGTAGCGGTGAAATGCGCAGATATCAGGAGGAACACCGATGGCGAAGGCAGGTCTCTGGGCCACTACTGACGCTGAGAAGCGAAAGCATGGGGAGCGAACAGG
ASV416	7	1	0	Bacteria	Actinobacteria	Thermoleophilia	Solirubrobacterales	Solirubrobacteraceae	Conexibacter	NA	TACGTAGGGGGCAAGCGTTGTCCGGAATCATTGGGCGTAAAGCGCGTGTAGGCGGCTGGGACAGTCTGCTCTGAAAGCCCGAGGCTCAACCTCGGGAGGCGAGTGGATACTGCCCAGCTCGAGTCCGGAAGAGGAGTGTGGAATTCCTGGTGTAGCGGTGAAATGCGCAGATATCAGGAGGAACACCTATGGCGAAGGCAGCACTCTGGGACGTGACTGACGCTGAGACGCGAAAGCGTGGGGAGCAAACAGG
ASV4201	2	1	0	Bacteria	Chloroflexi	Anaerolineae	SBR1031	NA	NA	NA	AACGTAGGTGGCGAGCGTTATCCGGATTTACTGGGCGTAAAGCATGTGCAGACGGGTTGGTAAGTGGTGTATGAAAGCGTCCGGCTTAACCGGGCAAGCGTAGGCCAGACTGCCAGTCTTGAGAGTGGGAGAGGGATGTGGAATTCCGGGTGTAGTGGTGAAATGCGTAGAGATCCGGAGGAACCCCAGAGGCGAAGGCGGCGTCCTGGCCCATTTCTGACGTTCAGACATGACAGCATGGGGAGCGAACGGG
ASV424	8	1	0	Bacteria	Proteobacteria	Alphaproteobacteria	Rhizobiales	Hyphomicrobiaceae	Hyphomicrobium	NA	TACGAAGGGGACTAGCGTTGTTCGGAATTACTGGGCGTAAAGCGCACGTAGGCGGATTTGTTAGTCAGGGGTGAAATCCCGGGGCTCAACCTCGGAACTGCCTTTGATACTGCAAATCTCGAGTCCGATAGAGGTGGGTGGAATTCCTAGTGTAGAGGTGAAATTCGTAGATATTAGGAAGAACACCGGTGGCGAAGGCGGCCCACTGGATCGGTACTGACGCTGAGGTGCGAAAGCGTGGGGAGCAAACAGG
ASV458	1	1	0	Bacteria	Proteobacteria	Gammaproteobacteria	Betaproteobacteriales	Burkholderiaceae	Variovorax	NA	TACGTAGGGTGCAAGCGTTAATCGGAATTACTGGGCGTAAAGCGTGCGCAGGCGGTTATGTAAGACAGTTGTGAAATCCCCGGGCTCAACCTGGGAACTGCATCTGTGACTGCATAGCTAGAGTACGGTAGAGGGGGATGGAATTCCGCGTGTAGCAGTGAAATGCGTAGATATGCGGAGGAACACCGATGGCGAAGGCAATCCCCTGGACCTGTACTGACGCTCATGCACGAAAGCGTGGGGAGCAAACAGG
ASV46	13	1	0	Bacteria	Proteobacteria	Gammaproteobacteria	Betaproteobacteriales	Burkholderiaceae	Pseudoduganella	NA	TACGTAGGGTGCAAGCGTTAATCGGAATTACTGGGCGTAAAGCGTGCGCAGGCGGTTTCGTAAGTCTGTCGTGAAATCCCCGGGCTTAACCTGGGAATGGCGATGGAGACTGCGAGGCTAGAGTTTGGCAGAGGGGGGTAGAATTCCACGTGTAGCAGTGAAATGCGTAGAGATGTGGAGGAACACCGATGGCGAAGGCAGCCCCCTGGGTCAAAACTGACGCTCATGCACGAAAGCGTGGGGAGCAAACAGG
ASV475	4	1	0	Bacteria	Actinobacteria	Actinobacteria	Micrococcales	Microbacteriaceae	Leifsonia	NA	TACGTAGGGTGCGAGCGTTGTCCGGAATTATTGGGCGTAAAGAGCTCGTAGGCGGTCTGTCGCGTCTGCTGTGAAAACCCGAGGCTCAACCTCGGGCCTGCAGTGGGTACGGGCAGACTAGAGTGCGGTAGGGGAGAATGGAATTCCTGGTGTAGCGGTGGAATGCGCAGATATCAGGAGGAACACCGATGGCGAAGGCAGTTCTCTGGGCCGTAACTGACGCTGAGGAGCGAAAGCGTGGGGAGCGAACAGG
ASV5	13	1	0	Bacteria	Actinobacteria	Actinobacteria	Streptomycetales	Streptomycetaceae	NA	NA	TACGTAGGGCGCAAGCGTTGTCCGGAATTATTGGGCGTAAAGAGCTCGTAGGCGGCTTGTCACGTCGGACGTGAAAGCTTGGGGCTTAACTCCAAGTCTGCGTTCGATACGGGCTGGCTAGAGTGTGGTAGGGGAGATCGGAATTCCTGGTGTAGCGGTGAAATGCGCAGATATCAGGAGGAACACCGGTGGCGAAGGCGGATCTCTGGGCCATTACTGACGCTGAGGAGCGAAAGCGTGGGGAGCGAACAGG
ASV50	6	1	0	Bacteria	Proteobacteria	Gammaproteobacteria	Betaproteobacteriales	Burkholderiaceae	Burkholderia-Caballeronia-Paraburkholderia	NA	TACGTAGGGTGCGAGCGTTAATCGGAATTACTGGGCGTAAAGCGTGCGCAGGCGGTGATGTAAGACCGATGTGAAATCCCCGGGCTTAACCTGGGAACTGCATTGGTGACTGCATCGCTGGAGTATGGCAGAGGGGGGTAGAATTCCACGTGTAGCAGTGAAATGCGTAGAGATGTGGAGGAATACCGATGGCGAAGGCAGCCCCCTGGGCCAATACTGACGCTCATGCACGAAAGCGTGGGGAGCAAACAGG
ASV5324	1	1	0	Bacteria	Verrucomicrobia	Verrucomicrobiae	Chthoniobacterales	01D2Z36	NA	NA	TACGGAGGCCCCAAGCGTTGTTCGGATTTATTGGGCGTAAAGGGTGCGTAGGCGGCGTGGTAAGTCTGGTGTGAAAGGCGGGGGCTCAACCCTCGGACTGCATTGGATACTGCCATGCTAGAGGACTGGAGAGGAGAATGGAATTCACGGTGGAGCAGTGAAATGCGTAGATATCGTGAGGAAGGCCAGTGGCGAAGGCGATTCTCTGGACAGTACCTGACGCTGAGGCACGAAGGCTGGGGGAGCGAACAGG
ASV564	18	1	0	Bacteria	Actinobacteria	Actinobacteria	Streptosporangiales	Streptosporangiaceae	Nonomuraea	NA	TACGTAGGGCGCAAGCGTTGTCCGGAATTATTGGGCGTAAAGAGCTCGTAGGTGGCTGGTCGCGTCTGCCGTGAAAGCCCGCAGCTTAACTGCGGGTCTGCGGTGGATACGGGCCGGCTAGAGGTAGGTAGGGGCAAGTGGAATTCCTGGTGTAGCGGTGAAATGCGCAGATATCAGGAGGAACACCGGTGGCGAAGGCGGCTTGCTGGGCCTTACCTGACGCTGAGGAGCGAAAGCGTGGGGAGCGAACAGG
ASV5936	1	1	0	Bacteria	Chloroflexi	Anaerolineae	Anaerolineales	Anaerolineaceae	NA	NA	CACGTAGGATCCGAGCGTTATCCGGATTTACTGGGCGTAAAGCGCGTGCAGGTGGTTTGCTAAGTTGGGTGTTAAATCTCTCGGCTCAACTGAGAGGTGTCGCTCAAAACTAGCAGGCTGGAGGACGGTAGAGGAAGGCAGAATTCCGGGTGTAGTGGTGAAATGCGTAGATATCCGGAGGAATACCAGTGGCGAAGGCGGCCTTCTGGACCGTTCCTGACACTCAGACGCGAAAGCTAGGGGAGCAAACGGG
ASV636	18	1	0	Bacteria	Actinobacteria	Actinobacteria	Streptomycetales	Streptomycetaceae	NA	NA	TACGTAGGGCGCAAGCGTTGTCCGGAATTATTGGGCGTAAAGAGCTCGTAGGCGGCTTGTCACGTCGGACGTGAAAGCTTGGGGCTTAACTCCAAGTCTGCGTTCGATACGGGCTGGCTAGAGTGTGGTAGGGGAGATCGGAATTCCTGGTGTAGCGGTGAAATGCGCAGATATCAGGAGGAACACCGGTGGCGAAGGCGGGTCTCTGGGCCGATACTGACGCTGAGGAGCGAAAGCGTGGGGAGCGAACAGG
ASV637	3	1	0	Bacteria	Planctomycetes	Planctomycetacia	Pirellulales	Pirellulaceae	Pir4_lineage	NA	CACGAACCGTACGAACGTTATTCGGAATTACTGGGCTTAAAGGGTTTGTAGGCGGCCTTGTAAGTCAGGTGTGAAAGCCCTCGGCTCAACCGAGGAACAGCGCTTGATACTGCAAGGCTTGAGGGAGACAGGGGTAAGCGGAACTGATGGTGGAGCGGTGAAATGCGTTGATATCATCAGGAACACCGGTGGCGAAAGCGGCTTACTGGGTCTCTTCTGACGCTGAGGAACGAAAGCTAGGGTAGCGAACGGG
ASV65	2	1	0	Bacteria	Acidobacteria	Subgroup_6	NA	NA	NA	NA	TACGGGGGGGGTAAGCGTTGTTCGGAATTACTGGGCGTAAAGGGCTCGTAGGCGGCCAACTAAGTCATACGTGAAATCCCTCAGCTTAACTGGGGAACTGCGTGTGATACTGGATGGCTTGGATTTGGGAGAGGGATGCGGAATTCCAGGTGTAGCGGTGAAATGCGTAGATATCTGGAGGAACACCGGTGGCGAAGGCGGCATCCTGGACCAATATTGACGCTGAGGAGCGAAAGCCAGGGGAGCAAACGGG
ASV66	17	1	0	Bacteria	Proteobacteria	Gammaproteobacteria	CCD24	NA	NA	NA	TACGGAGGGTGCAAGCGTTAATCGGAATTACTGGGCGTAAAGCGCACGCAGGTGGCTGAGTCAGTCGATTGTGAAAGCCCTGGGCTTAACCTGGGAATTGCAGTCGATACTACTCAGCTAGAGTATGGGAGAGGGTAGTGGAATTCCCGGTGTAGCGGTGAAATGCGTAGATATCGGGAGGAACATCAGTGGCGAAGGCGGCTACCTGGCCCAATACTGACACTCAGGTGCGACAGCGTGGGGAGCAAACAGG
ASV75	1	1	0	Bacteria	Proteobacteria	Alphaproteobacteria	Micropepsales	Micropepsaceae	NA	NA	TACGAAGGGGGCTAGCGTTGTTCGGAATTACTGGGCGTAAAGCGCGCGCAGGCGGTCTTCCAAGTCAGTGGTGAAAGCCCGGAGCTCAACTCCGGAACTGCCATTGAAACTGTAAGACTTGAGGATGAGAGAGGTGAGTGGAATTCCCAGTGTAGAGGTGAAATTCGTAGATATTGGGAAGAACACCGGTGGCGAAGGCGGCTCACTGGCTCATATCTGACGCTCAGGCGCGACAGCGTGGGGATCAAACAGG
ASV793	15	1	0	Bacteria	Proteobacteria	Deltaproteobacteria	Myxococcales	Sandaracinaceae	NA	NA	GACAGAGGGTGCAAACGTTGCTCGGAATCACTGGGCGTAAAGGGCGTGTAGGCGGGAAGGTAAGTCGGGCGTGAAATCCCTGGGCTCAACCCAGGAACTGCACTCGAAACTACTTTTCTTGAGTGCCGGAGAGGAAAGCGGAATTCCTGGTGTAGAGGTGAAATTCGTAGATATCAGGAGGAACACCAGTGGCGAAGGCGGCTTTCTGGACGGTAACTGACGCTGAGACGCGAAAGCGTGGGGAGCAAACAGG
ASV897	3	1	0	Bacteria	Actinobacteria	Actinobacteria	Micrococcales	Microbacteriaceae	Agromyces	NA	TACGTAGGGTCCGAGCGTTGTCCGGAATTATTGGGCGTAAAGAGCTCGTAGGCGGTTTGTCGCGTCTGCTGTGAAAACTAGAGGCTCAACCTCTAGCCTGCAGTGGGTACGGGCAGACTTGAGTGGTGTAGGGGAGACTGGAATTCCTGGTGTAGCGGTGGAATGCGCAGATATCAGGAGGAACACCGATGGCGAAGGCAGGTCTCTGGGCACTTACTGACGCTGAGGAGCGAAAGCGTGGGGAGCGAACAGG

## Sheet: S2
Data S2. Co-occurrence analysis of fungal ASVs of root based on the pairwise spearman's correlation coefficient (ρ). Only correlations between two ASVs were considered as statistically robust if |ρ| ≥0.65 and the P-value <0.05
Nodes	Module_ID	Number of degree (mean: 5.84)	Betweenness	Kingdom	Phylum	Class	Order	Family	Genus	Species	Seq
ASV18	2	5	3114.42	k__Fungi	p__Ascomycota	c__Sordariomycetes	o__Hypocreales	f__Nectriaceae	g__Fusarium	s__penzigii	GCATCGATGAAGAACGCAGCGAAATGCGATAAGTAATGTGAATTGCAGAATTCAGTGAATCATCGAATCTTTGAACGCACATTGCGCCCGCCAGTACTCTGGCGGGCATGCCTGTTCGAGCGTCATTACATCCCTCAAGCCCCAGCGGCTTGGTGTTGGGCATCGGCCGTCCTCAGCGGCGGCCGTGCCCCAAATACAGTGGCGGTCTCGCCCCCGGCTCCTCTGCGTAGTAGTAACATCTCGCACTGGGACGGAGCGTAGGCCACGCCGTAAAACAACCCAATTTCTGAATGTTGACCTCGGATCAGGTAGGAATACCCGCTGAACTTAAGCATATCAATAAGCGGAGGA
ASV68	6	11	3013.13	k__Fungi	p__Ascomycota	c__Dothideomycetes	o__Pleosporales	f__Morosphaeriaceae	g__Acrocalymma	NA	GCATCGATGAAGAACGCAGCGAAATGCGATAAGTAGTGTGAATTGCAGAATTCAGTGAATCATCGAATCTTTGAACGCACATTGCGCCCCTTGGTATTCCATGGGGCATGCCTGTTCGAGCGTCATTTGAACCCTCAAGCTCTGCTTGGTGTTGGGCGTTTGTCCCGCGTTTGCGCGTGGACTCGCCTTAAAGCAATTGGCAGCCATGTAATTCGGCTTTGAGCGCAGCACAATGCGTACTCTCCGCTGGTACATTGGCATCCAGAAGCCCTTTTTTTACTCTTGACCTCGGATCAGGTAGGGATACCCGCTGAACTTAAGCATATCAATAAGCGGAGGA
ASV57	2	7	2989.67	k__Fungi	p__Ascomycota	c__Sordariomycetes	o__Hypocreales	f__Nectriaceae	g__Fusarium	s__sublunatum	GCATCGATGAAGAACGCAGCAAAATGCGATAAGTAATGTGAATTGCAGAATTCAGTGAATCATCGAATCTTTGAACGCACATTGCGCCCGCCAGTATTCTGGCGGGCATGCCTGTTCGAGCGTCATTTCAACCCTCAAACCCCCGGGTTTGGTGTTGGGGATCGGATGGATTCGTCCAGCCGGCCCCGAAATCTAGTGGCGGTCTCGCTGCAGCCTCCATTGCGTAGTAGCTAACACCTCGCAACTGGAACGCGGCGCGGCCAAGCCGTTAAACCCCCAACTTCTGAATGTTGACCTCGGATCAGGTAGGAATACCCGCTGAACTTAAGCATATCAATAAGCGGAGGA
ASV43	1	5	2938.46	k__Fungi	p__Mortierellomycota	c__Mortierellomycetes	o__Mortierellales	f__Mortierellaceae	g__Mortierella	s__alpina	GCATCGATGAAGAACGCAGCGAAATGCGATACGTAATGTGAATTGCAGAATTCAGTGAATCATCGAATCTTTGAACGCATATTGCGCTCTCTGGTATTCCGGAGAGCATGCTTGTTTGAGTATCAGTAAACACCTCAACTTCCATATCTTTTTTGAAATGGGAGTTGGACTTGAGTGATCCCAACGCTTTTCCTCACCGAAAAGTGGCGGGTTACTTGAAATGCAGGTGCAGCTGGACTTTTCTCTGAGCTATAAGCATATCTATTTAGTCTGCCTAAAAAACAGATTATTACCTTTGCTGCAGCTAACATAAAGGAGATTAGTTCTTGTGCTGACTGATGCAGGATTCACAAAGACAGGCTTCGGCCGACTTTGTAAACTCGATCTCAAATCAAGTAA…
ASV135	2	6	1932.44	k__Fungi	p__Ascomycota	c__Sordariomycetes	o__Hypocreales	f__Nectriaceae	g__Volutella	NA	GCATCGATGAAGAACGCAGCGAAATGCGATAAGTAATGTGAATTGCAGAATTCAGTGAATCATCGAATCTTTGAACGCACATTGCGCCCGCCAGTATTCTGGCGGGCATGCCTGTTCGAGCGTCATTTCAACCCTCAAGCCCAGCTTGGTGTTGGGGATCGGCACAAGGCGCCCCCGGGCGCCCGCCGTCCCCTAAATCTAGTGGCGGTCCCGCCGCAGCCACCTCTGCGTAGTAGTTTTCTCCTCGCAAGGGCAGCTCGGCGGCGACCTCGCCGTAAAACCCCCAACTTCTGAAAGGTTGACCTCGAATCAGGTAGGAATACCCGCTGAACTTAAGCATATCAATAAGCGGAGGA
ASV143	2	11	618.192	k__Fungi	p__Mortierellomycota	c__Mortierellomycetes	o__Mortierellales	f__Mortierellaceae	g__Mortierella	s__alpina	GCATCGATGAAGAACGCAGCGAAATGCGATACGTAATGTGAATTGCAGAATTCAGTGAATCATCGAATCTTTGAACGCATATTGCGCTCTCTGGTATTCCGGAGAGCATGCTTGTTTGAGTATCAGTAAACACCTCAACTTCCATATCTTTTGTGAAATGGGAGTTGGACTTGAGTGATCCCAACGCTTTTCCTCACCGAAAAGTGGCGGGTTACTTGAAATGCAGGTGCAGCTGGACTTTTCTCTGAGCTATAAGCATATCTATTTAGTCTGCCTAAAAAACAGATTATTACCTTTGCTGCAGCTAACATAAAGGAGATTAGTTCTTGTGCTGACTGATGCAGGATTCACAAAGACAGGCTTCGGCCGACTTTGTAAACTCGATCTCAAATCAAGTAA…
ASV144	2	3	609.017	k__Fungi	p__Ascomycota	c__Sordariomycetes	o__Hypocreales	f__Nectriaceae	g__Volutella	NA	GCATCGATGAAGAACGCAGCGAAATGCGATAAGTAATGTGAATTGCAGAATTCAGTGAATCATCGAATCTTTGAACGCACATTGCGCCCGCCAGTATTCTGGCGGGCATGCCTGTTCGAGCGTCATTTCAACCCTCAAGCCCAGCTTGGTGTTGGGGATCGGCACGGGCGCCCTCGGGCGCCAGCCGTCCCCTAAATCTAGTGGCGGTCCCGCTGCAGCCTCCTCTGCGTAGTAGTTTTCTCCTCGCAAGGGCAGCTCGGTGGCGACCTCGCCGTAAAACCCCCAACTTCTGAAAGGTTGACCTCGAATCAGGTAGGAATACCCGCTGAACTTAAGCATATCAATAAGCGGAGGA
ASV16	2	5	532.461	k__Fungi	p__Ascomycota	c__Sordariomycetes	o__Hypocreales	f__Nectriaceae	g__Gibberella	s__tricincta	GCATCGATGAAGAACGCAGCAAAATGCGATAAGTAATGTGAATTGCAGAATTCAGTGAATCATCGAATCTTTGAACGCACATTGCGCCCGCTGGTATTCCGGCGGGCATGCCTGTTCGAGCGTCATTTCAACCCTCAAGCCCCCGGGTTTGGTGTTGGGGATCGGCTCTGCCTTCTGGCGGCGCCGCCCCCGAAATACATTGGCGGTCTCGCTGCAGCCTCCATTGCGTAGTAGCTAACACCTCGCAACTGGAACGCGGCGCGGCCATGCCGTAAAACCCCAACTTCTGAATGTTGACCTCGGATCAGGTAGGAATACCCGCTGAACTTAAGCATATCAATAAGCGGAGGA
ASV27	2	4	371.936	k__Fungi	p__Ascomycota	c__Sordariomycetes	o__Hypocreales	f__Nectriaceae	g__Fusarium	s__sublunatum	GCATCGATGAAGAACGCAGCAAAATGCGATAAGTAATGTGAATTGCAGAATTCAGTGAATCATCGAATCTTTGAACGCACATTGCGCCCGCCAGTATTCTGGCGGGCATGCCTGTTCGAGCGTCATTTCAACCCTCAAGCCCCCGGGTTTGGTGTTGGGGATCGGCTAAGCATCTGCTCGCCGGCCCCGAAATCTAGTGGCGGTCTCGCTGCAGCCTCCATTGCGTAGTAGCTAACACCTCGCAACTGGAACGCGGCGCGGCCAAGCCGTTAAACCCCCAACTTCTGAATGTTGACCTCGGATCAGGTAGGAATACCCGCTGAACTTAAGCATATCAATAAGCGGAGGA
ASV477	1	5	312	k__Fungi	p__Ascomycota	c__Dothideomycetes	o__Capnodiales	f__Cladosporiaceae	g__Cladosporium	s__sphaerospermum	GCATCGATGAAGAACGCAGCGAAATGCGATAAGTAATGTGAATTGCAGAATTCAGTGAATCATCGAATCTTTGAACGCACATTGCGCCCCCTGGTATTCCGGGGGGCATGCCTGTTCGAGCGTCATTTCACCACTCAAGCCTCGCTTGGTATTGGGCGACGCGGTCCGCCGCGCGCCTCAAATCGACCGGCTGGGTCTTCTGTCCCCTCAGCGTTGTGGAAACTATTCGCTAAAGGGTGCCACGGGAGGCCACGCCGAAAAACAAACCCATTTCTAAGGTTGACCTCGGATCAGGTAGGGATACCCGCTGAACTTAAGCATATCAATAAGCGGAGGA
ASV72	2	2	161.28	k__Fungi	p__Ascomycota	c__Sordariomycetes	o__Hypocreales	f__Nectriaceae	g__Fusarium	s__sublunatum	GCATCGATGAAGAACGCAGCAAAATGCGATAAGTAATGTGAATTGCAGAATTCAGTGAATCATCGAATCTTTGAACGCACATTGCGCCCGCCAGTATTCTGGCGGGCATGCCTGTTCGAGCGTCATTTCAACCCTCAAACCCCCGGGTTTGGTGTTGGGGATCGGATGGATTCGTCCAGCCGGCCCTGAAATCTAGTGGCGGTCTCGCTGCAGCCTCCATTGCGTAGTAGCTAACACCTCGCAACTGGAACGCGGCGCGGCCAAGCCGTTAAACCCCCAACTTCTGAATGTTGACCTCGGATCAGGTAGGAATACCCGCTGAACTTAAGCATATCAATAAGCGGAGGA
ASV2	5	3	157	k__Fungi	p__Ascomycota	c__Sordariomycetes	o__Hypocreales	f__Nectriaceae	g__Neocosmospora	s__falciformis	GCATCGATGAAGAACGCAGCGAAATGCGATAAGTAATGTGAATTGCAGAATTCAGTGAATCATCGAATCTTTGAACGCACATTGCGCCCGCCAGTATTCTGGCGGGCATGCCTGTTCGAGCGTCATTACAACCCTCAGGCCCCCGGGCCTGGCGTTGGGGATCGGCGGAAGCCCCCTGCGGGCACAACGCCGTCCCCCAAATACAGTGGCGGTCCCGCCGCAGCTTCCATTGCGTAGTAGCTAACACCTCGCAACTGGAGAGCGGCGCGGCCACGCCGTAAAACACCCAACTTCTGAATGTTGACCTCGAATCAGGTAGGAATACCCGCTGAACTTAAGCATATCAATAAGCGGAGGA
ASV276	4	3	157	k__Fungi	p__Ascomycota	c__Sordariomycetes	o__Hypocreales	f__Nectriaceae	g__Volutella	s__consors	GCATCGATGAAGAACGCAGCGAAATGCGATAAGTAATGTGAATTGCAGAATTCAGTGAATCATCGAATCTTTGAACGCACATTGCGCCCGCCAGTACTCTGGCGGGCATGCCTGTTCGAGCGTCATTTCAACCCTCAAGCTCTGCTTGGTGTTGGGGATCGGCGTAGTGCCTTCGGGCGCTGCCGTCCCCTAAATCTAGTGGCGGTCCCGCTGTAGCCTCCTCTGCGTAGTAGTTTTCTCCTCGCAATGGAATCTCGGCGGTGCCTTGCCGTTAAACCCCCAACTTCTGAAAGGTTGACCTCGAATCAGGTAGGAATACCCGCTGAACTTAAGCATATCAATAAGCGGAGGA
ASV295	2	4	112.685	k__Fungi	p__Mortierellomycota	c__Mortierellomycetes	o__Mortierellales	f__Mortierellaceae	g__Mortierella	s__elongata	GCATCGATGAAGAACGCAGCGAAATGCGATACGTAATGTGAATTGCAGAATTCAGTGAATCATCGAATCTTTGAACGCATATTGCGCTCTTTGGTATTCCGAAGAGCATGCTTGTTTGAGTATCAGTAAACACCTCAAAGCTTTTGATTTTTTTTGAAAGCTTTGGACTTGAGCAATCCCAACACCAGTCTTTTTTAGATCGGAGGCGGGTTGCTTGAAATGCAGGTGCAGCTGGACATTCTCCTGAGCTAAAAGCATATTCATTTAGTCCCGTCAAACGGATTATTACTTTTGCTGCAGCTAACATAAAGGGAGTTTGACCGTATTGGCTGACTGATGCAGGATTTCACAGGGGTCGGCAACGACGCTTGTTAAACTCGATCTCAAATCAAGTAAGAC…
ASV149	1	4	65.2158	k__Fungi	p__Ascomycota	c__Sordariomycetes	o__Hypocreales	f__Nectriaceae	g__Volutella	s__consors	GCATCGATGAAGAACGCAGCGAAATGCGATAAGTAATGTGAATTGCAGAATTCAGTGAATCATCGAATCTTTGAACGCACATTGCGCCCGCCAGTATTCTGGCGGGCATGCCTGTTCGAGCGTCATTTCAACCCTCAAGCTCTGCTTGGTGTTGGGGATCGGCGTAGTGTCCTTCGGGGCGCTGCCGTCCCCTAAATCTAGTGGCGGTCCTGCCGTAGATACCTCTGCGTAGTAGTTTTCTCCTCGCTCTGGAATCTCGGCGGTGCCTTGCCGTTAAACCCCCAACTTCTGAAAGGTTGACCTCGAATCAGGTAGGAATACCCGCTGAACTTAAGCATATCAATAAGCGGAGGA
ASV1366	6	9	61.8257	k__Fungi	p__Mortierellomycota	c__Mortierellomycetes	o__Mortierellales	f__Mortierellaceae	g__Mortierella	s__formicae	GCATCGATGAAGAACGCAGCGAAATGCGATACGTAATGTGAATTGCAGAATTCAGTGAATCATCGAATCTTTGAACGCATATTGCGCTCTTTGGTATTCCGAAGAGCATGCTTGTTTGAGTATCAGTAAAACACTCAAATCTTTTTTTTCTTGTAATAAAAGGATTTGGTTTTGAGTAACCCTAACGAAAGAGAAACTCTCTCTTTTGGCAGGTCACTTGAAATTCAGGTGCAGTTGAACATTCTTCTGAGCTAAAAGCATATCTATTTAGTCCTAATTAATTAGGATTATTACTTTTTGCTGCAGCTAACATAAAGGTTGATTGTTTTTTAATGACTGATGCAGGAATTTATCGGTTGAAGCATATTTTTGCAGAAACTGTGAATCTCGATCTCAAAT…
ASV63	5	2	54.8126	k__Fungi	p__Ascomycota	c__Sordariomycetes	o__Hypocreales	f__Nectriaceae	g__Neocosmospora	s__rubicola	GCATCGATGAAGAACGCAGCGAAATGCGATAAGTAATGTGAATTGCAGAATTCAGTGAATCATCGAATCTTTGAACGCACATTGCGCCCGCCAGTATTCTGGCGGGCATGCCTGTTCGAGCGTCATTACAACCCTCAGGCCCCCGGGCCTGGCGTTGGGGATCGGCGGAAGCCCCCTATGGGCACACGCCGTCCCTCAAATACAGTGGCGGTCCCGCCGCAGCTTCCATTGCGTAGTAGCTAACACCTCGCAACTGGAGAGCGGCGCGGCCATGCCGTAAAACACCCAACTTCTGAATGTTGACCTCGAATCAGGTAGGAATACCCGCTGAACTTAAGCATATCAATAAGCGGAGGA
ASV894	1	5	32.415	k__Fungi	p__Ascomycota	c__Sordariomycetes	o__Hypocreales	f__Nectriaceae	g__Volutella	s__consors	GCATCGATGAAGAACGCAGCGAAATGCGATAAGTAATGTGAATTGCAGAATTCAGTGAATCATCGAATCTTTGAACGCACATTGCGCCCGCCAGTATTCTGGCGGGCATGCCTGTTCGAGCGTCATTTCAACCCTCAAGCTCTGCTTGGTGTTGGGGATCGGCGTAGCGCCTCGGTGCTGCCGTCCCCTAAATCTAGTGGCGGTCCTGCCGTAGATACCTCTGCGTAGTAGTTTTCTCCTCGCTCTGGAATCTCGGTGGTGCCCTGCCGTTAAACCCCCAACTTCTGAAAGGTTGACCTCGAATCAGGTAGGAATACCCGCTGAACTTAAGCATATCAATAAGCGGAGGA
ASV213	4	3	16.0524	k__Fungi	p__Ascomycota	c__Dothideomycetes	o__Capnodiales	f__Cladosporiaceae	g__Cladosporium	NA	GCATCGATGAAGAACGCAGCGAAATGCGATAAGTAATGTGAATTGCAGAATTCAGTGAATCATCGAATCTTTGAACGCACATTGCGCCCCCTGGTATTCCGGGGGGCATGCCTGTTCGAGCGTCATTTCACCACTCAAGCCTCGCTTGGTATTGGGCAACGCGGTCCGCCGCGTGCCTCAAATCGACCGGCTGGGTCTTCTGTCCCCTAAGCGTTGTGGAAACTATTCGCTAAAGGGTGCTCGGGAGGCTACGCCGTAAAACAAACCCATTTCTAAGGTTGACCTCGGATCAGGTAGGGATACCCGCTGAACTTAAGCATATCAATAAGCGGAGGA
ASV454	3	3	0	k__Fungi	p__Ascomycota	c__Dothideomycetes	o__Capnodiales	f__Cladosporiaceae	g__Cladosporium	NA	GCATCGATGAAGAACGCAGCGAAATGCGATAAGTAATGTGAATTGCAGAATTCAGTGAATCATCGAATCTTTGAACGCACATTGCGCCCCCTGGTATTCCGGGGGGCATGCCTGTTCGAGCGTCATTTCACCACTCAAGCCTCGCTTGGTATTGGGCGACGCGGTCCGCCGCGCGCCTCAAATCGACCGGCTGGGTCTTCCGTCCCCTCAGCGTTGTGGAAACTATTCGCTAAAGGGTGCCGCGGGAGGTCACGCCGCAAAACAACCCCATTTCTAAGGTTGACCTCGGATCAGGTAGGGATACCCGCTGAACTTAAGCATATCAATAAGCGGAGGA
ASV58	4	2	0	k__Fungi	p__Mortierellomycota	c__Mortierellomycetes	o__Mortierellales	f__Mortierellaceae	g__Mortierella	s__alpina	GCATCGATGAAGAACGCAGCGAAATGCGATACGTAATGTGAATTGCAGAATTCAGTGAATCATCGAATCTTTGAACGCATATTGCGCTCTCTGGTATTCCGGAGAGCATGCTTGTTTGAGTATCAGTAAACACCTCAACTTCCATATCTTTTTTGAAATGGGAGTTGGACTTGAGTGATCCCAACGCTTTTCCTTACCGAAAAGTGGCGGGTTACTTGAAATGCAGGTGCAGCTGGACTTTTCTCTGAGCTATAAGCATATCTATTTAGTCTGCCTAAAAAACAGATTATTACCTTTGCTGCAGCTAACATAAAGGAGATTAGTTCTTGTGCTGACTGATGCAGGATTCACAAAGACAGGCTTCGGCCGACTTTGTAAACTCGATCTCAAATCAAGTAA…
ASV80	4	2	0	k__Fungi	p__Ascomycota	c__Sordariomycetes	o__Hypocreales	f__Nectriaceae	g__Fusarium	s__suttonianum	GCATCGATGAAGAACGCAGCGAAATGCGATAAGTAATGTGAATTGCAGAATTCAGTGAATCATCGAATCTTTGAACGCACATTGCGCCCGCCAGTATTCTGGCGGGCATGCCTGTTCGAGCGTCATTACAACCCTCAGGCCCCCGGGTCTGGCGTTGGGGATCGGCGGAAGCCCCCTGTGGGCACAACGCCGTCCCCCAAATACAGTGGCGGTCCCGCCGCAGCTTCCATTGCGTAGTAGCTAACACCTCGCAACTGGAGAGCGGCGCGGCCACGCCGTAAAACACCCAACTTCTGAATGTTGACCTCGAATCAGGTAGGAATACCCGCTGAACTTAAGCATATCAATAAGCGGAGGA
ASV1	5	1	0	k__Fungi	p__Ascomycota	c__Sordariomycetes	o__Hypocreales	f__Nectriaceae	g__Neocosmospora	s__rubicola	GCATCGATGAAGAACGCAGCGAAATGCGATAAGTAATGTGAATTGCAGAATTCAGTGAATCATCGAATCTTTGAACGCACATTGCGCCCGCCAGTATTCTGGCGGGCATGCCTGTTCGAGCGTCATTACAACCCTCAGGCCCCCGGGCCTGGCGTTGGGGATCGGCGGAAGCCCCCTGTGGGCACACGCCGTCCCTCAAATACAGTGGCGGTCCCGCCGCAGCTTCCATTGCGTAGTAGCTAACACCTCGCAACTGGAGAGCGGCGCGGCCATGCCGTAAAACACCCAACTTCTGAATGTTGACCTCGAATCAGGTAGGAATACCCGCTGAACTTAAGCATATCAATAAGCGGAGGA
ASV20	11	1	0	k__Fungi	p__Mortierellomycota	c__Mortierellomycetes	o__Mortierellales	f__Mortierellaceae	g__Mortierella	NA	GCATCGATGAAGAACGCAGCGAAATGCGATACGTAATGTGAATTGCAGAATTCAGTGAATCATCGAATCTTTGAACGCATATTGCGCTCTCTGGTATTCCGGAGAGCATGCTTGTTTGAGTATCAGTAAACACCTCAACTCCTTTTTCTTTTTTGAAATTGGAGCTGGACTTGAGTGATCCCAACGCTTTCTTCCAAGAAAGTGGCGGGTTGCTTGAAATGCAGGTGCAGCTGAACTTTTCTCTGAGCTATAAGCATATCTATTTAGTCTGCCTAAAAAACAGATTATTACCTTTGCTGCAGCTAACATAAAGGAGACTAGTTCTTGTGCTGACTGATGCAGGATTCACAGAGACAGCTTCGGCTGACTTTGTAAACTCGATCTCAAATCAAGTAAGAC…
ASV37	9	1	0	k__Fungi	p__Ascomycota	c__Dothideomycetes	o__Capnodiales	f__Cladosporiaceae	g__Cladosporium	NA	GCATCGATGAAGAACGCAGCGAAATGCGATAAGTAATGTGAATTGCAGAATTCAGTGAATCATCGAATCTTTGAACGCACATTGCGCCCCCTGGTATTCCGGGGGGCATGCCTGTTCGAGCGTCATTTCACCACTCAAGCCTCGCTTGGTATTGGGCAACGCGGTCCGCCGCGTGCCTCAAATCGACCGGCTGGGTCTTCTGTCCCCTAAGCGTTGTGGAAACTATTCGCTAAAGGGTGTTCGGGAGGCTACGCCGTAAAACAACCCCATTTCTAAGGTTGACCTCGGATCAGGTAGGGATACCCGCTGAACTTAAGCATATCAATAAGCGGAGGA
ASV53	1	1	0	k__Fungi	p__Ascomycota	c__Sordariomycetes	o__Hypocreales	f__Nectriaceae	g__Fusarium	s__delphinoides	GCATCGATGAAGAACGCAGCGAAATGCGATAAGTAATGTGAATTGCAGAATTCAGTGAATCATCGAATCTTTGAACGCACATTGCGCCCGCCAGTACTCTGGCGGGCATGCCTGTTCGAGCGTCATTACATCCCTCAAGCCCCAGCGGCTTGGTGTTGGGCTTCGGCCGTCCTCAGCGGCGGCCGTGCCCCAAATACAGTGGCGGTCTCGCCCCCGGCTCCTCTGCGTAGTAGTAACATCTCGCACTGGGACGGAGCGAAGGCCACGCCGTAAAACAACCCAACTTTCTGAATGTTGACCTCGGATCAGGTAGGAATACCCGCTGAACTTAAGCATATCAATAAGCGGAGGA
ASV66	12	1	0	k__Fungi	p__Mortierellomycota	c__Mortierellomycetes	o__Mortierellales	f__Mortierellaceae	g__Mortierella	s__minutissima	GCATCGATGAAGAACGCAGCGAAATGCGATACGTAATGTGAATTGCAGAATTCAGTGAATCATCGAATCTTTGAACGCATATTGCGCTCTTTGGTATTCCGAAGAGCATGCTTGTTTGAGTATCAGTAAACACCTCAACCTCTCTTTTTTGATAAAAAAAAGGGAGGGTGGACTTGAGCTATCCCAACGACCTTCACCGGTAGGCGGGCGGCTTGAAATGCAGGTGCAGCTGGACTTTTATCTGAGCTAAAAGCATATCTATTTAGTCCTCGTCAAACAGGATTATTACTTTTGCTGCAGCTAACATAAAGGATAATTGTCCTCTTTGCTGACTGATGCAGGATTTTACGACACTTTATGTGTTGTTCAACTCGATCTCAAATCAAGTAAGACTACCCG…
ASV78	10	1	0	k__Fungi	p__Mortierellomycota	c__Mortierellomycetes	o__Mortierellales	f__Mortierellaceae	g__Mortierella	s__elongata	GCATCGATGAAGAACGCAGCGAAATGCGATACGTAATGTGAATTGCAGAATTCAGTGAATCATCGAATCTTTGAACGCATATTGCGCTCTTTGGTATTCCGAAGAGCATGCTTGTTTGAGTATCAGTAAACACCTCAAAGCTTTTGGATTTTTTAATCGAAAAGCTTTGGACTTGAGCAATCCCAACACCAATCTTTTTGAGATCGGTGGCGGGTTGCTTGAAATGCAGGTGCAGCTGGACATTCTCCTGAGCTAAAAGCATATTCATTTAGTCCCGTCAAACGGATTATTACTTTTGCTGCAGCTAACATAAAGGGAGTTTGACCGTATTGGCTGACTGATGCAGGATTTCACAAGGGTCGGCAACGATTCTTGTTAAACTCGATCTCAAATCAAGTA…
ASV47	2	13	3242.25	k__Fungi	p__Basidiomycota	c__Tremellomycetes	o__Cystofilobasidiales	f__Mrakiaceae	g__Tausonia	s__pullulans	GCATCGATGAAGAACGCAGCGAAATGCGATAAGTAATGTGAATTGCAGAATTCAGTGAATCATCGAATCTTTGAACGCACCTTGCGCTCCTTGGTATTCCGAGGAGCATGCCTGTTTGAGTGTCATGAAACTCTCACCCTCTAGCTTTCTTAATCGTGGCTAGCGGCGTGGACGTGAGCGCTGCTGCTTTGTTGCGGCTCGCTCGAAATGCATTAGCAGACCCTTTTCGTAATCGGTTCCACTCAACGTGATAAGTATTTCGTTGAGGACAGTTGCAGCAATGCGGCTGGCCGGGATAAGAAAGGCATAGTTGTCAGCTTCTAATCGCCCTTGGGCAATTTTTTATGATCTGGCCTCAAATCAGGTAGGACTACCCGCTGAACTTAAGCATATCAATAA…
ASV293	2	7	3160.11	k__Fungi	p__Ascomycota	c__Dothideomycetes	o__Pleosporales	f__Didymellaceae	NA	NA	GCATCGATGAAGAACGCAGCGAAATGCGATAAGTAGTGTGAATTGCAGAATTCAGTGAATCATCGAATCTTTGAACGCACATTGCGCCCCTTGGTATTCCATGGGGCATGCCTGTTCGAGCGTCATTTGTACCTTCAAGCTTTGCTTGGTGTTGGGTGTTTGTCTCGCCTTTGCGTGTAGACTCGCCTTAAAACAATTGGCAGCCGGCGTATTGATTTCGGAGCGCAGTACATCTCGCGCTTTGCACTCATAACGACGACGTCCAAAAGTACATTTTTACACTCTTGACCTCGGATCAGGTAGGGATACCCGCTGAACTTAAGCATATCAATAAGCGGAGGA
ASV505	4	5	3158.08	k__Fungi	p__Ascomycota	c__Dothideomycetes	o__Pleosporales	NA	NA	NA	GCATCGATGAAGAACGCAGCGAAATGCGATAAGTAGTGTGAATTGCAGAATTCAGTGAATCATCGAATCTTTGAACGCACATTGCGCCCCTTGGCATTCCATGGGGCATGCCTGTTCGAGCGTCATCTAAACCCTCAAGCCCCCGGCTTGGTGTTGGGTGCCTGTCCCCGCTCCCCGCGCGGACTCACCCCAAATGCATTGGCAGCCGCCTCTCGGCTTCTTGCGCAGCACAGTGCGCAGCGAGGCGAGGTGAGGCGTGCGTCCAGCAAGCAACCACCCAAGTTTGACCTCGGATCAGGTAGGGATACCCGCTGAACTTAAGCATATCAATAAGCGGAGGA
ASV238	1	12	2909.75	k__Fungi	p__Ascomycota	c__Sordariomycetes	o__Sordariales	NA	NA	NA	GCATCGATGAAGAACGCAGCGAAATGCGATACGTAATGTGAATTGCAGAATTCAGTGAATCATCGAATCTTTGAACGCACATTGCGCCCGCTAGTATTCTGGCGGGCATGCCTGTTCGAGCGTCATTACAACCATCAAGCCCTAGGCTTGCGTTGGGGACCTGCGGCCACCGCAGCCCCCTAAAAGCAGTGGCGGTCTCGCTGTCATACCGAGCGCAGTAGCAACCCTCGCTCCGGGCGTGGCAGCGGGCTTCCGGCCGTGAAACCCTCACTAAGGTTGACCTCGGATCAGGTAGGAATACCCGCTGAACTTAAGCATATCAATAAGCGGAGGA
ASV509	1	3	2704.42	k__Fungi	p__Basidiomycota	c__Tremellomycetes	o__Tremellales	f__Rhynchogastremataceae	g__Papiliotrema	s__terrestris	GCATCGATGAAGAACGCAGCGAAATGCGATAAGTAATGTGAATTGCAGAATTCAGTGAATCATCGAATCTTTGAACGCACCTTGCGCCTTTTGGTATTCCGAAAGGCATGCCTGTTTCAGTGTCATGAAATCTCAATCTAATATGTTTTCTGAACATGTTAGACTTGGACTTGGGCGTCTGCCAGTGATGGCTCGCCTCAAATGACTTAGTGGAACATCCCACATCAGTGTTAGACGTAATAAGTTTCGTCTCTCCTTGTGGTGATGACTGCTCAGAACCTGCCATCGCGCACTTTTGACTTTGACCTGAAATCAGGTAGGGCTACCCGCTGAACTTAAGCATATCAATAAGCGGAGGA
ASV104	6	13	1739.18	k__Fungi	p__Ascomycota	NA	NA	NA	NA	NA	GCATCGATGAAGAACGCAGCGAAATGCGATAAGTAATGTGAATTGCAGAGTTCAGTGAATCATCGAATCTTTGAACGCACATTGCGCCCGCTAGTATTCTGGCGGGCATGCCTGTCCGAGCGTCATTTCAACCCTCAAGCGCTGCTTGGTGTTGGTGGCCTACGGCGGCCCCTCTAGGGGCTCTGTAGCCGCCCAAATGCATTGGCGGACCCGCCGTGGCTCCCTGCGTAGTAACTTAACGTCGCATCGGGCCTAGGCGTCGCCCTGCCGTAAAACCTATATTATATAGTACTGGTTGACCTCGGATCAGGTAGGAATACCCGCTGAACTTAAGCATATCAATAAGCGGAGGA
ASV77	4	9	1415.69	k__Fungi	p__Ascomycota	c__Sordariomycetes	o__Hypocreales	f__Hypocreaceae	g__Trichoderma	s__virens	GCATCGATGAAGAACGCAGCGAAATGCGATAAGTAATGTGAATTGCAGAATTCAGTGAATCATCGAATCTTTGAACGCACATTGCGCCCGCCAGTATTCTGGCGGGCATGCCTGTCCGAGCGTCATTTCAACCCTCGAACCCCTCCGGGGGGTCGGCGTTGGGGATCGGCCCTTTACGGGGCCGGCCCCGAAATACAGTGGCGGTCTCGCCGCAGCCTCTCCTGCGCAGTAGTTTGCACACTCGCATCGGGAGCGCGGCGCGTCCACAGCCGTTAAACACCCCAAACTTCTGAAATGTTGACCTCGGATCAGGTAGGAATACCCGCTGAACTTAAGCATATCAATAAGCGGAGGA
ASV1182	5	5	1172.48	k__Fungi	p__Ascomycota	c__Sordariomycetes	NA	NA	NA	NA	GCATCGATGAAGAACGCAGCGAAATGCGATAAGTAATGTGAATTGCAGAATTCAGTGAATCATCGAATCTTTGAACGCACATTGCGCCCATCAGTATTCTGTTGGGCATGCCTGTTCGAGCGTCATTTCCACCCTCAAGCCCTGGCTGCTTGGTGTTGGGGTGCTCTACAGCCTGCTGTAGGCCCCAAAAATCAGTGGCGGTCTCACTGGGACTCCGAGCGTAGTAGATTTCTCTCGCTTAGGGGCGACCGGTGGGTTTCCAGCCGTTAAAACCCCCAAATTTTAAAAGGTTGACCTCGGATCAGGTAGGAATACCCGCTGAACTTAAGCATATCAATAAGCGGAGGA
ASV347	1	12	1161.22	k__Fungi	p__Ascomycota	c__Eurotiomycetes	o__Chaetothyriales	f__Chaetothyriaceae	NA	NA	GCATCGATGAAGAACGCAGCGAAATGCGATAAGTAATGCGAATTGCAGAATTTCCGTGAGTCATCGAATCTTTGAACGCACATTGCGCCCATTGGTATTCCGATGGGCATGCCTGTTCGAGCGTCATTATCCTCCCTCAAACCTCGTGTTTGGTGTTGGACCGCGTTGGCCGAGCGACCAACTGGTCTCAAAGACAATGACGGCGTCCGTGGGACCCTCGGTGCAACGAGCTTCTAAGGAGCACGCGTCGAGTTTCAAGGACCCTCCGGGCCGGTCTAGACCTCTATCTTCTTAGGTTGACCTCGGATCAGGTAGGAATACCCGCTGAACTTAAGCATATCAATAAGCGGAGGA
ASV931	4	8	1098.15	k__Fungi	p__Basidiomycota	c__Atractiellomycetes	o__Atractiellales	f__Hoehnelomycetaceae	g__Atractiella	s__rhizophila	GCATCGATGAAGAACGCAGCGAAATGTGATAAGTAATGTGAATTGCAGAATTCAGTGAATCATCGAATCTTTGAACGCATCTTGCGCTCTTTGGTATTCCGAAGAGCATGTCTGTCTGAGTGTCACGAAACTCTCAACCTCCTTTCCTTTGTGATCGGCTGGTTGGATCATGGGCGCTTGCCGGCCAGGTCGGCTCGCCTGAAATGCATTTGCGATGTTGTGTCCTTGTGAGTTGGCCCGACTAGGCGTGATGGTAACGACGTTCGTCTAGGATCCCGCTTCGGCGAGGAGCCGCTCCTGTTGGGCGTTTGCCTTCGCATGAACACTCGTATCTTTGGTTTAGACCTCAGATCAGGCAGGATTACCCGCTGAACTTAAGCATATCAATAAGCGGAGGA
ASV1439	1	18	1083.24	k__Fungi	p__Basidiomycota	c__Malasseziomycetes	o__Malasseziales	f__Malasseziaceae	g__Malassezia	s__restricta	GCATCGATGAAGAACGCAGCGAAACGCGATAGGTAATGTGAATTGCAGAATTCCGTGAATCATCGAATCTTTGAACGCACCTTGCGCTCTATGGCAATCCGTAGAGCATGCCTGTTTGAGTGCCATGAAATCTCCCACCCCAAGCGGTTTTTACATGAAACGGCTTGGCGGATGGGGTCTGGATGGGTGCCTCTGCCTGCGCTACCTAGCACAGGCTCGCCCGAAATGCATGAGCGCCTTGAGACACTTTGCATCCGCCTCTCTGTTTGGGAGGAGGCGGCCAAGCAGTGTTTTTCTCCTGGCATGGCATGATACGTCATTTGCTATGTCGCCTAAAGGAGGAATGTTTGGTTGTGTCTGCGTGTGCTTCGAACTTGCCTCTGTGGCACATCCCAATTT…
ASV740	1	8	1051.11	k__Fungi	p__Ascomycota	c__Eurotiomycetes	o__Chaetothyriales	f__Herpotrichiellaceae	g__Cladophialophora	NA	GCATCGATGAAGAACGCAGCGAAATGCGATAAGTAATGCGAATTGCAGAATTCCAGTGAGTCATCGAATCTTTGAACGCACATTGCGCCCTTTGGTATTCCGAAGGGCATGCCTGTTCGAGCGTCATTATCACCCCTCAAGCCCCGTGCTTGGTGTTGGACGGCCTGGTCGAGGAGCCCTCGACCCCTCCTAAAGACAATGACGGCGGCCTGTGGTTCCCCCGGTACACTGAGCTTTTAACTGAGCACGTATCGGACAAGGGCGCCCAGGACCCGGTCCTCTCCTTTCACAAGGAAACTTTTTTCAAGGTTGACCTCGGATCAGGTAGGAATACGCGCTGAACTTAAGCATATCAATAAGCGGAGGA
ASV779	2	4	940.612	k__Fungi	p__Ascomycota	c__Dothideomycetes	o__Dothideales	f__Aureobasidiaceae	g__Aureobasidium	s__pullulans	GCATCGATGAAGAACGCAGCGAAATGCGATAAGTAATGTGAATTGCAGAATTCAGTGAATCATCGAATCTTTGAACGCACATTGCGCCCCTTGGTATTCCGAGGGGCATGCCTGTTCGAGCGTCATTACACCACTCAAGCTATGCTTGGTATTGGGCGTCGTCCTTAGTTGGGCGCGCCTTAAAGACCTCGGCGAGGCCACTCCGGCTTTAGGCGTAGTAGAATTTATTCGAACGTCTGTCAAAGGAGAGGAACTCTGCCGACTGAAACCTTTATTTTTCTAGGTTGACCTCGGATCAGGTAGGGATACCCGCTGAACTTAAGCATATCAATAAGCGGAGGA
ASV184	4	6	867.911	k__Fungi	p__Ascomycota	c__Sordariomycetes	o__Hypocreales	f__Hypocreaceae	g__Trichoderma	s__asperellum	GCATCGATGAAGAACGCAGCGAAATGCGATAAGTAATGTGAATTGCAGAATTCAGTGAATCATCGAATCTTTGAACGCACATTGCGCCCGCCAGTATTCTGGCGGGCATGCCTGTCCGAGCGTCATTTCAACCCTCGAACCCCTCCGGGGGATCGGCGTTGGGGATCGGGACCCCTCACACGGGTGCCGGCCCCGAAATACAGTGGCGGTCTCGCCGCAGCCTCTCCTGCGCAGTAGTTTGCACAACTCGCACCGGGAGCGCGGCGCGTCCACGTCCGTAAAACACCCAACTTTCTGAAATGTTGACCTCGGATCAGGTAGGAATACCCGCTGAACTTAAGCATATCAATAAGCGGAGGA
ASV244	4	6	867.911	k__Fungi	p__Ascomycota	c__Sordariomycetes	o__Sordariales	f__Sordariales_fam_Incertae_sedis	g__Conlarium	NA	GCATCGATGAAGAACGCAGCGAAATGCGATAAGTAATGTGAATTGCAGAATTCAGTGAATCATCGAATCTTTGAACGCACATTGCGCCCATTAGTATTCTAGTGGGCATGCCTGTTCGAGCGTCATTACAACCCTCAAGCGCTGTAGTGCTTGGTGTTGGGGCATCTGCTGCTTATGGCAGGCCCTGAAAGATAGTGGCGAGCTCGCCGTGACCCTGAGCGTAGTAGTTTACACCTCGCTTCTGTGGTTCATAGCGGGTCTTCAGCCGTGAAAACCCCCTAATTTTCACAAGGTTGACCTCGGATCAGGTAGGAATACCCGCTGAACTTAAGCATATCAATAAGCGGAGGA
ASV74	7	7	824.677	k__Fungi	p__Ascomycota	c__Sordariomycetes	o__Microascales	f__Ceratocystidaceae	g__Endoconidiophora	s__rufipennis	GCATCGATGAAGAACGCAGCGAAATGCGATAAGTAATGTGAATTGCAGAATTCAGTGAATCATCGAATCTTTGAACGCACATTGCGCCTGGCAGTATTCTGCCAGGCATGCCTGTCCGAGCGTCATTTCACCACTCAAGCTCTGCTTGGTGTTGGAGGACCCGCGTTTAGTCGCGGGCCGCCGAAATGCATCGGCTGTTGTATATACAGCTTCCCTGTGTAGTAAATGCTTAGCTTTACACTTTGAAACTTTTATATAACATGCCGAAAAACCCTTAACTTTTGAAAGGTTGACCTCGGATCAGGTAGGAATACCCGCTGAACTTAAGCATATCAATAAGCGGAGGA
ASV268	2	12	821.221	k__Fungi	p__Ascomycota	c__Sordariomycetes	o__Hypocreales	NA	NA	NA	GCATCGATGAAGAACGCAGCGAAATGCGATAAGTAATGTGAATTGCAGAGTTCAGTGAATCATCGAATCTTTGAACGCACATTGCGCCCGCTAGTATTCTGGCGGGCATGCCTGTTCGAGCGTCATTTCAACCCTCAAGCACCGCTTGGCGTTGGTGGCCTACAGTTCGCTGTAGCCGCCCAAATCTAGTGGCGGTCCTGCTGTGGCTCCCCCTGCGTAGTAGCTAACACCTCGCATCGGGTCTAGGCAGCGGCCTGCCGTAAAAACTATTTTTTTACAGTACAAGGTTGACCTCGGATCAGGTAGGAATACCCGCTGAACTTAAGCATATCAATAAGCGGAGGA
ASV41	1	12	762.685	k__Fungi	p__Ascomycota	c__Dothideomycetes	o__Pleosporales	NA	NA	NA	GCATCGATGAAGAACGCAGCGAAATGCGATAAGTAGTGTGAATTGCAGAATTCAGTGAATCATCGAATCTTTGAACGCACATTGCGCCCTTTGGCATTCCTTAGGGCATGCCTGTTCGAGCGTCATTTACACCCTCAAGCATAGCTTGGTGTTGGGCGTCTGTCCCGCCTTTCGGGCGTGGACTCGCCTCAAAATCATTGGCGGCCGGTATGTAGGCTTCGAGCGCAGCACAGTCGCGTCTCGAGTCCCACGGTACCTGCGACCAGAAAGCACTTCTCCAGTTTGACCTCGGATCAGGTAGGGATACCCGCTGAACTTAAGCATATCAATAAGCGGAGGA
ASV1985	2	8	716.843	k__Fungi	p__Ascomycota	NA	NA	NA	NA	NA	GCATCGATGAAGAACGCAGCGAAATGCGATAAGTAGTGTGAATTGCAGAATTAAGTGAATCATCGAATCTTTGAACGCACATTGCGCCTCCTGGCATTCCGGGAGGCATGCCTGTTCGAGCGTCATCAAACAAACCCCTCGGGCGCTGGGATCGAAGAATCCTCACCCGGTTCTGAAGGTGGGATGCATGCAATCCCTCTTTGAAAGGAATTGGCGATGCTTGCTTGTCCATTGGTTGCGTAGTAAAATTACCTTTACCTGTCGCAGTTGGACGAGCAGCTATCTGCCATAAAACGGTAGAGCCTGCATGGCTTCAGCGTTTGACCTCGGATCAGGCAGGGATACCCGCTGAACTTAAGCATATCAATAAGCGGAGGA
ASV94	7	8	715.766	k__Fungi	p__Ascomycota	c__Sordariomycetes	o__Hypocreales	f__Nectriaceae	g__Fusicolla	s__septimanifiniscientiae	GCATCGATGAAGAACGCAGCGAAATGCGATAAGTAATGTGAATTGCAGAATTCCGTGAATCATCGAATCTTTGAACGCACATTGCGCCCGCCAGTATTCTGGCGGGCATGCCTGTTCGAGCGTCATTTCAACCCTCAAGCCCCCGGGCTTGGTGTTGGGGCTCGGCCCGTCCCTAGCGGCGCGCCGTCCCCGAAATCTAGTGGCGGTCACGCTGTACTCCTCTGCGTAGTAATCTAACCTCGCAACGGGACAAAGCGCGGCCACGCCGTTAAACCCCCAACTTCTGAAGGTTGACCTCGGATCAGGTAGGAATACCCGCTGAACTTAAGCATATCAATAAGCGGAGGA
ASV510	5	8	683.285	k__Fungi	p__Ascomycota	c__Sordariomycetes	o__Chaetosphaeriales	f__Chaetosphaeriaceae	g__Codinaea	s__acaciae	GCATCGATGAAGAACGCAGCGAAATGCGATAAGTAATGTGAATTGCAGAATTCAGTGAATCATCGAATCTTTGAACGCACATTGCGCCCGCCAGCACTCTGGCGGGCATGCCTGTCCGAGCGTCATTTCAACCCTCAGGCCCCGCCTGGCGTTGGAGCCCTGCGCAGCGCAGGCTCCCAAAGACAGCGGCGGGCGCGCCCCGGAACCGAGCGCAGTAATGCTTTCTCGTTCTGGTCCGGCGCGCGCTCCGGCCGTAAAACCCCCAACTTTCTAAGTGGTTGACCTCGGATCAGGTAGGAATACCCGCTGAACTTAAGCATATCAATAAGCGGAGGA
ASV404	1	19	672.094	k__Fungi	p__Ascomycota	c__Dothideomycetes	o__Capnodiales	f__Mycosphaerellaceae	NA	NA	GCATCGATGAAGAACGCAGCGAAATGCGATAAGTAATGTGAATTGCAGAATTCAGTGAATCATCGAATCTTTGAACGCACATTGCGCCCTGTGGTATTCCGCAGGGCATGCCTGTTCGAGCGTCATTTCACCACTCAAGCCTAGCTTGGTATTGGGCGTCGCGATTTCCGCGCGCCTTAAAGTCTCCGGCTGAGCAGTTCGTCTCTAAGCGTTGTGATTTTCAAATCGCTGAAGAGTTCGGGCGGCGACGGCCGTTAAATCTTTATTCAAGGTTGACCTCGGATCAGGTAGGGATACCCGCTGAACTTAAGCATATCAATAAGCGGAGGA
ASV588	1	17	626.176	k__Fungi	p__Rozellomycota	NA	NA	NA	NA	NA	GCATCGATGAAGAACGCAGTAATGTGCGAAAAGTAATGCGAATTGCATACCTCTGCGAGTCATCTAGTCTTTGAACGCAAATGGCACTGTCACGACGAGTGATAGTATGTCTGTTTGAGAACCATAAAAAACCTCACCACTTTATAAGTGTGTGGACGTGTCCTCTTCTATGTGATAATAAATGTGGAATTGGATTAAATGGATAGTGCTGCGTGGAAACACACAGAATATGTGATAGTCATTTTCATATTATGAGTGGTTCTATTTAACGTGCACAAGAATAATGTGTGTGTGATGTGGTGTTGAAGTGTGTGGCCTCGGCAACATCTTTCGCACACCACCACACATACACTAAAAGATATTGGTCTCAAATTAGACAAGGTTACCCGCTGAACTTAA…
ASV911	2	11	618.192	k__Fungi	p__Ascomycota	c__Eurotiomycetes	o__Chaetothyriales	f__Trichomeriaceae	g__Knufia	NA	GCATCGATGAAGAACGCAGCGAAATGCGATAAGTAATGCGAATTGCAGAATTTCCGTGAGTCATCGAATCTTTGAACGCACATTGCGCCCACTGGTATTCCGGTGGGCATGCCTGTTCGAGCGTCATTATCCTCCCTCAAACCCCGGGTTTGGTGTTGGACCCAAGTTGTGTGAACAACTGGTCTGAAAGACAATGACGGCGTCCGTGGGACCCTCGGTGCAACGAGCTTTTAGGAGCACGCGTCGAGTTTCAAGGACCTTCCGGGCCGGTCTCCTTTACCATTTTTACAAGGTTGACCTCGGATCAGGTAGGAATACCCGCTGAACTTAAGCATATCAATAAGCGGAGGA
ASV689	2	10	595.962	k__Fungi	p__Ascomycota	c__Eurotiomycetes	o__Chaetothyriales	f__Trichomeriaceae	g__Knufia	NA	GCATCGATGAAGAACGCAGCGAAATGCGATAAGTAATGCGAATTGCAGAATTTCCGTGAGTCATCGAATCTTTGAACGCACATTGCGCCCACTGGTATTCCGGTGGGCATGCCTGTTCGAGCGTCATTATCCTCCCTCAAACCCCGGGTTTGGTGTTGGACCCAAGTTGTGTGAACAACTGGTCTTAAAGACAATGACGGCGTCCGTGGGACCCTCGGTGCAACGAGCTTTTAGGAGCACGCGTCGAGTTTCAAGGACCTTCCGGGCCGGTCTCCTTTACTATTTTACAAGGTTGACCTCGGATCAGGTAGGAATACCCGCTGAACTTAAGCATATCAATAAGCGGAGGA
ASV683	4	6	590.338	k__Fungi	p__Ascomycota	c__Eurotiomycetes	o__Eurotiales	f__Trichocomaceae	g__Talaromyces	NA	GCATCGATGAAGAACGCAGCGAAATGCGATAAGTAATGTGAATTGCAGAATTCCGTGAATCATCGAATCTTTGAACGCACATTGCGCCCCCTGGCATTCCGGGGGGCATGCCTGTCCGAGCGTCATTTCTGCCCTCAAGCACGGCTTGTGTGTTGGGTGCGGTCCCCCCGGGGACCTGCCCGAAAGGCAGCGGCGACGTCCGTCTGGTCCTCGAGCGTATGGGGCTCTGTCACTCGCTCGGGACGGACCTGCGGGGGTTGGTCACCACCATATTTTACCACGGTTGACCTCGGATCAGGTAGGAGTTACCCGCTGAACTTAAGCATATCAATAAGCGGAGGA
ASV106	4	7	570.223	k__Fungi	p__Basidiomycota	c__Agaricomycetes	o__Geastrales	f__Geastraceae	g__Nidulariopsis	s__iowensis	GCATCGATGAAGAACGCCGCGAACGTGCGAAACGTAATGTGAATTGCAGAATTCAGTGAATCATCGAATCTTTGAACGCATCTTGCGCTCCTTGGTATTCCGAGGAGCATGCCTGTTTGAGTGTCGTGAATACTCTCAATCCTAAGCTTTTTTCTGAAAGGCTCTGGGATTGGACTTGGACGCCTGCTGCTGTTTATCGGCGGCTCGTCTCGAAATGCATTAGCTGGTCCACCTCGGTGTTAACAAAACGGTGTGATAAGAAACATTCATTTGTGACTGTAGCGCTGCTGTTATTGCCTTGGATTAAGACTGCTCCTAACCGTCTTCTTGAAAGACAACATTCATGTCATCTGACCTCAAATCAGGTAGGACTACCCGCTGAACTTAAGCATATCAATA…
ASV494	6	6	564.567	k__Fungi	p__Glomeromycota	c__Glomeromycetes	o__Glomerales	f__Glomeraceae	g__Septoglomus	s__viscosum	GCATCGATGAAGAACGCAGCGAAATGCGATAAGTAGTGTGAATTGCAGATGTAACGTGAATCATCGAATCTTTGAACGCAAATTGCACTCTCTGGTATTCCGGGGAGTATGCCTGTTTGAGGGTCGCCAAATCAACATCGAAATTCATTTGCTTTTTGTAAATGTTTATCGGATTTGAGCCGTCTTTTTTTATTTTTTAATTAAAGTGGCTTAAAATGTATTTTTTGGTATCGAAAAACGTTATTTTACGATCAAATTGATTAAAAAAACAAACGTTTCGAATGCCGTCTTTTGATGTAATACGTTTGACCGTGGTGTTAATCATGGTTTCATTCGTATACGATTTTTTAATTTTTGACCTCAAATCAGGTAAGAACACCCGCTGAACTTAAGCATATC…
ASV1306	1	15	525.053	k__Fungi	p__Ascomycota	c__Saccharomycetes	o__Saccharomycetales	f__Debaryomycetaceae	g__Debaryomyces	s__hansenii	GCATCGATGAAGAACGCAGCGAAATGCGATAAGTAATATGAATTGCAGATTTTCGTGAATCATCGAATCTTTGAACGCACATTGCGCCCTCTGGTATTCCAGAGGGCATGCCTGTTTGAGCGTCATTTCTCTCTCAAACCTTCGGGTTTGGTATTGAGTGATACTCTTAGTTGAACTAGGCGTTTGCTTGAAATGTATTGGCATGAGTGGTACTGGATAGTGCTATATGACTTTCAATGTATTAGGTTTATCCAACTCGTTGAATAGTTTAATGGTATATTTCTCGGTATTCTAGGCTCGGCCTTACAATATAACAAACAAGTTTGACCTCAAATCAGGTAGGATTACCCGCTGAACTTAAGCATATCAATAAGCGGAGGA
ASV331	4	6	510.01	k__Fungi	p__Ascomycota	c__Sordariomycetes	o__Hypocreales	f__Nectriaceae	g__Stephanonectria	s__keithii	GCATCGATGAAGAACGCAGCGAAATGCGAAAAGTAATGTGAATTGCAGAATTCAGTGAATCATCGAATCTTTGAACGCACATTGCGCCCGCCAGTATTCTGGCGGGCATGCCTGTCTGAGCGTCATTTCAACCCTCACGCCCACTTGGGCGTGGTGTTGGGGATCGGCTAAGCCCTATAGACGGGACGCCGGCCCCTAAATCTAGTGGCGGGACCGCTGTGGCCTCCTCTGCGTAGTAGTGATACCCCGCATGTGGAGAGCGGCGAGCCCCTGCCGTTAAACCCCCAACTTTTCAAGGTTGACCTCAGATCAGGTAGGAATACCCGCTGAACTTAAGCATATCAATAAGCGGAGGA
ASV275	5	9	499.686	k__Fungi	p__Rozellomycota	NA	NA	NA	NA	NA	GCATCGATGAAGAACGCAGTAATGTGCGAAAAGTAATGCGAATTGCATACCTCTGCGAGTCATCTAGTCTTTGAACGCAAATGGCACTGTCACGACGAGTGATAGTATGTCTGTTTGAGAACCACAAAAACACTCACCACTTTATTGTGTGTAGACTTGTCCCTTTTACATGCTTTGTATGTGTGTAATGGGATTAAATGAATGATGCTGCGTAGATTACACAGAATATGTGATAATATCGTCATATTCAGAGTGATCTTTTGTACGTGCATGTACCCAGTGCATACTATTTTTTGGTATGCACACCTTTAAAACATGGTCTCAAATTAGACAAGGTTACCCGCTGAACTTAAGCATATCAATAAGCGGAGGA
ASV32	2	3	484.736	k__Fungi	p__Ascomycota	c__Sordariomycetes	o__Microascales	f__Ceratocystidaceae	g__Endoconidiophora	s__rufipennis	GCATCGATGAAGAACGCAGCGAAATGCGATAAGTAATGTGAATTGCAGAATTCAGTGAATCATCGAATCTTTGAACGCACATTGCGCCTGGCAGTATTCTGCCAGGCATGCCTGTCCGAGCGTCATTTCACCACTCAAGCTCTGCTTGGTGTTGGAGGACCCGCGTTTAGTCGCGGGCCGCCGAAATGCATCGGCTGTTGTATATACAGCTTCCCTGTGTAGTAAATGCTTAGCTTTACACTTTGAAACTTTTATATAACATGCCGAAAAACCCTCAACTTTTGAAAGGTTGACCTCGGATCAGGTAGGAATACCCGCTGAACTTAAGCATATCAATAAGCGGAGGA
ASV50	5	6	482.652	k__Fungi	p__Basidiomycota	c__Tremellomycetes	o__Tremellales	f__Trimorphomycetaceae	g__Saitozyma	s__podzolica	GCATCGATGAAGAACGCAGCGAAATGCGATAAGTAATGTGAATTGCAGAATTCAGTGAATCATCGAATCTTTGAACGCACCTTGCGCCCTCTGGTATTCCGGAGGGCATGCCTGTTTGAGTGTCATGTAGACTCAATCCCTCGGGTTTCCGAGGAGATTGGACTTGGGTGTTGCCGCTCTGCCGGCTCGCCTTAAAAGACTTAGCGGGATAGCACCGTAGTCGGCGTAATAAGTTTCGTCGGTGAAGGTTGTGATGACTGCTTACAATCGCCCTCGGGCAATTTTTGACTCTGACCTCAAATCAGGTAGGACTACCCGCTGAACTTAAGCATATCAATAAGCGGAGGA
ASV128	1	6	436.05	k__Fungi	p__Ascomycota	c__Dothideomycetes	o__Pleosporales	f__Cucurbitariaceae	g__Pyrenochaeta	s__inflorescentiae	GCATCGATGAAGAACGCAGCGAAATGCGAAAAGTAGTGTGAATTGCAGAATTCAGTGAATCATCGAATCTTTGAACGCACATTGCGCCCCTTGGTATTCCATGGGGCATGCCTGTTCGAGCGTCATTTGTACCCTCAAGCTCTGCTTGGTGTTGGGTGTTTGTCCCGCCTTCGCGCGTGGACTCGCCTTAAAGTGATTGGCAGCCGGAATAATTCTGGGGAACGCAGCACAACTGCAGCCTCCATTTTACGCCGAGCGTCCAGTAAGCCCTTTTTCAACGTTTGACCTCGGATCAGGTAGGGATACCCGCTGAACTTAAGCATATCAATAAGCGGAGGA
ASV1452	4	4	423.601	k__Fungi	p__Ascomycota	c__Leotiomycetes	o__Helotiales	f__Helotiales_fam_Incertae_sedis	g__Acidomelania	s__panicicola	GCATCGATGAAGAACGCAGCGAAATGCGATAAGTAATGTGAATTGCAGAATTCAGTGAATCATCGAATCTTTGAACGCACATTGCACCCGGTGGTATTCCGCCGGGTATGCTTGTTCGAGCGTCATTATAACCACTCAAGCCTGTCTTGGTGTTGGGGATTGCGAATTTTGCAGCCCTAGAGTCCAGTAGCGTCACCTGCGGGTTCTAAGCGTAGTAATTTCTCCTCGCTACAGAGCCTGCTGGTGGATAGTGTAAATCCAGTTAATTCTGCGTGTCCTGCTATTAAACCCCCAATTTTAAAGGTTGACCTCGGATCAAGTAGGGATACCCGCTGAACTTAAGCATATCAATAAGCGGAGGA
ASV71	5	6	403.697	k__Fungi	p__Ascomycota	c__Sordariomycetes	o__Chaetosphaeriales	f__Chaetosphaeriaceae	g__Chloridium	s__aseptatum	GCATCGATGAAGAACGCAGCGAAATGCGATAAGTAATGCGAATTGCAGAATTCCGTGAGTCATCGAATCTTTGAACGCACATTGCGCCCGCTAGTATTCTGGCGGGCATGCCTGTTCGAGCGTCATTGCAACCCTCAGGCCCAGCCTGGCGTTGGAGGACTGCGCTGCAGCCTCCCAAAGCAAGCGGCGGCGGCGCCCCAAAACCGAACGCAGTAGTTACTTCTCGTTCTGGGTGTGGGACGTTGACCTGCCGGAAAACCCCATCTTTTTAGTGGTTGACCTCGAATCAGGTAGGAATACCCGCTGAACTTAAGCATATCAATAAGCGGAGGA
ASV79	4	5	388.628	k__Fungi	p__Ascomycota	c__Dothideomycetes	o__Pleosporales	f__Cucurbitariaceae	g__Pyrenochaetopsis	s__leptospora	GCATCGATGAAGAACGCAGCGAAATGCGAAAAGTAGTGTGAATTGCAGAATTCAGTGAATCATCGAATCTTTGAACGCACATTGCGCCCCTTGGTATTCCATGGGGCATGCCTGTTCGAGCGTCATTTTGTACCCTCAAGCACTGCTTGGTGTTGGGCGTTTGTCCTGCAAAGGACTCGCCTGAAAGCGATTGGCGGCCAACGTACTGGTGGTAGAGCGCAGCACAATTTGCGTCTCTCCCCTCTGCGTCGGCGTCCATGAAGCCTTTTTTCAACGTTTGACCTCGGATCAGGTAGGGATACCCGCTGAACTTAAGCATATCAATAAGCGGAGGA
ASV187	2	5	363.158	k__Fungi	p__Ascomycota	c__Dothideomycetes	o__Pleosporales	f__Pyrenochaetopsidaceae	g__Neopyrenochaeta	NA	GCATCGATGAAGAACGCAGCGAAATGCGAAAAGTAGTGTGAATTGCAGAATTCAGTGAATCATCGAATCTTTGAACGCACATTGCGCCCCTTGGTATTCCATGGGGCATGCCTGTTCGAGCGTCATTTGTACCTTCAAGCTCTGCTTGGTGTTGGGTGTTTGTCCCGCCGTTGCGCGTGGACTCGCCTCAAAGCAATTGGCAGCCGGCATAAGCCTGGGAGCGCAGCACAATTGTTGCTTCCATTCTTGTATGTCGAGCGTCCAGCAAGCCTTTTATTCTTGCGTTTGACCTCGGATCAGGTAGGGATACCCGCTGAACTTAAGCATATCAATAAGCGGAGGA
ASV45	5	3	312.751	k__Fungi	p__Ascomycota	c__Sordariomycetes	o__Hypocreales	f__Hypocreaceae	g__Trichoderma	s__hamatum	GCATCGATGAAGAACGCAGCGAAATGCGATAAGTAATGTGAATTGCAGAATTCAGTGAATCATCGAATCTTTGAACGCACATTGCGCCCGCCAGTATTCTGGCGGGCATGCCTGTCCGAGCGTCATTTCAACCCTCGAACCCCTCCGGGGGATCGGCGTTGGGGATCGGGACCCCTCACCGGGTGCCGGCCCTGAAATACAGTGGCGGTCTCGCCGCAGCCTCTCCTGCGCAGTAGTTTGCACAACTCGCACCGGGAGCGCGGCGCGTCCACGTCCGTAAAACACCCAACTTCTGAAATGTTGACCTCGGATCAGGTAGGAATACCCGCTGAACTTAAGCATATCAATAAGCGGAGGA
ASV193	2	8	312	k__Fungi	p__Ascomycota	c__Eurotiomycetes	o__Chaetothyriales	f__Herpotrichiellaceae	g__Exophiala	s__equina	GCATCGATGAAGAACGCAGCGAAATGCGATAAGTAATGCGAATTGCAGAATTCCAGTGAGTCATCGAATCTTTGAACGCACATTGCGCCCTTTGGTATTCCGAAGGGCATGCCTGTTCGAGCGTCATTATCACCCCTCAAGCCCCTGGCTTGGTGTTGGACGGTTTGGTGGAGGCCCCCTCGGGGGCTCCTGCCCCTCCCAAAGACAATGACGGCGGCCTCGTTGGACCCCCGGTACACTGAGTTCTTCACGGGACACGTATCGGATACATGGGTTTACGGGACACGGTCTGCCTCCCCTCAGGGAGAATCTTTCTAAGGTTGACCTCGGATCAGGTAGGGATACCCGCTGAACTTAAGCATATCAATAAGCGGAGGA
ASV335	5	5	294.918	k__Fungi	p__Basidiomycota	c__Tremellomycetes	o__Trichosporonales	f__Trichosporonaceae	g__Apiotrichum	s__scarabaeorum	GCATCGATGAAGAACGCAGCGAATTGCGATAAGTAATGTGAATTGCAGAATTCAGTGAATCATCGAATCTTTGAACGCAACTTGCGCTCTCTGGTATTCCGGAGAGCATGCCTGTTTGAGTGTCATGAAATCTCAACCATTAGGGTTTCTTAATGGCTTGGATTTGGAGGTTTGCCAGTCTAACTGGCTCCTCTTAAAGGAGTTAGCAAGTTTGACTATTGCTATCTGGCGTAATAAGTTTCGCTGGAATGGTATTGTGAAGCGTGCTTCTAATCGTCTTTGGACAATTACTTTGACTCTGGCCTCAAATCAGGTAGGACTACCCGCTGAACTTAAGCATATCAATAAGCGGAGGA
ASV468	4	3	277.405	k__Fungi	p__Ascomycota	c__Dothideomycetes	o__Pleosporales	f__Didymellaceae	g__Epicoccum	s__draconis	GCATCGATGAAGAACGCAGCGAAATGCGATAAGTAGTGTGAATTGCAGAATTCAGTGAATCATCGAATCTTTGAACGCACATTGCGCCCCTTGGTATTCCATGGGGCATGCCTGTTCGAGCGTCATTTGTACCTTCAAGCTTTGCTTGGTGTTGGGTGTTTGTCTCGCCTCTGCGCGCAGACTCGCCTCAAAACAATTGGCAGCCGGCGTATTGATTTCGGAGCGCAGTACATCTCGCGCTTTGCACTCATAACGACGACGATCCAAAAGTACATTTTTACACTCTTGACCTCGGATCAGGTAGGGATACCCGCTGAACTTAAGCATATCAATAAGCGGAGGA
ASV161	7	5	273.146	k__Fungi	p__Ascomycota	c__Sordariomycetes	o__Sordariales	f__Chaetomiaceae	g__Botryotrichum	NA	GCATCGATGAAGAACGCAGCGAAATGCGATAAGTAATGTGAATTGCAGAATTCAGTGAATCATCGAATCTTTGAACGCACATTGCGCCCGCCAGTATTCTGGCGGGCATGCCTGTTCGAGCGTCATTTCAACCATCAAGCCCCAGGCTTGTGTTGGGGACCTGCGGCTGCCGCAGGCCCTGAAAACCAGTGGCGGGCTCGCTGTCACACCGGGCGTAGTAGATTTTATCTCGCTCAGGGCGTGCTGCGGGTTCCGGCCGTTAAAAAGCCTTTTTTACCCAAGGTTGACCTCGGATCAGGTAGGAATACCCGCTGAACTTAAGCATATCAATAAGCGGAGGA
ASV1707	1	5	270.309	k__Fungi	p__Ascomycota	c__Dothideomycetes	o__Pleosporales	f__Dictyosporiaceae	g__Dictyosporium	s__stellatum	GCATCGATGAAGAACGCAGCGAAATGCGATAAGTAGTGTGAATTGCAGACTTTAGTGAATCATCGAATCTTTGAACGCACATTGCGCCCCTTGGTATTCCATTGGGCATGCCTGTTCGAGCGTCATTTAACCCTTCAAGCATTGCTTGGTGTTGGGTGTTTGTTTATGCCGATGGCGTGGACTCGCCCTAAAAGTATTGGCAGCGGTTTGCCAGCCTCTCGCGCAGCACTTTGCGCTCTTTGAGGTTTTGGCGGGCTTGACTTCCATCAAGATCTTTACTATTTTGACCTCGAATCAGGTAGGGATACCCGCTGAACTTAAGCATATCAATAAGCGGAGGA
ASV1341	6	4	253.017	k__Fungi	p__Glomeromycota	c__Glomeromycetes	o__Glomerales	f__Glomeraceae	NA	NA	GCATCGATGAAGAACGTAGCGAAGTGCGATAAGTAATGTGAATTGCAGAATTCCGTGAATCATCGAATCTTTGAACGCATATTGCACTTTCTGGTATTCCGGAAAGTATGCCTGTTTGAGGGTCAGTTAAATAAAAATCGGTGTTGCTGCTACCCGTAGTGGTTGTTAATGCATCGGAATTGAGTTGTCTTTACCTTTTTTGGTTAAAGTGACTTTAAATTTATGTATGATTTTTGAACGTATTTAAATTATTTATGTATGTTCATAATATCAAATATATTAGGTGCGGTCATCCTTATGATTCACATCTATAATTTTTCATTATTTGACCTCAAATCAGGTAAGAGTACCCGCTGAACTTAAGCATATCAATAAGCGGAGGA
ASV1423	6	6	244.717	k__Fungi	p__Glomeromycota	c__Glomeromycetes	o__Glomerales	f__Glomeraceae	g__Glomus	s__aggregatum	GCATCGATGAAGAACGTAGCGAAGTGCGATATGTAGTGTGAATTGCAGATTTGTGAATCATCGAATCTTTGAACGCAAATTGCACTCCTTGGTATTCCGGGGAGTATGCCTGTTTGAGGGTCGCCAAATCAACATCGAAATTCATTTGCTTTTTGTAAATGTTTATCGGATTTGAGCCGTCTTTTTTTATTTTTTTAATTAAAGTGGCTTAAAATGTATTTTTTTGGTATATCGAAAAACGTTATTTTACGATCAAATTGATTAAAAAAACAAACGTTTCGAATGCCAGTCTTTTTTAATGTAATACGTTTGACCGTGGTGTTTAATCATGGTTTCATTCGTATACGATTTTTTCAATTTTTGACCTCAAATCAGGTAAGAACACCCGCTGAACTTAAG…
ASV392	6	6	244.717	k__Fungi	p__Glomeromycota	c__Glomeromycetes	o__Glomerales	f__Glomeraceae	g__Septoglomus	s__viscosum	GCATCGATGAAGAACGCAGCGAAATGCGATAGGTAGTGTGAATTGCAGATGTAACGTGAATCATCGAATCTTTGAACGCAAATTGCACTCTCTGGTATTCCGGGGAGTATGCCTGTTTGAGGGTCGCCAAATCAACATCGAAATTCATTTGCTTTTTGCAAATGTTTGTCGGATTTGAGCCGTCTTTTATTTTTTTAATTAAAGTGGCTTAAAATGTATTTTTTTGGTATCGAAAAACGTTATTTTACGATCCAATTGATCAAAAAACGAACGTTTCGAATGCCGTCTTTTAATGTAATACGTTTGACTGTGTTGCAATCATGGGTTCATTCGTATACGATTTTTAATTTTTGACCTCAAATCAGGTAAGAACACCCGCTGAACTTAAGCATATCAATA…
ASV64	2	3	242.53	k__Fungi	p__Ascomycota	c__Eurotiomycetes	o__Eurotiales	f__Aspergillaceae	g__Penicillium	s__kongii	GCATCGATGAAGAACGCAGCGAAATGCGATACGTAATGTGAATTGCAGAATTCAGTGAATCATCGAGTCTTTGAACGCACATTGCGCCCTCTGGTATTCCGGAGGGCATGCCTGTCCGAGCGTCATTGCTGCCCTCAAGCACGGCTTGTGTGTTGGGCTCCGTCCTCCTTCCGGGGGACGGGCCCGAAAGGCAGCGGCGGCACCGCGTCCGGTCCTCAAGCGTATGGGGCTTTGTCACCCGCTTTGTAGGACTGGCCGGCGCCTGCCGATCAACCAAACTTTTTTCCAGGTTGACCTCGGATCAGGTAGGGATACCCGCTGAACTTAAGCATATCAATAAGCGGAGGA
ASV788	5	3	233.43	k__Fungi	p__Basidiomycota	c__Agaricomycetes	o__Agaricales	NA	NA	NA	GCATCGATGAAGAACGCAGCGAAATGCGATAAGTAATGTGAATTGCAGAATTCAGTGAATCATCGAATCTTTGAACGCACCTTGCGCTCCTTGGCATTCCGAGGAGCATGCCTGTTTGAGTGTCATCAAATTCTCAGGACTCCACTTGGGCTGCTTATTACAGTCCTATGCATGGGGTTGTGGATTGTGGAGGATGCAATCACTGCCCCTATTGGGAGCGTCAGTGTTGTTTGCTTCTCTGAAATGAATTGGCTGTTATGGCTGCCCGCTTTTTATGAAAAGTGGTGCCGCAGGTATGATACATGCATCTTACCGGCGTCCTATCCTGTTCAGCCATACGAAAATTCTCTTGTGAATTTGACCTCAAATCAGGCAGGACTACCCGCTGAACTTAAGCAT…
ASV285	6	8	228.894	k__Fungi	p__Ascomycota	c__Sordariomycetes	o__Hypocreales	f__Nectriaceae	g__Cylindrocarpon	NA	GCATCGATGAAGAACGCAGCGAAATGCGATAAGTAATGTGAATTGCAGAATTCAGTGAACCATCGAATCTTTGAACGCACATTGCGCCCGCCAGTATTCTGGCGGGCATGCCTGTTCGAGCGTCATTTCAACCCTCAAGCCCCCGGGCTTGGTGTTGGGGATCGGCACAAGGCGCTGGCACCTCCGGGAGCCGCGCGCGCCCGCCGTCCCCCAAATCCAGTGGCGGTTCGCGCCGTGTGTACCTCAGCGTAGTAGCAACGACTCGCTCCGGGACCCTCCTGCGAACCACGCCGTAAAACCCCCGACTTTTTTTCTGGTTGACCTCGAATCAGGTAGGACTACCCGCTGAACTTAAGCATATCAATAAGCGGAGGA
ASV924	2	7	225.427	k__Fungi	p__Ascomycota	c__Eurotiomycetes	o__Chaetothyriales	f__Herpotrichiellaceae	g__Exophiala	NA	GCATCGATGAAGAACGCAGCGAAATGCGATAAGTAATGCGAATTGCAGAATTCCAGTGAGTCATCGAATCTTTGAACGCACATTGCGCCCTTTGGTATTCCGAAGGGCATGCCTGTTCGAGCGTCATTATCACCCCTCAAGCCCCTGGCTTGGTGTTGGACGGTTCGGTGGACGCCCCTTTCGGGGGGCTGCTGCCCCTCCCAAAGACAATGACGGCGGCCTCGTTGGACCCCCGGTACACTGAGTTCTTCACGGGACACGTATCGGACACATGGGTTCACGGGACACGGTCTGCCTCCCCTCAGGGAGAATTTTTCTAAGGTTGACCTCGGATCAGGTAGGGATACCCGCTGAACTTAAGCATATCAATAAGCGGAGGA
ASV859	6	10	224.179	k__Fungi	p__Glomeromycota	NA	NA	NA	NA	NA	GCATCGATGAAGAACGTAGCGAAGTGCGATAAGTAGTGTGAATTGCAGAATTTCGTGAATCATCGAATCTTTGAACGCAAATTGCACTCTCCGGTTTTCCGGGAGAGTATGCCTGTTTGAGGGTCAGCCTAAATAAATTCGGCTTCGTTGCTGTGTTTCGCAGCAACGTTTTAGTCGGAATTTGGGTCATCTTAAAACCGAAAGGTCTTAAGCGGCTTAAAAATTTTTTTTACGATCCCACGAACGTTTCTAAGATCTTCTTACACGTTCAAGGTGTCGAATACCCTATTAGTCGTGACCGTCTTATCGGATCGCGTCCATAATATTCATTCTTTAACTGACCTCAGACAGGTAAGAGTACCCGCTGAACTTAAGCATATCAATAAGCGGAGGA
ASV478	4	2	218.117	k__Fungi	p__Ascomycota	c__Dothideomycetes	o__Pleosporales	f__Periconiaceae	g__Periconia	s__byssoides	GCATCGATGAAGAACGCAGCGAAATGCGATAAGTAGTGTGAATTGCAGAATTCAGTGAATCATCGAATCTTTGAACGCACATTGCGCCCCTCGGTATTCCGTGGGGCATGCCTGTTCGAGCGTCATTTACACCCTCAAGCTCTGCTTGGTGTTGGGCGTCTGTCCCGCCTCCGTGCGCGGACTCGCCTCAAAGTCATTGGCAGCGGTCTCGTCGGCTTCTCGCGCAGCACATTTGCGCTTCTCGGAGCCCCGGCGGATCAGCGTCCAGCAAGCAATTTCATGACTTGACCTCGGATCAGGTAGGGATACCCGCTGAACTTAAGCATATCAATAAGCGGAGGA
ASV255	6	4	208.983	k__Fungi	p__Glomeromycota	c__Glomeromycetes	o__Glomerales	f__Glomeraceae	g__Septoglomus	s__viscosum	GCATCGATGAAGAACGCAGCGAAATGCGATAAGTAGTGTGAATTGCAGATGTAACGTGAATCATCGAATCTTTGAACGCAAATTGCACTCTCTGGTATTCCGGGGAGTATGCCTGTTTGAGGGTCGCCAAATCAACATCGAAATTCATTTGCTTTTTGTAAATGTTTTATCGGATTTGAGCCGTCTTTTATTTCTTTAATTAAAGTGGCTTAAAATGTATTTTTTTGGTATCGAAAAACGTTATTTTACGATCAAATTGATTAAAAAAACAAACGTTTCGAATGCCACCTTTTGATGTAATACGTTTGACTGTGGTGTTAATCATTGTTTCATTCGTATACGATTTTTTAATTTTTGACCTCAAATCAGGTAAGAACACCCGCTGAACTTAAGCATATC…
ASV147	5	6	190.129	k__Fungi	p__Basidiomycota	c__Agaricomycetes	o__Trechisporales	NA	NA	NA	GCATCGATGAAGAACGCAGCGAAATGCGATAAGTAATGTGAATTGCAGAATTCAGTGAATCATCGAATCTTTGAACGCACCTTGCGCCCCTTGGTATTCCGAGGGGCATGCCTGTTTGAGTGTCTTGAAATCATCAAGCCCCTCGGCGCTCGTCGCCGGAGGGCTTGGACTTGGGGGTCTTGCTGACGCTTCGGCGCCGGCTCCCCTTAAATGAATCGGTCGGGCTTATCGTGTGCCGGTCCACGGGCGTTGTATCACCCTCGTCCTGGGATGGCGCTCGACTCGAAGGCCCCTCCTCGACCTGCCTATGGAGCGGCGGTCAAAGGCGCTTTGCCACTTTGTGATCTGACCTCAAATCAGGTAGGACTACCCGCTGAACTTAAGCATATCAATAAGCGG…
ASV105	5	3	174.462	k__Fungi	p__Ascomycota	c__Eurotiomycetes	o__Chaetothyriales	f__Herpotrichiellaceae	g__Exophiala	s__pisciphila	GCATCGATGAAGAACGCAGCGAAATGCGATAAGTAATGCGAATTGCAGAATTTCAGTGAGTCATCGAATCTTTGAACGCACATTGCGCCCTTTGGTATTCCGAAGGGCATGCCTGTTCGAGCGTCATTATCACCCCTCAAGCCCCTGGCTTGGTGTTGGACGGTTTGGTGGAGGCCCCCTCGCGGGGCCACCGCCCCTCCCAAAGACAATGACGGCGGCCTCGTTGGACCCCCGGTACACTGAGTTCTTCACGGGACACGTATCGGACACATGGGTTTACGGGACACGGTCTGCCTCCCCTCAGGGAGAATCTTTCTAAGGTTGACCTCGGATCAGGTAGGGATACCCGCTGAACTTAAGCATATCAATAAGCGGAGGA
ASV160	5	7	169.848	k__Fungi	p__Ascomycota	c__Sordariomycetes	o__Chaetosphaeriales	f__Chaetosphaeriaceae	g__Chloridium	s__aseptatum	GCATCGATGAAGAACGCAGCGAAATGCGATAAGTAATGCGAATTGCAGAATTCCGTGAGTCATCGAATCTTTGAACGCACATTGCGCCCGCCAGTATTCTGGCGGGCATGCCTGTTCGAGCGTCATTGCAACCCTCAGGCCCAGCCTGGCGTTGGAGGACTGCGCTGCAGCCTCCCAAAGCAAGCGGCGGCGGCGCCCCAAAACCGAACGCAGTAGTTACTTCTCGTTCTGGGTGTGGGACGTTGACCTGCCGGAAAACCCCATCTTTTTAGTGGTTGACCTCGAATCAGGTAGGAATACCCGCTGAACTTAAGCATATCAATAAGCGGAGGA
ASV439	7	7	163.768	k__Fungi	p__Ascomycota	c__Eurotiomycetes	o__Chaetothyriales	f__Herpotrichiellaceae	g__Exophiala	NA	GCATCGATGAAGAACGCAGCGAAATGCGATAAGTAATGCGAATTGCAGAATTCCAGTGAGTCATCGAATCTTTGAACGCACATTGCGCCCTTTGGTATTCCGAAGGGCATGCCTGTTCGAGCGTCATTATCACCCCTCAAGCCCCCGGCTTGGTGTTGGACGGCTGGTGTCGAAAGTCACCCCTCCCAAAGACAATGACGGCGGCCACGTTGGACCCCCGGTACACTGAGTTCCTCACAGAACACGTACTGGATCAAGGGCTCACGAGGCACGGTCTGCCTCCCCTCAGGGAGAACTTTTCTCAAGGTTGACCTCGGATCAGGTAGGAATACCCGCTGAACTTAAGCATATCAATAAGCGGAGGA
ASV123	1	7	163.248	k__Fungi	p__Ascomycota	c__Sordariomycetes	o__Xylariales	f__Xylariales_fam_Incertae_sedis	g__Fusidium	NA	GCATCGATGAAGAACGCAGCGAAATGCGATAAGTAATGTGAATTGCAGAATTCAGTGAATCATCGAATCTTTGAACGCACATTGCGCCCATTAGTATTCTAGTGGGCATGCCTGTTCGAGCGTCATTAAGTCCACTTAAGCCCTGCTTAGTGTTGGGAGACTGCTCCAGCGGTGCTACCCTGTAGCTACCCTGCAGCTCCTCAAAGACAGCGGCGGAGTTGTGGTATCCTCTGAGCTTAGTAACTTGTTCTAGCTTTCGAGTACACCACTTCCCCTGCCGTAAAACCCTTAATTTTTAATGGTTGACCTCGGATCAGGTAGGAATACCCGCTGAACTTAAGCATATCAATAAGCGGAGGA
ASV570	5	3	161.329	k__Fungi	p__Ascomycota	c__Sordariomycetes	o__Chaetosphaeriales	f__Chaetosphaeriaceae	NA	NA	GCATCGATGAAGAACGCAGCGAAATGCGATAAGTAATGCGAATTGCAGAATTCCGTGAGTCATCGAATCTTTGAACGCACATTGCGCCCGCCAGCATTCTGGCGGGCATGCCTGTTCGAGCGTCATTTCAACCCTCAGGCCCTGCCTGGTGTTGGAGGACTGCGCACCGCAGCCTCCCAAAGCAAGCGGCGGCGGCGCCCCATAACCGAACGCAGTAGTTACATCTCGTTCTGGGTCTGGGTCGTTGTCCTGCCGGAAAACCCCCATCTTTTTAATGGTTGACCTCGAATCAGGTAGGAATACCCGCTGAACTTAAGCATATCAATAAGCGGAGGA
ASV994	6	3	157	k__Fungi	p__Ascomycota	c__Laboulbeniomycetes	NA	NA	NA	NA	GCATCGATGAAGAACGCAGCAAAATGCGATAAGTAATGTGAATTGCAGAATTCCGTGAATCATCGAATCTTTGAACGCACATTGCGCCTTCTGGTAATCCGGGAGGCATGCCTGTCTGAGCGTCATTACATCATTCAAAACACATTCTTTTGATATGTGCTTTGGTTGTGGATGGTTGACTATATCTGTAGTCTCGTCTGTAATGTATTGACTATACATTTGTAGCTTTAGTTGTAGCAATCAAAGTTGACAACTTTAAAGTGCACATCTGTTGGTTTAGCTTTTTAAGGTTTGCATTCTTTTAAACCTTTTTAGTTTGACCTCAGATCAGGTAGGAATACCCGCTGAACTTAAGCATATCAATAAGCGGAGGA
ASV15	5	2	157	k__Fungi	p__Ascomycota	c__Dothideomycetes	o__Pleosporales	f__Amorosiaceae	g__Angustimassarina	s__premilcurensis	GCATCGATGAAGAACGCAGCAAAATGCGATAAGTAGTGTGAATTGCAGAATTCAGTGAATCATCGAATCTTTGAACGCACATTGCGCCCTTTGGTATTCCTTAGGGCATGCCTGTTCGAGCGTCATTTACACCCTCAAGCACAGCTTGGTGTTGGGCGTCTGTCCTCTGGGACTCGCCTCAAAAAGATTGGCAGCCACTTCAGCGGCTTTGAGCGCAGCAGAATTGCGTCCTCTAGCAGCGGAAGGCGGCATCCAAAAGCTTTCTTTCATTTTGACCTCGGATCAGGTAGGGATACCCGCTGAACTTAAGCATATCAATAAGCGGAGGA
ASV1856	2	2	157	k__Fungi	p__Ascomycota	c__Orbiliomycetes	o__Orbiliales	f__Orbiliaceae	g__Hyalorbilia	s__juliae	GCATCGATGAAGAACGCAGCGAAACGCGATAGTTAATGTGAATTGCAGAATTCAGTGAATCATCGAGTCTTTGAACGCACATTGCGCCTTTTGGTATTCCGAGAGGCACGCCTGTCTGAGCGTCAGCAAAACCTTCGGGAGTAGCTCTTTATTGAGTCCCCGGCGTTGGCGGCGGGCGGTCCCCCCTGGGGATCCCCCCGCTTAAACCTGGCGCGGGGCAAGTGCTGGTGACCGCTTCAATAGTAGAGATATTTTTGATAGCGTATAGCCTGCCTGCCCCCTCAAAGCAGTAGTTTTACTACCTTCCTTTTGACCTCAGATCAGACGAGGATACCCGCTGAACTTAAGCATATCAATAAGCGGAGGA
ASV260	2	2	157	k__Fungi	p__Ascomycota	c__Dothideomycetes	o__Pleosporales	f__Cucurbitariaceae	g__Pyrenochaeta	NA	GCATCGATGAAGAACGCAGCGAAATGCGAAAAGTAGTGTGAATTGCAGAATTCAGTGAATCATCGAATCTTTGAACGCACATTGCGCCCCTTGGTATTCCATGGGGCATGCCTGTTCGAGCGTCATTTGTACCCTCAAGCTCTGCTTGGTGTTGGGTGTTTGTCCCGCCTTCGCGTGTGGACTCGCCTTAAAGTCATTGGCAGCCGGAATAATTCTGGGGAACGCAGCACAACTGCAGCCTCCATTTTACGCCGAGCGTCCAGTAAGCCTTTTTTTCACGTTTGACCTCGGATCAGGTAGGGATACCCGCTGAACTTAAGCATATCAATAAGCGGAGGA
ASV82	1	2	157	k__Fungi	p__Ascomycota	c__Sordariomycetes	o__Hypocreales	f__Nectriaceae	g__Fusicolla	s__acetilerea	GCATCGATGAAGAACGCAGCGAAATGCGATAAGTAATGTGAATTGCAGAATTCCGTGAATCATCGAATCTTTGAACGCACATTGCGCCCGCCAGTATTCTGGCGGGCATGCCTGTTCGAGCGTCATTTCAACCCTCAAGCCCCCGGGCTTGGTGTTGGGGCTCGGCCCGTCCCTAGCGGACGCGCCGTCCCCGAAATCTAGTGGCGGTCTCGCTGTAGCCTCCTCTGCGTAGTAGCTAACACCTCGCAACGGGAACGCAGCGCGGCCACGCCGTTAAACCCCCCACTTCTGAAGGTTGACCTCGGATCAGGTAGGAATACCCGCTGAACTTAAGCATATCAATAAGCGGAGGA
ASV499	1	7	155.772	k__Fungi	p__Chytridiomycota	NA	NA	NA	NA	NA	GCATCGATGAAGAACGCAGCGAAATGCGATACGTAATGTGAATTGCAAAACTTCGTGAATCATCGAATCTTTGAACGCATATTGCACTCTGTTCCGCAGAGTATACCTGTTTGAGAATCTATTGTTTTCTTTACCCTTTGGTGCTTTTCTCTTGGGAACTGTGCTGAAGAGTAGATTTGGGATATGAATGCCTAGCATTCTGTCCTTAAAGAGATTGCCACTTAGACGGTGACTTTTTGTGTTTGAATAGGACTTTGTTCTTGATTTCGCTTAGAGGAGTCGTAATTTTTGGCCCAACTAAGATGGAAGTTGTTTTCTTTTAGGAGACGGCGGAAGTCGAAAAGGCTTTGTCGGCGGAAACGTCGGTAGAGACTTGAACCATGGTCTCAAATCAGGTAG…
ASV4959	6	11	153.951	k__Fungi	p__Ascomycota	c__Eurotiomycetes	o__Chaetothyriales	f__Herpotrichiellaceae	g__Cladophialophora	NA	GCATCGATGAAGAACGCAGCGAAATGCGATAAGTAATGCGAATTGCAGAATTCCAGTGAGTCATCGAATCTTTGAACGCACATTGCGCCCTTTGGTATTCCGAAGGGCATGCCTGTTCGAGCGTCATTATCACCCCTCAAGCCCCGTGCTTGGTTTTGGACGGCCTGGTCGAGGTGACTCGACCCCTCCTAAAGACAATGACGGCGGCCTGTGGTTCCCCCGGTACACTGAGCTTTTAACTGAGCACGTATCGGACAAGGGCGCCCAGGACCCCCGGTCCTCTCCTTTCACAAGGAAACTTTTTCAATGGTTGACCTCGGATCAGGTAGGAATACGCGCTGAACTTAAGCATATCAATAAGCGGAGGA
ASV132	2	2	143.551	k__Fungi	p__Ascomycota	c__Sordariomycetes	o__Glomerellales	f__Plectosphaerellaceae	g__Chordomyces	s__antarcticus	GCATCGATGAAGAACGCAGCGAAACGCGATAAGTAATGTGAATTGCAGAATTCAGTGAATCATCGAATCTTTGAACGCACATGGCGCCTTCCAGTATCCTGGGAGGCATGCCTGTCCGAGCGTCGTTTCAACCCTCGAGCCCCCGTGGCCCGGCGTTGGAGATCTGCCCAGGCAGTCTCCGAAATCCAGTGGCGGACCCGTTACAGGCCCTTCCTTTGCGTAGTAATACTGCCTCGCATCGGGAGCCGGCGGGCTTCAGCCTCTAAACCCCCAGCAAGTCCGCTCCGGCGGCACCAAGGTTGACCTCGGATCAGGTAGGAATACCCGCTGAACTTAAGCATATCAATAAGCGGAGGA
ASV36	1	4	128.655	k__Fungi	p__Ascomycota	c__Sordariomycetes	o__Glomerellales	f__Plectosphaerellaceae	g__Plectosphaerella	s__niemeijerarum	GCATCGATGAAGAACGCAGCGAAACGCGATATGTAATGTGAATTGCAGAATTCAGTGAATCATCGAATCTTTGAACGCACATGGCGCCTTCCAGTATCCTGGGAGGCATGCCTGTCCGAGCGTCGTTTCAACCCTCGAGCCCCTGTGGCCCGGCGTTGGGGATCTGCCACGGCAGGCCCCTAAAACCAGTGGCGGACCCGAAGGGCCCTCTCCTTTGCGCAGTAGCATTCGCCTCGCATTGGGAGTCCTCGGCGTCCTGCCTCTAAACCCCCCACAAGTCCGCTTCGGCGGCACCAAGGTTGACCTCGGATCAGGTAGGAATACCCGCTGAACTTAAGCATATCAATAAGCGGAGGA
ASV1209	6	4	127.367	k__Fungi	p__Glomeromycota	c__Glomeromycetes	o__Glomerales	f__Glomeraceae	NA	NA	GCATCGATGAAGAACGTAGCGAAGTGCGATAAGTAATGTGAATTGCAGAATTCCGTGAATCATCGAATCTTTGAACGCATATTGCACTTTCTGGTATTCCGGAAAGTATGCCTGTTTGAGGGTCAGTTAAATAAAAATCGGTGTTGTTGCTACCCCGTAGTGTTAATGCATCGGAATTGAGTTGTCTTTACCTTTTTTGGTTAAGTGACTTAAAATTATGTACGATTTTTTGAACGTATTTAAATTGTTTATGTATGTTCATAATATCAAATATTAGGTGCGGTCATTCTTATGATTCACATCTATAATTTTCATTATTTGACCTCAAATCAGGTAAGAGTACCCGCTGAACTTAAGCATATCAATAAGCGGAGGA
ASV427	1	6	116.211	k__Fungi	p__Chytridiomycota	NA	NA	NA	NA	NA	GCATCGATGAAGAACGCAGCGAAATGCGATACGTAATGTGAATTGCAGAATCTCGTGAATCATCGAATCTTTGAACGCATATTGCACTCTGTTTCGGCAGAGTATGCCTGTTTGAGAATCTATAGTATTTCTTATCCTTTAGTGCTTTTCTCTCGGGAAGAGTGCTACTGGGTAGATTTGAGATATGAATGCGCAAGTGTTCTGTCTTTAAATAGATTGCCGCCTAGATGGTGACTACTAGTGTTTGAATAGAACTTTAGTTCTCGATTACGCCTGTAAAAGCTGTTGTTTGGTGGTTCATACCAATTAAGAGGCTAGTACGCAAGGAAAGTCTCTGAACCATGGTCTCAAATCAGGTAGGAGGACCCGCTGAACTTAAGCATATCAATAAGCGGAGGA
ASV1101	1	3	111.747	k__Fungi	p__Ascomycota	c__Eurotiomycetes	o__Chaetothyriales	f__Herpotrichiellaceae	g__Exophiala	NA	GCATCGATGAAGAACGCAGCGAAATGCGATAAGTAATGCGAATTGCAGAATTCCAGTGAGTCATCGAATCTTTGAACGCACATTGCGCCCTTTGGTATTCCGAAGGGCATGCCTGTTCGAGCGTCATTATCACCCCTCAAGCCTCCGGCTTGGTGTTGGACGGTTGGTGTCGAAAGTCACCCCTCCCAAAGACAATGACGGCGGCCACGTTGGACCCCCGGTACACTGAGTTCCTCACAGAACACGTACTGGATCAAGGGCTCACGAGGCACGGTCTGCCTCCCCTCAGGGAGAACTTTTCTCAAGGTTGACCTCGGATCAGGTAGGAATACCCGCTGAACTTAAGCATATCAATAAGCGGAGGA
ASV601	2	3	81.0356	k__Fungi	p__Ascomycota	c__Dothideomycetes	o__Pleosporales	f__Didymosphaeriaceae	NA	NA	GCATCGATGAAGAACGCAGCGAAATGCGATAAGTAGTGTGAATTGCAGAATTCAGTGAATCATCGAATCTTTGAACGCACATTGCGCCCCTTGGTATTCCATGGGGCATGCCTGTTCGAGCGTCATCTACACCCTCAAGCTCTGCTTGGTGTTGGGCGTCTGTCCCGCCTCTGCGCGTGGACTCGCCCCAAATTCATTGGCAGCGGTCTTTGCCTCCTCTCGCGCAGCACATTGCGCTTCTCGAGGTGTCTGCGGGGCCCGCGTCCACGAAGCATTACCAGTCTTTGACCTCGGATCAGGTAGGGATACCCGCTGAACTTAAGCATATCAATAAGCGGAGGA
ASV1241	1	6	79.4159	k__Fungi	p__Ascomycota	c__Sordariomycetes	o__Hypocreales	f__Cordycipitaceae	g__Torrubiella	s__wallacei	GCATCGATGAAGAACGCAGCGAAATGCGATAAGTAATGTGAATTGCAGAATTCAGTGAATCATCGAATCTTTGAACGCACATTGCGCCCGCCAGCATTCTGGCGGGCATGCCTGTTCGAGCGTCATTTCAACCCTCGAGCCCCCCTTGGGGGGCCCGGCGTTGGGGACCGGCACTAACACCGCCGGCCCCGAAATGGAGTGGCGGCCCGTCCGCGGCGACCTCTGCGTAGTAACTCAACCTCGCATCGGGACCCGGGCGCGGCCACGCCGTAAAACACCCAACTTTCTGAACGTTGACCTCGAATCAGGTAGGAATACCCGCTGAACTTAAGCATATCAATAAGCGGAGGA
ASV573	1	6	78.8	k__Fungi	p__Ascomycota	c__Sordariomycetes	o__Hypocreales	f__Clavicipitaceae	g__Metarhizium	s__marquandii	GCATCGATGAAGAACGCAGCGAAATGCGATAAGTAATGTGAATTGCAGAATTCAGTGAATCATCGAATCTTTGAACGCACATTGCGCCCGCCAGTATTCTGGCGGGCATGCCTGTTCGAGCGTCATTTCAACCCTCAGGTCCCCCTTTTCGGAGGGGGAGACACCCTGGTGTTGGGGGACGGCCTGGCCTTCTGCGCCGCGCCGCCCCCGAAATGAATTGGCGGCCTCGTCGCGTGCCACCCCTGCGTAGTAGCACAACCTCGCAACGGGAGCCCGACGCGGCCACTGCCGTAAAACGCCCAACTTTTAAGAGTTGACCTCGAATCAGGTAGGAATACCCGCTGAACTTAAGCATATCAATAAGCGGAGGA
ASV258	1	9	78.6024	k__Fungi	p__Ascomycota	c__Sordariomycetes	o__Hypocreales	f__Bionectriaceae	g__Bionectria	s__setosa	GCATCGATGAAGAACGCAGCGAAATGCGAAAAGTAATGTGAATTGCAGAATTCAGTGAATCATCGAATCTTTGAACGCACATTGCGCCCACCAGTATTCTGGTGGGCATGCCTGTCTGAGCGTCATTTCAACCCTCACACTCCTAGGGTGTGGTGTTGGGGATCGGCCAAAGCCCGCAAGGGACGGCCGGCCCCTAAATCTAGTGGCGGACCCGTTGTGGCCTCCTCTGCGAAGTAGTAATATTCCGCATTAGAGAAGCAGCGAGCCCCTGCCGTAAAACCCCCAACTTTCTAAGGTTGACCTCAGATCAGGTAGGAATACCCGCTGAACTTAAGCATATCAATAAGCGGAGGA
ASV324	2	2	76.0786	k__Fungi	p__Ascomycota	c__Dothideomycetes	o__Pleosporales	f__Phaeosphaeriaceae	g__Setophaeosphaeria	s__badalingensis	GCATCGATGAAGAACGCAGCGAAATGCGAAAAGTAGTGTGAATTGCAGAATTCAGTGAATCATCGAATCTTTGAACGCACATTGCGCCCCTTGGTATTCCATGGGGCATGCCTGTTCGAGCGTCATTTGTACCCTCAAGCTCTGCTTGGTGTTGGGTGTTTGTCTCGCCATTGCGCGTAGACTCGCCTTAAAGCAATTGGCAGCCGGCAAAAGCCTGGGAGCGCAGCACATGCGTTGCTTTCAGACTGCTTGTCGAGCGTCCAGCAAGCCTATTATTCTTGCGTTTGACCTCGGATCAGGTAGGGATACCCGCTGAACTTAAGCATATCAATAAGCGGAGGA
ASV485	3	10	69.5952	k__Fungi	p__Glomeromycota	c__Glomeromycetes	o__Glomerales	f__Glomeraceae	NA	NA	GCATCGATGAAGAACGCAGCGAAGTGCGATAAGTAATGTGAATTGCAGAATTCCGTGAATCATCGAATCTTTGAACGCAAATTGCACTTTCTGGTATTCCGGAAAGTATGCCTGTTTGAGGGTCAGTTAAATAAAAATCGGTGTTGTTGCTACCCCGTAGTGGCGTTAATGCATCGGAATTGAGTTGTCTTTTACCTTTTTTGGTTTAAGTAACTTAAAATTATGTACGATCTTTGAACGTATTTAAATTATTTATGTACGTTTATAATATCAAATATTAGGTGCGATCATCCTCATGATTCACATCTATAATTTTCATTATTTGACCTCAAATCAGGTAAGAGTACCCGCTGAACTTAAGCATATCAATAAGCGGAGGA
ASV459	3	5	68.6667	k__Fungi	p__Ascomycota	c__Sordariomycetes	NA	NA	NA	NA	GCATCGATGAAGAACGCAGCGAAATGCGATACGTAATGTGAATTGCAGAACTTTGTGAATCATCGAATCTTTGAACGCACATTGCACCCGGTGGTATTCCGCCGGGTATGCCTGTCTGAGCGTCATTTCTACCCTCAAGCCCGGCTTGGTGTTGGCGGATTGCCCCCCCGGGGCAACCGCTGAAAACGAATGGCGGTAGCACACCCGTCCTCTGTACAGTACAATTCTTACAGCGGCCTCGTGGACGAACCAGCCCGTACAAAGAAATAGCAAGTTGACCTCAGATCAGGTAGGAATACCCGCTGAACTTAAGCATATCAATAAGCGGAGGA
ASV214	6	10	67.0738	k__Fungi	p__Basidiomycota	c__Agaricomycetes	o__Agaricales	f__Psathyrellaceae	g__Lacrymaria	s__subcinnamomea	GCATCGATGAAGAACGCAGCGAAATGCGATAAGTAATGTGAATTGCAGAATTCAGTGAATCATCGAATCTTTGAACGCACCTTGCGCTCCTTGGTATTCCGAGGAGCATGCCTGTTTGAGTGTCATGAAACTCTCAACCCCAAGCTTTAATCGGCTTGTGGTTGGACTTGGACGCTGCTGCGACCTCGCGGCTCGTCCTAAATGCATTAGCTGGAAAGTCTCGCTTCACGAGGTTCTCGGTGTGATAATTATCTACATCGGACGCCGCAAGGCGGCCTCTTTGCGAGTGCAGTCCGCTTCTAATCGTCGCTCGTCGACAGCTTTTATTAAGATCTGACCTCAAATCAGGTAGGACTACCCGCTGAACTTAAGCATATCAATAAGCGGAGGA
ASV507	1	6	65.3461	k__Fungi	p__Ascomycota	c__Sordariomycetes	o__Chaetosphaeriales	f__Chaetosphaeriaceae	g__Chloridium	s__aseptatum	GCATCGATGAAGAACGCAGCGAAATGCGATAAGTAATGCGAATTGCAGAATTCCGTGAGTCATCGAATCTTTGAACGCACATTGCGCCCGCCAGTATTCTGGCGGGCATGCCTGTTCGAGCGTCATTGCAACCCTCAGGCCCTGCCTGGCGTTGGAGGACTGCGCTGCAGCCTCCCAAAGCAAGCGGCGGCGGCGCCCCAAAACCGAACGCAGTAGTTACTTCTCGTTCTGGGTGTGGGACGTTGACCTGCCGGAAAACCCCTTCTTTTTAGTGGTTGACCTCGAATCAGGTAGGAATACCCGCTGAACTTAAGCATATCAATAAGCGGAGGA
ASV317	3	10	62.7405	k__Fungi	p__Ascomycota	NA	NA	NA	NA	NA	GCATCGATGAAGAACGCAGCGAAATGCGATACGTAATGTGAATTGCAGAATTCCGTGAATCATCGAATCTTTGAACGCACATTGCACCCGGTGGTATTCCGCCGGGTATGCCTGTCTGAGCGTCATTTCTACCCTCAAGCCCAGCTTGGTGTTGGCGGATTGCCCTCCGGGGCAACCGCTGAAATTGAACGGCGGTAGCACACTTGTCTCCTGTACAGTACAATTCTTACAGCGGTCTAGTGGACGAACCAGCCCAAACCCCAAAGAAATAGCAAGTTGACCTCAGATCAGGTAGGAATACCCGCTGAACTTAAGCATATCAATAAGCGGAGGA
ASV2381	6	9	61.8257	k__Fungi	p__Ascomycota	c__Laboulbeniomycetes	o__Pyxidiophorales	f__Pyxidiophoraceae	g__Pyxidiophora	s__arvernensis	GCATCGATGAAGAACGCAGCCAAATGCGATAAGTAATGTGAATTGCAGAATTCCGTGAATCATCGAATCTTTGAACGCACATTGCGCCTCTTGGTAATCCAGGAGGCATGCCTGTCTGAGCGTCAGTACACCATTTCAACCATATCTTTATTGATTTGGTTTAGTCATGAAGATTTGACTTTGCTCATGTAAAGTCTTCTTTGTAAAGTATTGACTGTTTACCGATACAAGTCTTTAGTTGTGACAATTTGTATTCAACTTGAAAGATGAGTGTTGTGTATGTCACTTGTTCATTCAAAGGAGTATTTATTTGCCCCTTTTTCTAAACATTGACCTCAGATCAGGTAGGGATACCCGCTGAACTTAAGCATATCAATAAGCGGAGGA
ASV948	3	2	54	k__Fungi	p__Glomeromycota	c__Glomeromycetes	o__Glomerales	f__Glomeraceae	g__Glomus	NA	GCATCGATGAAGAACGCAGCGAAGTGCGATAAGTAATGTGAATTGCAGAATTCCGTGAATCATCGAATCTTTGAACGCATATTGCACTTTCTGGTATTCCGGAAAGTATGCCTGTTTGAGGGTCAGTTAAATAAAAATCGGTGTTGTTGCTGCTACCCGTAGTGGTGTGTTAATGCATCGGAATTGAGTCGTCTTTTACCTATTTTGGTTTAAGTGGCTTAAAATTATGTACGATTTTTTGAACGTATTTAAATTATTTACGTATGTTCATAATATCAAATATTAGGTGCGGTCATTTTCATGATTCACATCTATAATTTTTTCATTATTTGACCTCAAATCAGGTAAGAGTACCCGCTGAACTTAAGCATATCAATAAGCGGAGGA
ASV722	7	4	53.5974	k__Fungi	p__Rozellomycota	NA	NA	NA	NA	NA	GCATCGATGAAGAACGCAGTGAAATGCGAAACGTAATGCGATTTGCACGAATCTGTGAGTCATCAAGTCTTTGAACGCACCTTGCACCGTATCAGTAATGACACGGTATACCTGTTTGAGAATCGTAAACATCCTCATCTACACTCTCTTTTGCGTGTGGGTGGACGTGTCGGTTCAATAGCAATACTGTCCGATTAAATAGAGTAGGTCTGGAACAGGCTAGTGGCCTGGGACACTGTGTGCTAGAGACTTTGGTTCAGCAATGAGCCCTGTCTTCTCACGGTGCGTCTCGGGTCATTTAAAGCTAGCCTGGAAAGGTCCTTAACTGCGTCAAGCCTTCGTGCTTGAGCAACCCCCTCTCTTTGATCTCAAATCAGGTAAGGCTACCCGCTGAACTTA…
ASV257	1	5	52.1175	k__Fungi	p__Ascomycota	c__Dothideomycetes	o__Pleosporales	f__Cucurbitariaceae	g__Pyrenochaetopsis	s__leptospora	GCATCGATGAAGAACGCAGCGAAATGCGAAAAGTAGTGTGAATTGCAGAATTCAGTGAATCATCGAATCTTTGAACGCACATTGCGCCCCTTGGTATTCCATGGGGCATGCCTGTTCGAGCGTCATTTTGTACCCTCAAGCACTGCTTGGTGTTGGGCGTTTGTCCTGCAAAGGACTCGCCTGAAAGCGATTGGCGGCCAACGTACTGGTGGTAGAGCGCAGCACATTTTGCGTCTCTCCCCTCTGCGTCGGCGTCCATGAAGCCTTTTTTCAACGTTTGACCTCGGATCAGGTAGGGATACCCGCTGAACTTAAGCATATCAATAAGCGGAGGA
ASV451	1	5	52.1175	k__Fungi	p__Ascomycota	c__Dothideomycetes	o__Pleosporales	f__Cucurbitariaceae	g__Pyrenochaetopsis	s__leptospora	GCATCGATGAAGAACGCAGCGAAATGCGAAAAGTAGTGTGAATTGCAGAATTCAGTGAATCATCGAATCTTTGAACGCACATTGCGCCCCTTGGTATTCCATGGGGCATGCCTGTTCGAGCGTCATTTTGTACCCTCAAGCACAGCTTGGTGTTGGGCGTTTGTCCTGCAGAGGACTCGCCTGAAAGCGATTGGCGGCCAACGTAGTCGTGGCAGAGCGCAGCACAATCTCGCGTCTCTCCCCTCTGCGTCGGCGTCCATGAAGCCTACAATCTCAACGTTTGACCTCGGATCAGGTAGGGATACCCGCTGAACTTAAGCATATCAATAAGCGGAGGA
ASV251	5	5	47.4992	k__Fungi	p__Ascomycota	c__Sordariomycetes	o__Sordariales	f__Sordariales_fam_Incertae_sedis	g__Conlarium	NA	GCATCGATGAAGAACGCAGCGAAATGCGATAAGTAATGTGAATTGCAGAATTCAGTGAATCATCGAATCTTTGAACGCACATTGCGCCCATTAGTATTCTAGTGGGCATGCCTGTTCGAGCGTCATTACAACCCTCAAGCGCTGTAGTGCTTGGTGTTGGGGCATCTGCTGCTTATAGCAGGCCCTGAAAGATAGTGGCGAGCTCGCCGTGACCCTGAGCGTAGTAGTTTACACCTCGCTTCTGTGGTTCATAGCGGGTCTTCAGCCGTGAAAACCCCCTAATTTTCACAAGGTTGACCTCGGATCAGGTAGGAATACCCGCTGAACTTAAGCATATCAATAAGCGGAGGA
ASV725	2	3	44.2646	k__Fungi	p__Ascomycota	c__Dothideomycetes	o__Pleosporales	NA	NA	NA	GCATCGATGAAGAACGCAGCGAAATGCGAAAAGTAGTGTGAATTGCAGAATTCAGTGAATCATCGAATCTTTGAACGCACATTGCGCCCCTTGGTATTCCATGGGGCATGCCTGTTCGAGCGTCATTTGTACCCTCAAGCTCAGCTTGGTGTTGGGTGTTTGTCCCGCCGTTGCGCGTGGACTCGCCTCAAAGCAATTGGCAGCCGGCACAAGCCTGGGAGCGCAGCACAATCGCTGTTTCCAGACTGCGTGTCGAGCGTCCAGCAAGCCTTTTATTCTTGCGTTTGACCTCGGATCAGGTAGGGATACCCGCTGAACTTAAGCATATCAATAAGCGGAGGA
ASV207	1	9	40.716	k__Fungi	p__Ascomycota	c__Sordariomycetes	o__Hypocreales	f__Bionectriaceae	g__Nectriopsis	s__fuliginicola	GCATCGATGAAGAACGCAGCGAAATGCGATAAGTAATGTGAATTGCAGAATTCAGTGAATCATCGAATCTTTGAACGCACATTGCGCCCGCCAGTATTCTGGCGGGCATGCCTGTCTGAGCGTCATTTCAACCCTCAAGCAACTTCTGCTTGGTGTTGGGGATCGGCCGTTAAACGCCGCCCCCGAAATCTATTGGCGATCTCGCTGTAGCTTCCTATGCGTAGTAGTAACATCTCGCATCTGGAGAGCGGCGCGGTCATGCCGTAAAACACCCAACTTCTCAGGTTGACCTCAGATCAGGTAGGAATACCCGCTGAACTTAAGCATATCAATAAGCGGAGGA
ASV553	1	9	40.716	k__Fungi	p__Ascomycota	c__Sordariomycetes	o__Microascales	f__Microascaceae	NA	NA	GCATCGATGAAGAACGCAGCGAAATGCGATAAGTAATGTGAATTGCAGAATTCAGTGAATCATCGAATCTTTGAACGCACATTGCGCCCGGCAGCAATCTGCCGGGCATGCCTGTCCGAGCGTCATTTCGACCCTCGAGCCCACTGCTGTCAGCAGCAGCCCCGGCTCGGTGTTGGGGCGCTACGGCGGAGCGTGGTCTCCCCTCGTCTCCCCGTAGGCCCTGAAATACAGTGGCGGTCCCGCCGCGGCGCCCCCTGCGAAGTAGTTCTAACAGAAGCTCGCTTAGGGTCCCGGCGGAGGCCAGCCGTCAAACCGCAAACTCAAGATGGTTTGACCTCGGATCAGGTAGGGTTACCCGCTGAACTTAAGCATATCAATAAGCGGAGGA
ASV1176	3	2	38	k__Fungi	p__Glomeromycota	c__Glomeromycetes	o__Glomerales	f__Glomeraceae	g__Glomus	NA	GCATCGATGAAGAACGCAGCGAAGTGCGATAAGTAATGTGAATTGCAGAATTCCGTGAATCATCGAATCTTTGAACGCAAATTGCACTTTCTGGTATTCCGGAAAGTATGCCTGTTTGAGGGTCAGTTAAATAAAAATCGGTGTTGTTGCTACTCGTAGTGGTGTTAATGCATCGGAATTGAGTTGTCTTTACCTTTTTTGGTTTAAGTGACTTAAAATTATGTACGATTTTTGAACGTATTTAAATTATTTATGTACGTTTATAATATCAAATATTAGGTGCGTTCATCCTTATGATTCACATCTATAATTTTTCATTATTTGACCTCAAATCAGGTAAGAGTACCCGCTGAACTTAAGCATATCAATAAGCGGAGGA
ASV127	2	2	33.5806	k__Fungi	p__Ascomycota	c__Dothideomycetes	o__Pleosporales	f__Didymellaceae	g__Ectophoma	s__multirostrata	GCATCGATGAAGAACGCAGCGAAATGCGATAAGTAGTGTGAATTGCAGAATTCAGTGAATCATCGAATCTTTGAACGCACATTGCGCCCCTTGGTATTCCATGGGGCATGCCTGTTCGAGCGTCATTTGTACCTTCAAGCTTTGCTTGGTGTTGGGTGTTTGTCTCGCCTCTGCGCGCAGACTCGCCTCAAAACAATTGGCAGCCGGCGTATTGATTTCGGAGCGCAGTACATCTCGCGCTTTGCACTCATAACGACGACGTCCAAAAAGTACATTTTTTACACTCTTGACCTCGGATCAGGTAGGGATACCCGCTGAACTTAAGCATATCAATAAGCGGAGGA
ASV652	6	3	31.1333	k__Fungi	p__Glomeromycota	c__Glomeromycetes	o__Glomerales	f__Glomeraceae	g__Glomus	NA	GCATCGATGAAGAACGTAGCGAAGTGCGATAAGTAATGTGAATTGCAGAATTCCGTGAATCATCGAATCTTTGAACGCATATTGCACTTTCTGGTATTCCGGAAAGTATGCCTGTTTGAGGGTCAGTTAAATAAAAATCGGTGTTGTTGCTGCTACCCGTAGTGGTGTGTTAATGCATCGGAATTGAGTCGTCTTTTACCTATTTTGGTTTAAGTGGCTTAAAATTATGTACGATTTTTTGAACGTATTTAAATTATTTACGTATGTTCATAATATCAAATATTAGGTGCGGTCATTTTCATGATTCACATCTATAATTTTTTCATTATTTGACCTCAAATCAGGTAAGAGTACCCGCTGAACTTAAGCATATCAATAAGCGGAGGA
ASV97	3	8	29.9702	k__Fungi	p__Ascomycota	c__Dothideomycetes	o__Pleosporales	NA	NA	NA	GCATCGATGAAGAACGCAGCGAAATGCGATAAGTAGTGTGAATTGCAGAATTCAGTGAATCATCGAATCTTTGAACGCACATTGCGCCCTTTGGTATTCCTTAGGGCATGCCTGTTCGAGCGTCATTTAACCCTTCAAGCTCTGCTTGGTGTTGGGCGTTTGTCCCGCCTCGGGCGCGGACTCGCCTTAAAATCATTGGCGGCCTTTGAATCGGCTTCGAGCGCAGCACATTCGCGTCTCCGAACCGACACTCTGGCGTCCAGAAAGTCGAACCCCCCAATTTTGACCTCGGATCAGGTAGGGATACCCGCTGAACTTAAGCATATCAATAAGCGGAGGA
ASV54	4	3	28.5897	k__Fungi	p__Basidiomycota	c__Agaricomycetes	o__Agaricales	f__Lycoperdaceae	g__Lycoperdon	NA	GCATCGATGAAGAACGCAGCGAAATGCGATAAGTAATGTGAATTGCAGAATTCAGTGAATCATCGAATCTTTGAACGCACCTTGCGCTCCTTGGTATTCCGAGGAGCATGCCTGTTTGAGTGTCATTAAATTCTCAACCCCTCCAGTTGTGATGGGGCTTGGATATGGGAGTTTGCGGGTCCTTTATCAGTAAAGGTCAGCTCTCCTGAAATACATTAGCGGAACCGTTTGCAGTCCCGTCACTAGTGTGATAATTATCTACACTGTGATGATTGCTCTCTGACTAGTTCAGCTGCTAATCGTCCGTTACGGACAATGTTTAATGAACTTCTTGACCTCAAATCAGGTAGGACTACCCGCTGAACTTAAGCATATCAATAAGCGGAGGA
ASV101	2	3	26.1723	k__Fungi	p__Basidiomycota	c__Tremellomycetes	o__Filobasidiales	f__Filobasidiaceae	g__Naganishia	s__vaughanmartiniae	GCATCGATGAAGAACGCAGCGAAATGCGATAAGTAATGTGAATTGCAGAATTCAGTGAATCATCGAATCTTTGAACGCACCTTGCGCTCCTTGGTATTCCGAGGAGCATGCCTGTTTGAGTGTCATGAAAACCCTCAACCTTAGATTGGTTATTTGACCTTTCTTTGGCTTGGATTTGGACGTTTGCCGATGATAAGTCGGCTCGTCTTAAAAGTAATAGCTGGATCTGTCTCGCGACATGGTTTGACTTGGCGTAATAAGTATTTCGCTAAGGACATCTTCGGATGGCCCTGTTGCAGACTAAAGACCGCTTTCTAATCCATTGATCTTCGGATTAATATTTCATAACATCTGGCCTCAAATCAGGTAGGACTACCCGCTGAACTTAAGCATATCAAT…
ASV383	2	8	26.0432	k__Fungi	p__Ascomycota	c__Eurotiomycetes	o__Chaetothyriales	f__Herpotrichiellaceae	g__Paracladophialophora	s__carceris	GCATCGATGAAGAACGCAGCGAAATGCGATAAGTAATGCGAATTGCAGAATCCGTGAGTCATCGAATCTTTGAACGCACATTGCGCCCCTTGGTTATTCCGAAGGGCATGCCTGTTCGAGCGTCATTATCACCCCTCAAGCCCTGGCTTGGTGTTGGACTTTAGTTATAGCTTTGCCTATCAACTGGTCTCAAAGATAGTGACGGCGCCCCAGAGGGAACCGGGTACGAGGAGCTTTTTACTAAGCATGTATCTGGGACGACTCTGATGGGCGACGGTCTTGTTATACTTTTTACCTAAGTGTTGACCTCGGATCAGGTAGGAATACCCGCTGAACTTAAGCATATCAATAAGCGGAGGA
ASV48	2	8	26.0432	k__Fungi	p__Ascomycota	c__Dothideomycetes	o__Dothideales	f__Dothioraceae	g__Hormonema	s__viticola	GCATCGATGAAGAACGCAGCGAAATGCGATAAGTAATGTGAATTGCAGAATTCAGTGAATCATCGAATCTTTGAACGCACATTGCGCCCCTTGGTATTCCGAGGGGCATGCCTGTTCGAGCGTCATTACACCACTCAAGCACCGCTTGGTATTGGGCACCCGTCCGCCGCAAGGCGGGCGTGCCTCGAAGACCTCGGCGGGGCCTCACCAGCTTCGGGCGTAGTAGAGTTAAATCAAAACGTCTTATAAGTCTGGGGAGACTCCATTGCCGTAAAACCTTTTATTTTTCAGGTTGACCTCGGATCAGGTAGGGATACCCGCTGAACTTAAGCATATCAATAAGCGGAGGA
ASV382	3	5	22.381	k__Fungi	p__Ascomycota	c__Dothideomycetes	o__Pleosporales	f__Pleosporaceae	g__Alternaria	s__betae-kenyensis	GCATCGATGAAGAACGCAGCGAAATGCGATAAGTAGTGTGAATTGCAGAATTCAGTGAATCATCGAATCTTTGAACGCACATTGCGCCCTTTGGTATTCCAAAGGGCATGCCTGTTCGAGCGTCATTTGTACCCTCAAGCTTTGCTTGGTGTTGGGCGTCTTGTCTCTAGCTTTGCTGGAGACTCGCCTTAAAGTAATTGGCAGCCGGCCTACTGGTTTCGGAGCGCAGCACAAGTCGCACTCTCTATCAGCAAAGGTCTAGCATCCATTAAGCCTTTTTTCAACTTTTGACCTCGGATCAGGTAGGGATACCCGCTGAACTTAAGCATATCAATAAGCGGAGGA
ASV670	3	2	20	k__Fungi	p__Ascomycota	NA	NA	NA	NA	NA	GCATCGATGAAGAACGCAGCGAAATGCGATACGTAATGTGAATTGCAGAATTCCGTGAATCATCGAATCTTTGAACGCACATTGCACCCGGTGGTATTCCGCCGGGTATGCCTGTCTGAGCGTCATTTCTACCCTCAAGCCCAGCTTGGTGTTGGCGGATTGCCCTCCGGGGCAACCGCTGAAATTGAATGGCGGTAGCACACTTGTCTCCTGTACAGTACAATTCTTACAGCGGTCTAGTGGACGAACCAGCCCAAACCCCAAAGAAATAGCAAGTTGACCTCAGATCAGGTAGGAATACCCGCTGAACTTAAGCATATCAATAAGCGGAGGA
ASV107	1	7	18.6477	k__Fungi	p__Ascomycota	c__Sordariomycetes	o__Hypocreales	f__Clavicipitaceae	g__Metarhizium	s__carneum	GCATCGATGAAGAACGCAGCGAAATGCGATAAGTAATGTGAATTGCAGAATTCAGTGAATCATCGAATCTTTGAACGCACATTGCGCCCGCCAGTATTCTGGCGGGCATGCCTGTTCGAGCGTCATTTCAACCCTCAAGTCCCCTGTGGACTCGGTGTTGGGGACCGGCGAGACAGCCGCGGATCTTCTTCCGCAGCGAGTCGCCGCCCCCCAAATGACTTGGCGGCCTCGTCGCGGCCCTCCTCTGCGTAGTATAGCACACCTCGCAACAGGAGCCCGGCGAATGGCCACTGCCGTAAAACCCCCCAACTTTTTCAGAGTTGACCTCGAATCAGGTAGGAATACCCGCTGAACTTAAGCATATCAATAAGCGGAGGA
ASV453	3	8	17.8845	k__Fungi	p__Ascomycota	c__Dothideomycetes	o__Botryosphaeriales	f__Botryosphaeriaceae	g__Lasiodiplodia	NA	GCATCGATGAAGAACGCAGCGAAATGCGATAAGTAATGTGAATTGCAGAATTCAGTGAATCATCGAATCTTTGAACGCACATTGCGCCCCTTGGTATTCCGGGGGGCATGCCTGTTCGAGCGTCATTACAACCCTCAAGCTCTGCTTGGAATTGGGCACCGTCCTCACTGCGGACGCGCCTCAAAGACCTCGGCGGTGGCTGTTCAGCCCTCAAGCGTAGTAGAATACACCTCGCTTTGGAGCGGTTGGCGTCGCCCGCCGGACGAACCTTCTGAACTTTTCTCAAGGTTGACCTCGGATCAGGTAGGGATACCCGCTGAACTTAAGCATATCAATAAGCGGAGGA
ASV23	7	3	16.0241	k__Fungi	p__Basidiomycota	c__Tremellomycetes	o__Filobasidiales	f__Piskurozymaceae	g__Solicoccozyma	s__aeria	GCATCGATGAAGAACGCAGCGAAATGCGATAAGTAATGTGAATTGCAGAATTCAGTGAATCATCGAATCTTTGAACGCACCTTGCGCTCTTTGGTATTCCGAAGAGCATGCCTGTTTGAGTGTCATGAAAATATCAACCTTGACTTGGGTTTTGTGCTCTAGTCTCGGCTTGGAATTGGGTGCTTGCCGCTTTTACGAGCGGCTCACCTTAAATGTATTAGCTGGATCTGTCTTTGAGACTTGGTTTGACTTGGCGTAATAAGTATTTCGCTAAGGACATTCTTCGGAGTGGCCTCGTTTCTAGGACGCTTGTCCGCTTTCCAATACAAGTTCCACCTCGTGGACATGACTTTTTATTATCTGGCCTCAAATCAGGTAGGACTACCCGCTGAACTTAAG…
ASV56	2	3	14.7792	k__Fungi	p__Basidiomycota	c__Tremellomycetes	o__Filobasidiales	f__Piskurozymaceae	g__Solicoccozyma	s__aeria	GCATCGATGAAGAACGCAGCGAAATGCGATAAGTAATGTGAATTGCAGAATTCAGTGAATCATCGAATCTTTGAACGCACCTTGCGCTCTTTGGTATTCCGAAGAGCATGCCTGTTTGAGTGTCATGAAAATATCAACCTTGACTTGGGTTTTGTGCTCTAGTCTCGGCTTGGAATTGGGTGCTTGCCGCTTTAACGAGCGGCTCACCTTAAATGTATTAGCTGGATCTGTCTTTGAGACTTGGTTTGACTTGGCGTAATAAGTATTTCGCTAAGGACATTCTTCGGAGTGGCCTCGTTTCTAGGACGCTTGTCCGCTTTCCAATACAAGTTCCACCTCGTGGACATGACTTTTTATTATCTGGCCTCAAATCAGGTAGGACTACCCGCTGAACTTAAG…
ASV8	6	3	14.5068	k__Fungi	p__Ascomycota	c__Sordariomycetes	o__Hypocreales	f__Nectriaceae	g__Dactylonectria	s__macrodidyma	GCATCGATGAAGAACGCAGCGAAATGCGATAAGTAATGTGAATTGCAGAATTCAGTGAATCATCGAATCTTTGAACGCACATTGCGCCCGCTAGTATTCTGGCGGGCATGCCTGTCCGAGCGTCATTTCAACCCTCAAGCCCCCGGGCTTGGTGTTGGGGATCGGCGAGCCTCCGCGCCCGCCGTCCCCTAAATCTAGTGGCGGTCTCGCTGTAGCTTCCTCTGCGTAGTAGCACACCTCGCACTGGGAAACAGCGCGGCCACGCCGTTAAACCCCCAACTTCTGAACGTTTGACCTCGGATCAGGTAGGAATACCCGCTGAACTTAAGCATATCAATAAGCGGAGGA
ASV2306	1	4	10.1889	k__Fungi	p__Ascomycota	c__Leotiomycetes	o__Helotiales	f__Sclerotiniaceae	g__Botryotinia	NA	GCATCGATGAAGAACGCAGCGAAATGCGATAAGTAATGTGAATTGCAGAATTCAGTGAATCATCGAATCTTTGAACGCACATTGCGCCCCTTGGTATTCCGGGGGGCATGCCTGTTCGAGCGTCATTTCAACCCTCAAGCTTAGCTTGGTATTGAGTCTATGTCAGTAATGGCAGGCTCTAAAATCAGTGGCGGCGCCGCTGGGTCCTGAACGTAGTAATATCTCTCGTTACAGGTTCTCGGTGTGCTTCTGCCAAAACCCAAATTTTTCTATGGTTGACCTCGGATCAGGTAGGGATACCCGCTGAACTTAAGCATATCAATAAGCGGAGGA
ASV290	3	6	9.05595	k__Fungi	p__Ascomycota	c__Sordariomycetes	o__Branch06	NA	NA	NA	GCATCGATGAAGAACGCAGCGAAATGCGATAAGTAATGTGAATTGCAGAATTCAGTGAATCATCGAATCTTTGAACGCACATTGCGCCCGCTGGTATTCCAGCGGGCATGCCCGTTCGAGCGTCATTTTAATCCCTTCCCGGGAGACTCTTCTATTCTGTAGTGGAGTGTCCACGGGGCGTTGGCACTGGGCGCCTTATTTTTAGGCGGCCGGAGCCGAAATGAAGCGGCGGACTCGCGGCGGCCCTTAGCGCAGTAGAACAACCCTTCTCGCTTAGGAGAGCTGCAGCGGCGGACCACAGCCCCCTACATGCTTTTAAAAAGCTACATATAAAAACTTGACCTCGGATCGGGTAGGACTACCCGCTGAACTTAAGCATATCAATAAGCGGAGGA
ASV33	3	6	9.05595	k__Fungi	p__Ascomycota	c__Dothideomycetes	o__Pleosporales	f__Morosphaeriaceae	NA	NA	GCATCGATGAAGAACGCAGCGAAATGCGATAAGTAGTGTGAATTGCAGAATTCAGTGAATCATCGAATCTTTGAACGCACATTGCGCCCCTTGGTATTCCATGGGGCATGCCTGTTCGAGCGTCATTTGAACCCTCAAGCTCTGCTTGGTGTTGGGTGTTTGTCCCGCCATTGCGCGCGGACTCGCCTTAAAGCAATTGGCAGCCATGTAATCCGGCTTGGAGCGCAGCACATTGCGTACTCTGTACTGGGACATGGGCATCCAGAAGCCTTATTTTTTACTCTTGACCTCGGATCAGGTAGGGATACCCGCTGAACTTAAGCATATCAATAAGCGGAGGA
ASV153	3	5	2.65	k__Fungi	p__Ascomycota	c__Dothideomycetes	o__Pleosporales	f__Dictyosporiaceae	g__Dictyosporium	s__heptasporum	GCATCGATGAAGAACGCAGCGAAATGCGATAAGTAGTGTGAATTGCAGACTTTAGTGAATCATCGAATCTTTGAACGCACATTGCGCCCCTTGGTATTCCATTGGGCATGCCTGTTCGAGCGTCATTTAACCCCTCAAGCATTGCTTGGTGTTGGGCGTTTGTCTGCGAAATCCGCGTGGACTCGCCCCAAAAACATTGGCAGCGGCTTGCCAGCCTCTCGCGCAGCACTTTGCGCTCCTCGAGGCTTTGGCGGGCTTGCGTCCATCAAGATCACCCCAGTTTGACCTCGAATCAGGTAGGGATACCCGCTGAACTTAAGCATATCAATAAGCGGAGGA
ASV2029	6	4	2.5	k__Fungi	p__Glomeromycota	c__Glomeromycetes	o__Glomerales	f__Glomeraceae	NA	NA	GCATCGATGAAGAACGTAGCGAAGTGCGATAAGTAATGTGAATTGCAGAATTCCGTGAATCATCGAATCTTTGAACGCATATTGCACTTTCTGGTATTCCGGAAAGTATGCCTGTTTGAGGGTCAGTTAAATAAAAATCGGTGTTGTTGCTACCCCGTAGTGATGCTAATGCATCGGAATTGAGTTGTCTTTACCTTTTTTGGTTAAAGTGACTTAAAATTATGTACGATTTTTGAACGTATTTAAATTATTTATGTACGTTTATAATATCAAATATTAGGTGCGATCATCCCCATGATTCACATCTATAATTTTCATTATTTGACCTCAAATCAGGTAAGAGTACCCGCTGAACTTAAGCATATCAATAAGCGGAGGA
ASV1820	7	5	2	k__Fungi	p__Ascomycota	c__Orbiliomycetes	o__Orbiliales	f__Orbiliaceae	g__Arthrobotrys	s__dactyloides	GCATCGATGAAGAACGCAGCGAAACGCGATAGTTAATGTGAATTGCAGAATTCAGTGAATCATCGAGTCTTTGAACGCATATTGCGCCTATTGGTATTCCATTGGGCATGTCTGTTTGAGCGTCATTACAAACCCTCGACCCAGGTCGGTTTTGAGCTGGCTTAACGGGTGCAAACCCAAGCCGGTTTTAAAGTTGTAGGCTTTGCTGACAGCTGCTCCAAACCAACAACATAGTAAAACATACTTGTTCTAGGTGGGGTGGTTCCAGCCTTGAAAATGACACTTGTGGTTTGACCTCAGATCAGATAAGGATACCCGCTGAACTTAAGCATATCAATAAGCGGAGGA
ASV1401	8	2	2	k__Fungi	p__Ascomycota	c__Sordariomycetes	o__Microascales	f__Microascaceae	g__Rhinocladium	s__lesnei	GCATCGATGAAGAACGCAGCGAAATGCGATAAGTAATGTGAATTGCAGAATTCAGTGAATCATCGAATCTTTGAACGCACATTGCGCCCGGCAGTAATCTGCCGGGCATGCCTGTCCGAGCGTCATTTCAACCCTCGAACCCCGGTTTTCTTTATGGATCCCGGGGATCGGTGTTGGGGCACTACGGAGGTCTTCTGACCACCGTAGGCTTCGAAATACAGTGGCGGTCCCGCCGCGGCGCCCTCTGCGTAGTAATTTTCACCTCGCATTGGGTCCCGGCGAAGGCCAGCCGTCAAACCCTCTATTTTCTATGGTTTGACCTCGGATCAGGTAGGGTTACCCGCTGAACTTAAGCATATCAATAAGCGGAGGA
ASV359	8	2	2	k__Fungi	p__Ascomycota	c__Laboulbeniomycetes	o__Pyxidiophorales	NA	NA	NA	GCATCGATGAAGAACGCAGCCAAATGCGATAAGTAATGTGAATTGCAGAGTTCCGTGAATCATCGAATTTTTGAACGCATATTGCGCCTTGTGGTAATCCACAAGGCATGCCTGTCTGAGCGTCATTACATCATTCAAGTAGAAGTTTTTTTTACTTGGTCTTGGAATTTGACTTGCCTTTGGTAATGTCTGTTCTGTAATGTATGATTGCAGTCTATTGACACTTTTAGTTGTAGTATATACCATCGACTTTAAAAGACTCTAGACCTGGTCACCTTTCACATCAGCCAAGCGGTTGAAATTTTGTAAAGTTTGACCTCAGATCAGGTAGGACTACCCGCTGAACTTAAGCATATCAATAAGCGGAGGA
ASV217	2	2	1.65	k__Fungi	p__Ascomycota	c__Sordariomycetes	o__Microascales	f__Microascaceae	g__Kernia	s__columnaris	GCATCGATGAAGAACGCAGCGAAATGCGATAAGTAATGTGAATTGCAGAATTCAGTGAATCATCGAATCTTTGAACGCACATTGCGCCCGGGAGTAATCTCCCGGGCATGCCTGTCCGAGCGTCATTTCAGCCCTCGAGCCGCTTTTAGTGGATCGGTGTTGGGGCACTACCGTCAAACGTAGGCCCCTAAATGAAGTGGCGGTCCCGCCGCGGCGTCCTATGCGTAGTAACTTTCAGTCTCGCATCGGGTCCCGGCGGTGACCTGCCGTCAACCTAATTATTTTCTATGGTTTGACCTCGGATCAGGTAGGGTTACCCGCTGAACTTAAGCATATCAATAAGCGGAGGA
ASV120	1	5	1.62222	k__Fungi	p__Ascomycota	c__Dothideomycetes	o__Pleosporales	f__Didymellaceae	NA	NA	GCATCGATGAAGAACGCAGCGAAATGCGATAAGTAGTGTGAATTGCAGAATTCAGTGAATCATCGAATCTTTGAACGCACATTGCGCCCCTTGGTATTCCATGGGGCATGCCTGTTCGAGCGTCATTTGTACCCTCAAGCTCTGCTTGGTGTTGGGTGTTTGTCTCGCCTCCGCGCGTAGACTCGCCTCAAAACAATTGGCAGCCGGCGTATTGATTTCGGAGCGCAGTACATCTCGCGCATCGCACTCACAACGTCAGCGTCCAGAAGTGAATTTTTTACACTCTTGACCTCGGATCAGGTAGGGATACCCGCTGAACTTAAGCATATCAATAAGCGGAGGA
ASV993	1	5	1.62222	k__Fungi	p__Basidiomycota	c__Tremellomycetes	o__Filobasidiales	f__Filobasidiaceae	g__Filobasidium	s__floriforme	GCATCGATGAAGAACGCAGCGAAATGCGATAAGTAATGTGAATTGCAGAATTCAGTGAATCATCGAATCTTTGAACGCACCTTGCGCTCCTTGGTATTCCGAGGAGCATGCCTGTTTGAGTGTCATGAAACCCTCAAACCCAAGTTTTGGATTTCGATCCATGCTTGAGTTTGGATTTGGATGTTTGCCGGTGATGAACCGACTCATCTTAAAAGTATTAGCTTGGATCTGTCTATATGACTGGTTTGACTTGGCATAATAAGTATTTTGCTGAGGACATCTTCGGATGGCCAGGACCTAGACTACTGTCTGCTAACTAAACCATCACTTTAAGTGCATCTTTGGATGTTACTCATTGTGTAACTTTGACATCTGGCCTCAAATCAAGTAGGACTACCC…
ASV1302	2	6	0.67619	k__Fungi	p__Ascomycota	c__Dothideomycetes	o__Pleosporales	f__Torulaceae	g__Torula	s__hollandica	GCATCGATGAAGAACGCAGCGAAATGCGATAAGTAGTGTGAATTGCAGAATTCAGCGAATCATCGAATCTTTGAACGCACATTGCGCCCTTCGGTTATTCCTTAGGGCATGCCTGTTCGAGCGTCATTTCAACCTTCAAGCCTGGCTTGGTGTTGGGCGCTGTCCCGCCTCCGCGCGCGGACTCGCCCCAAATGAATTGGCAGTCGCACCCTCCGAGCCGCGAGCGCAGCACAAGTCGCGCGGGCGGAACTCTGGGGGGACGGACGCTCCACAAGACCCTTTCTCAGTCTTGACCTCGGATCAGGTAGGGATACCCGCTGAACTTAAGCATATCAATAAGCGGAGGA
ASV457	7	4	0.666667	k__Fungi	p__Basidiomycota	c__Tremellomycetes	o__Filobasidiales	f__Filobasidiaceae	g__Naganishia	s__uzbekistanensis	GCATCGATGAAGAACGCAGCGAAATGCGATAAGTAATGTGAATTGCAGAATTCAGTGAATCATCGAATCTTTGAACGCACCTTGCGCTCCTTGGTATTCCGAGGAGCATGCCTGTTTGAGTGTCATGAAAACCCTCAACCTTAGATTGGTTAAAACCTTTCTTTGGCTTGGATTTGGACGTTTGCCGATGATAAGTCGGCTCGTCTTAAAAGTAATAGCTGGATCTGTCTCGCGACATGGTTTGACTTGGCGTAATAAGTATTTCGCTAAGGACATCTTCGGATGGCCGCGTTGCAAGACTAAAGACCGCTTTCTAATCCATTGATCTTCGGATTAATATTCTTGACATCTGGCCTCAAATCAGGTAGGACTACCCGCTGAACTTAAGCATATCAATAA…
ASV928	7	4	0.333333	k__Fungi	p__Ascomycota	c__Dothideomycetes	o__Pleosporales	f__Cucurbitariaceae	g__Pyrenochaeta	NA	GCATCGATGAAGAACGCAGCGAAATGCGATAAGTAGTGTGAATTGCAGAATTCAGTGAATCATCGAATCTTTGAACGCACATTGCGCCCCTTGGTATTCCATGGGGCATGCCTGTTCGAGCGTCATTTGTACCCTCAAGCTTTGCTTGGTGATGGGTGTTTGTTCCGCTGCAACGCGTGAACTCGCCTCAAATCAATTGGCAGCCGGCAATCTGGTGTTTGAGCGCAGCACATTTTGCGCTCTTCGCTGTGGATTGCGGGCGTCCATGAAGCCTATATCTTCACGCTTGACCTCGGATCAGGTAGGGATACCCGCTGAACTTAAGCATATCAATAAGCGGAGGA
ASV130	6	5	0	k__Fungi	p__Ascomycota	c__Sordariomycetes	o__Hypocreales	f__Stachybotryaceae	g__Stachybotrys	s__chartarum	GCATCGATGAAGAACGCAGCGAAATGCGATAAGTAATGTGAATTGCAGAATTCAGTGAATCATCGAATCTTTGAACGCACATTGCGCCCGTTAGCATTCTAGCGGGCATGCCTGTCCGAGCGTCATTTCAACCCTCAGGGTCCCCGTTCCGGCGGGGAACCTGGTGTTGGGGATCGGCCCGCCCCGTGCGGCGCCGTCCCCCAAATTCAGTGGCGGTCTCGCTGCAGCCTCCCCTGCGTAGTAGTTACAACCTCGCATCGGAGCTCAGCGCGGCCACGCCGTAAAACCCCCGACTTTCTGAACGTTGACCTCGGATCAGGTAGGAATACCCGCTGAACTTAAGCATATCAATAAGCGGAGGA
ASV281	1	5	0	k__Fungi	p__Ascomycota	c__Dothideomycetes	o__Pleosporales	f__Thyridariaceae	g__Roussoella	s__solani	GCATCGATGAAGAACGCAGCGAAATGCGATAAGTAGTGTGAATTGCAGAATTCAGTGAATCATCGAATCTTTGAACGCACATTGCGCCCTATAGTATTCTGTAGGGCATGCCTGTTCGAGCGTCATTTAACCCCTCAAGCCCAGCTTGGTATTGGGTGCTTGTCCCGCCTCTTGCGCGGCGACTCACCTCAAAGTCATTGGCAGCCCGCAATCGCCGGCCGTGAGCGCAGCACAGACGCGCTTGTGGAATCCGGCGGCTCGGCTCTCCAAAAGCTTATTTCAACCACAATTGACCTCGGATCAGGTAGGGATACCCGCTGAACTTAAGCATATCAATAAGCGGAGGA
ASV2108	6	4	0	k__Fungi	p__Ascomycota	c__Orbiliomycetes	o__Orbiliales	f__Orbiliaceae	g__Arthrobotrys	s__cladodes	GCATCGATGAAGAACGCAGCGAAACGCGATAGTTAATGTGAATTGCAGAATTCAGTGAATCATCAAGTCTTTGAACGCACATTGCGCCCATCGGTATTCCTTTGGGCATGTCTGTTTGAGCGTCATTACAACCCTCAGCCAATCGCTGGTCATGAACCTGAACGGGTAAAACCGAGCCGGTTTCAAAGTTGTAAGCTCTGCTGGCCGTTCAGCCCAACCAGAACATAGTAAAAACACTGCTTGTTAGGGTGAAGCCGAACCGGTACGGCCTGAACAAAACCTACCCACTTCTAAGGTTTGACCTCAGATCAGACAAGGTTACCCGCTGAACTTAAGCATATCAATAAGCGGAGGA
ASV5516	1	4	0	k__Fungi	p__Ascomycota	c__Dothideomycetes	o__Capnodiales	f__Cladosporiaceae	g__Toxicocladosporium	s__rubrigenum	GCATCGATGAAGAACGCAGCGAAATGCGATAAGTAATGTGAATTGCAGAATTCAGTGAATCATCGAATCTTTGAACGCACATTGCGCCCCGTGGTATTCCGCGGGGCATGCCTGTTCGAGCGTCATTTCACCACTCAAGCCTCGCTTGGTATTGGGCGACGCGGTCCGCCGCGCGCCTCAAATCGACCGGCTGGGTCGATCGCACCCTCAGCGTTGTGGAAACTATTCGCTAAAGGAGTTGTGGTCGGTCACGCCGTGAAACAAACCAATCTTTCAATGGTTGACCTCGGATCAGGTAGGGATACCCGCTGAACTTAAGCATATCAATAAGCGGAGGA
ASV70	3	4	0	k__Fungi	p__Ascomycota	c__Dothideomycetes	o__Pleosporales	NA	NA	NA	GCATCGATGAAGAACGCAGCGAAATGCGATAAGTAGTGTGAATTGCAGAATTCAGTGAATCATCGAATCTTTGAACGCACATTGCGCCCTTTGGTATTCCATTGGGCATGCCTGTTCGAGCGTCATTTCAAACCTCAAGCATGGCTTGGTGTTGGGCGCCTGTCCCGCCGCTTCGCGCGCGGACTCGCCTCAAAGTCATTGGCGGCCGGCGTTCTCGACATTCCGCACGCAGCAGACTGCGCGATGCGAACTCGGGGAGCCTGGCGTCCAAGAAGCTTTTTCTTCCAAGTTTGACCTCGGATCAGGTAGGGATACCCGCTGAACTTAAGCATATCAATAAGCGGAGGA
ASV1393	3	3	0	k__Fungi	p__Glomeromycota	c__Glomeromycetes	o__Glomerales	f__Glomeraceae	NA	NA	GCATCGATGAAGAACGCAGCGAAATGCGATAAGTAGTGTGAATTGCAGATGTAACGTGAATCATCGAATCTTTGAACGCAAATTGCACTCTCTGGTATTCCGGGGAGTATGCCTGTTTGAGGGTCATCAAATTAACATCGAAATTCATTTGCTTTTTAAGTAAATGTTTATCGGATTTGAGCCTTCTTTATTATTATTATTAGTTAAAGTGGCTTAAAATTTATTTTTTCTGGTATCGAACGTTATTTTACGATCAAATTGATTAAAAAGGAACGTTTCGAACACCATCTTTTAATGTAATACGTTTGACTACATTTGTAGTATCATTCGTATACGATTTTCAATTTTTGACCTCAAATCAGGTAAGAGTACCCGCTGAACTTAAGCATATCAATAAGC…
ASV1904	3	3	0	k__Fungi	p__Ascomycota	c__Sordariomycetes	o__Microascales	f__Microascaceae	g__Microascus	NA	GCATCGATGAAGAACGCAGCGAAATGCGATAAGTAATGTGAATTGCAGAATTCAGTGAATCATCGAATCTTTGAACGCACATTGCGCCCGGCAGCAATCTGCCGGGCATGCCTGTCCGAGCGTCATTTCGACCCTCGAGCCCACTGCTCTAGCAGCAGCCCAGGCTCGGTGTTGGGGCGCTACAGGAGGTGCCTCTTCGCACCCGCCTGTAGGCCCTGAAATACAGTGGCGGTCCCGCCGCGGCGCCCCCTGCGTAGTAGTTTTCACAAACTCGCTTCGGGTCCCGGCGGAGGCCAGCCGTCAAACCACACTTTCCAGATGGTTTGACCTCGGATCAGGTAGGGTTACCCGCTGAACTTAAGCATATCAATAAGCGGAGGA
ASV357	3	3	0	k__Fungi	p__Ascomycota	c__Sordariomycetes	o__Sordariales	NA	NA	NA	GCATCGATGAAGAACGCAGCGAAATGCGATAAGTAATGTGAATTGCAGAATTCAGTGAATCATCGAATCTTTGAACGCACATTGCGCCCGCCAGTATTCTGGCGGGCATGCCTGTTCGAGCGTCATTTCAACCATCAGGCCCTGTCTAGGCTTGTGTTGGGGCCCTGCGGCTGCCGCAGCCCCCTAAATACAGTGGCGGGCTCGCTGTTACCCCGAGCGCAGTAGCGTATCTCGCTCTGGGCGTGGCGGCGGGTGCTAGCCGTGAAATACCCACTAAGGTTGACCTCGGATCAGGTAGGAATACCCGCTGAACTTAAGCATATCAATAAGCGGAGGA
ASV4470	3	3	0	k__Fungi	p__Ascomycota	c__Sordariomycetes	o__Lulworthiales	f__Lulworthiaceae	g__Moleospora	NA	GCATCGATGAAGAACGCAGCGAAATGCGATAAGTAATGTGAATTGCAGAATTCAGTGAATCATCGAATCTTTGAACGCACATTGCGCCCGTCGGTATTCCGGCGGGCATGCCTGTTCGAGCGTCATTTGAAGCCCCTCGGCGGCCGGGTTTTTTTTCTTTTAGTGATAAACTCGCGCCGCCGGCGTTGGTGCTCCGCTTGGCCCCTTGCTTGCGGGCCAGGCGGGCTGCCCAAATATAGCGGCGGACCGTTCCGGGCCTCCCAGCGCAGTAGCAATAGCCTCGCTGCGGAAGGAAAGGACGGCTTCTGGCCCCCATTTTGTTAATATTTTTATTATCGACCTTTCAAGATCTTGACCTCGGATCAGGTAGGATTACCCGCTGAACTTAAGCATATCAAT…
ASV719	7	3	0	k__Fungi	p__Glomeromycota	c__Glomeromycetes	o__Glomerales	f__Glomeraceae	g__Rhizophagus	s__fasciculatus	GCATCGATGAAGAACGTAGCGAAGTGCGATAAGTAATGTGAATTGCAGAATTCCGTGAATCATCGAATCTTTGAACGCAAATTGCACTCTCTGGCATCCCGGGGAGTATGCCTGTTTGAGGGTCAGTGTAATTAAAAATCGGTAGGTTGCACTCCTAGTGTGTGTGACGTTTCCGGAGTTTGGGTTATCTTAGACCTTCAATGGTTTTAAGAGGCTTAAAATTGACCATCTTTTTGCGCATTTTTAGACGTACATAAATTTTTTTTTATTCGTCTTGACTGTGGCAAAATTTTATTAGATGCGACCATGTATCATATGGTTTTCGTGTCTATAATTTTCAAGATTTGACCTCAAATCAGGTAGGAGTACCCGCTGAACTTAAGCATATCAATAAGCGGA…
ASV109	5	2	0	k__Fungi	p__Ascomycota	c__Eurotiomycetes	o__Chaetothyriales	f__Chaetothyriaceae	NA	NA	GCATCGATGAAGAACGCAGCGAAATGCGATAAGTAATGCGAATTGCAGAATTTCCGTGAGTCATCGAATCTTTGAACGCACATTGCGCCCATTGGTATTCCGATGGGCATGCCTGTTCGAGCGTCATTATCCTCCCTCAAACCTCGTGTTTGGTGTTGGACCGCGTTGGCCGAGCGACCAACTGGTCTCAAAGACAATGACGGCGTCCGTGGGACCCTCGGTGCAACGAGCTTCTAAGGAGCACGCGTCGAGTTTCAAGGACCCTCCGGGCCGGTCTTACCTCTATCTTCTCAGGTTGACCTCGGATCAGGTAGGAATACCCGCTGAACTTAAGCATATCAATAAGCGGAGGA
ASV1191	6	2	0	k__Fungi	p__Glomeromycota	c__Glomeromycetes	o__Glomerales	f__Glomeraceae	NA	NA	GCATCGATGAAGAACGTAGCGAAGTGCGATAAGTAATGTGAATTGCAGAATTCCGTGAATCATCGAATCTTTGAACGCATATTGCACTTTCTGGTATTCCGGAAAGTATGCCTGTTTGAGGGTCAGTTAAATAAAAATCGGTGTTGTTGCTACCCGTAGTGGTGTGTTAATGCATCGGAATTGAGTCGTCTTTTTACCTTTTTTGGTTAAAGTGACTTAAAATTATGTACGATTTTTGAACGTATTTAAATTATTTACGTATGTTCATAATATCAAATATTAGGTGCGGTCATTCTCATGATTTTCGCGTCTATAATTTTTCATTATTTGACCTCAAATCAGGTAAGAGTACCCGCTGAACTTAAGCATATCAATAAGCGGAGGA
ASV1376	6	2	0	k__Fungi	p__Ascomycota	c__Orbiliomycetes	o__Orbiliales	f__Orbiliaceae	g__Arthrobotrys	s__dactyloides	GCATCGATGAAGAACGCAGCGAAACGCGATAGTTAATGTGAATTGCAGAATTCAGTGAATCATCGAGTCTTTGAACGCATATTGCGCCCATTGGTATTCCATTGGGCATGTCTGTTTGAGCGTCATTACAAACCCTCGACCCAGGTCGGTTTTGAGCTGGCTTAACGGGTGCAAACCCAAGCCGGTTTTAAAGTTGTAGGCTTTGCTGACAGCTGCTCCAAACCAAAAACATAGTAAAACATACTTGTTCTAGGTGGGGTGGTTCCAGCCTTGAAAATGACACTTGTGGTTTGACCTCAGATCAGATAAGGATACCCGCTGAACTTAAGCATATCAATAAGCGGAGGA
ASV162	4	2	0	k__Fungi	p__Ascomycota	NA	NA	NA	NA	NA	GCATCGATGAAGAACGCAGCGAAATGCGATACGTAATGTGAATTGCAGAATTCCGTGAATCATCGAATCTTTGAACGCACATTGCACCCGGTGGTATTCCGCCGGGTATGCCTGTCTGAGCGTCATTTCTACCCTCAAGCAACTTGCTTGGTGTTGGTGGATTACTCCCTCAGCGGAGTAACCACTGAAAATGAATGGCGGTAGCACACTTGTCCCCTGTACAGTACAATTCTTACAGAGAGTCATTTGGGCGAACCAGCCTCACTACCAAAACTTTTTCCAGTAAAGTTGACCTCAGATCAGGTAGGAATACCCGCTGAACTTAAGCATATCAATAAGCGGAGGA
ASV1636	6	2	0	k__Fungi	p__Glomeromycota	c__Glomeromycetes	o__Glomerales	f__Glomeraceae	g__Glomus	NA	GCATCGATGAAGAACGTAGCGAAGTGCGATAAGTAATGTGAATTGCAGAATTCCGTGAATCATCGAATCTTTGAACGCAAATTGCACTTTCTGGTATTCCGGAAAGTATGCCTGTTTGAGGGTCAGTTAAATAAAAATCGGTGTTGTTGCTACTCGTAGTGGTGTTAATGCATCGGAATTGAGTTGTCTTTACCTTTTTTGGTTTAAGTGACTTAAAATTATGTACGATTTTTGAACGTATTTAAATTATTTATGTACGTTTATAATATCAAATATTAGGTGCGTTCATCCTTATGATTCACATCTATAATTTTTCATTATTTGACCTCAAATCAGGTAAGAGTACCCGCTGAACTTAAGCATATCAATAAGCGGAGGA
ASV243	4	2	0	k__Fungi	p__Mucoromycota	c__Mucoromycetes	o__Mucorales	f__Cunninghamellaceae	g__Gongronella	s__butleri	GCATCGATGAAGAACGCAGCGAATCGCGATATGTAATGTGATCTGCATTTAGTGAATCATCGAATCTTTGAACGCATCTTGCGCCCAAGGGTAATCCTTTGGGCACGCCTGTTTCAGTGTTATGTTAAACCCAAAATCTCTTTTTTGGTGATGTAACGTTGGGCTTGCCAATCATTTTTTTGATCGGTCTTGCTTGGAATGATATCAATTCCAGTCGGATCACCTTATTCTTCAGATCAGGCTTTGGTAGACTACCGAAAGTCGCGTTTGAACGGATTTAGGCCCGAATTGATGGGATTTTTAAACATTTTCAATATTTAACCTGAAATCAGGCGGGACTACCCGCTGAACTTAAGCATATCAATAAGCGGAGGA
ASV294	7	2	0	k__Fungi	p__Ascomycota	c__Dothideomycetes	o__Pleosporales	f__Lophiotremataceae	g__Lophiotrema	NA	GCATCGATGAAGAACGCAGCGAAATGCGATAAGTAGTGTGAATTGCAGAATTCAGTGAATCATCGAATCTTTGAACGCACATTGCGCCCTTTGGTATTCCTTAGGGCATGCCTGTTCGAGCGTCATTTCAAACTTCAAGCCCCCCTCATGGCTTGGTGTTGGGCGTCTGTCCCCCCGGGGACTCGCCTCAAATGCATTGGCAGCCGGTACGTTGGCTTCGAGCGCAGCAGAAACGCGCGCGGCGTCCGACGGTGCCCGGCTCTCCAGAAGCCTCCACCCAAGTTTGACCTCGGATCAGGTAGGGATACCCGCTGAACTTAAGCATATCAATAAGCGGAGGA
ASV397	1	2	0	k__Fungi	p__Basidiomycota	c__Malasseziomycetes	o__Malasseziales	f__Malasseziaceae	g__Malassezia	s__restricta	GCATCGATGAAGAACGCAGCGAAACGCGATAGGTAATGTGAATTGCAGAATTCCGTGAATCATCGAATCTTTGAACGCACCTTGCGCTCTATGGCAATCCGTAGAGCATGCCTGTTTGAGTGCCATGAAATCTCCCACCCCAAGCGGTTTTTAAATGAAACGGCTTGGCGGATGGGGTCTGGATGGGTGCCTCTGCCTGCGCTACCTAGCACAGGCTCGCCCGAAATGCATGAGCGCCTTGAGACACTTTGCATCCGCCTCTCTGTTTGGGAGGAGGCGGCCAAGCAGTGTTTTTCTCCTGGCATGGCATGATACGTCATTTGCTATGTCGCCTAAAGGAGGAATGTTTGGTTGTGTCTGCGTGTGCTTCGAACTTGCCTCTGTGGCACATCCCAATTT…
ASV55	1	2	0	k__Fungi	p__Ascomycota	c__Sordariomycetes	o__Hypocreales	f__Nectriaceae	NA	NA	GCATCGATGAAGAACGCAGCGAAATGCGATAAGTAATGTGAATTGCAGAATTCAGTGAATCATCGAATCTTTGAACGCACATTGCGCCCGCCAGTATTCTGGCGGGCATGCCTGTTCGAGCGTCATTTCAACCCTCAAGCCCCGGCTTGGTGTTGGGGATCGGCACAAGGACGCCCCCGGGCGACCCGCCGTCCCCTAAATTCAGTGGCGGTCCCGCCGCAGCCACCTCTGCGTAGTAGTTTTCTCCTCGCAAGGGCAGCTCGACGACGACCACGCCGTAAAACCCCCAACTTCTGAAAGGTTGACCTCGAATCAGGTAGGAATACCCGCTGAACTTAAGCATATCAATAAGCGGAGGA
ASV67	4	2	0	k__Fungi	p__Ascomycota	c__Sordariomycetes	o__Hypocreales	f__Hypocreaceae	g__Trichoderma	s__longipilis	GCATCGATGAAGAACGCAGCGAAATGCGATAAGTAATGTGAATTGCAGAATTCAGTGAATCATCGAATCTTTGAACGCACATTGCGCCCGCCAGTATTCTGGCGGGCATGCCTGTCCGAGCGTCATTTCAACCCTCGAACCCCTCCGGGGGGTCGGCGTTGGGGATCGGCCCTTTACGGGGCCGGCCCCGAAATACAGTGGCGGTCTCGCCGCAGCCTCTCCTGCGCAGTAGTTTGCACACTCGCATCGGGAGCGCGGCGCGTCCATTGCCGTAAAACACCCAACTTTCTGAAATGTTGACCTCGGATCAGGTAGGAATACCCGCTGAACTTAAGCATATCAATAAGCGGAGGA
ASV11	5	1	0	k__Fungi	p__Ascomycota	c__Eurotiomycetes	o__Chaetothyriales	f__Herpotrichiellaceae	g__Exophiala	s__pisciphila	GCATCGATGAAGAACGCAGCGAAATGCGATAAGTAATGCGAATTGCAGAATTTCAGTGAGTCATCGAATCTTTGAACGCACATTGCGCCCTTTGGTATTCCGAAGGGCATGCCTGTTCGAGCGTCATTATCACCCCTCAAGCCCCCGGCTTGGTGTTGGACGGTTTGGTGGAGGCCCCCTCGCGGGGCCACCGCCCCTCCCAAAGACAATGACGGCGGCCTCGTTGGACCCCCGGTACACTGAGTTCTTCACGGGACACGTATCGGACACATGGGTTTACGGGACACGGTCTGCCTCCCCTCAGGGAGAATCTTTCTAAGGTTGACCTCGGATCAGGTAGGGATACCCGCTGAACTTAAGCATATCAATAAGCGGAGGA
ASV141	4	1	0	k__Fungi	p__Ascomycota	c__Eurotiomycetes	o__Eurotiales	f__Aspergillaceae	g__Penicillium	s__aurantiogriseum	GCATCGATGAAGAACGCAGCGAAATGCGATACGTAATGTGAATTGCAAATTCAGTGAATCATCGAGTCTTTGAACGCACATTGCGCCCCCTGGTATTCCGGGGGGCATGCCTGTCCGAGCGTCATTGCTGCCCTCAAGCCCGGCTTGTGTGTTGGGCCCCGTCCTCCGATTCCGGGGGACGGGCCCGAAAGGCAGCGGCGGCACCGCGTCCGGTCCTCGAGCGTATGGGGCTTTGTCACCCGCTCTGTAGGCCCGGCCGGCGCTTGCCGATCAACCCAAATTTTTTATCCAGGTTGACCTCGGATCAGGTAGGGATACCCGCTGAACTTAAGCATATCAATAAGCGGAGGA
ASV152	12	1	0	k__Fungi	p__Ascomycota	c__Sordariomycetes	o__Sordariales	f__Chaetomiaceae	g__Humicola	s__sardiniae	GCATCGATGAAGAACGCAGCGAAATGCGATAAGTAATGTGAATTGCAGAATTCAGTGAATCATCGAATCTTTGAACGCACATTGCGCCCGCCAGTATTCTGGCGGGCATGCCTGTTCGAGCGTCATTTCAACCATCAAGCCCCCGGCTTGTGTTGGGGACCTGCGGCTGCCGCAGGCCCTGAAATGCAGTGGCGGGCTCGCTGTCACTCCGAGCGTAGTAGTTACATCTCGCTCTGGGCGTGCTGCGGGTTCCGGCCGTTAAAAGCCTTATTTACCCAAGGTTGACCTCGGATCAGGTAGGAAGACCCGCTGAACTTAAGCATATCAATAAGCGGAGGA
ASV176	5	1	0	k__Fungi	p__Ascomycota	c__Sordariomycetes	o__Microascales	f__Microascaceae	g__Kernia	s__columnaris	GCATCGATGAAGAACGCAGCGAAATGCGATAAGTAATGTGAATTGCAGAATTCAGTGAATCATCGAATCTTTGAACGCACATTGCGCCCGGCAGTAATCTGCCGGGCATGCCTGTCCGAGCGTCATTTCACCCCTCGAGCCGCTTTTAGTGGATCGGTGTTGGGGCACTACGGTAAAACGTAGGCCCTGAAATGAAGTGGCGGTCCCGCCGCGGTGCCCCCATGCGTAGTAACGTTTAGTCTCGCATCGGGTCCCGGCGGAGGCCTGCCGTCAAGCCTATTTATTCTCAGAATAGTTTGACCTCGGATCAGGTAGGGTTACCCGCTGAACTTAAGCATATCAATAAGCGGAGGA
ASV1881	3	1	0	k__Fungi	p__Basidiomycota	c__Agaricomycetes	o__Agaricales	NA	NA	NA	GCATCGATGAAGAACGCAGCGAAATGCGATAAGTAATGTGAATTGCAGAATTCAGTGAATCATCGAATCTTTGAACGCACCTTGCGCTCCTTGGTATTCCGAGGAGCATGCCTGTTTGAGTGTCATGAAACTCTCAACTCCAGCTTTAACAAAGCTCGAAGTTGGATTTGGACGTTGCAGCGACCTTTCGCGGCTCGTCCCAAATGCATTAGCTGGAACGTCTTGCTGAGCGAGGTTCTCGGTGTGATAATACATCTACATCGGACGCCGAAAGGCGGCCTCTTTGCGAGCGCAGTCCGCTTCTAATCGTCCTCGCGGACAAAATACATTTGTGATCTGACCTCAAATCAGGTAGGACTACCCGCTGAACTTAAGCATATCAATAAGCGGAGGA
ASV204	3	1	0	k__Fungi	p__Ascomycota	c__Dothideomycetes	o__Pleosporales	f__Pyrenochaetopsidaceae	g__Neopyrenochaeta	NA	GCATCGATGAAGAACGCAGCGAAATGCGAAAAGTAGTGTGAATTGCAGAATTCAGTGAATCATCGAATCTTTGAACGCACATTGCGCCCCTTGGTATTCCATGGGGCATGCCTGTTCGAGCGTCATTTGTACCTTCAAGCTCTGCTTGGTGTTGGGTGTTTGTCCCGCCGTTGCGCGTGGACTCGCCTCAAAGCAATTGGCAGCCGGCATAAGCCTGGGAGCGCAGCACAATTGTTGCTTCCATTCTTTGTATGTCGAGCGTCCAGCAAGCCTATTATTCTTGCGTTTGACCTCGGATCAGGTAGGGATACCCGCTGAACTTAAGCATATCAATAAGCGGAGGA
ASV205	3	1	0	k__Fungi	p__Ascomycota	c__Dothideomycetes	o__Pleosporales	f__Sporormiaceae	g__Preussia	s__terricola	GCATCGATGAAGAACGCAGCGAAATGCGATAAGTAGTGTGAATTGCAGAATTCAGTGAATCATCGAATCTTTGAACGCACATTGCGCCCTTTGGTATTCCTTAGGGCATGCCTGTTCGAGCGTCATTTAAACCTTCAAGCCCTGCTTGGTGTTGGGTGCCTGTCCCGCCCCCGCGCGTGGACTCACCTCAAATCCATTGGCGGCCCCCGCATGGCCACGAGCGCAGCAGAAACGCAAACTCGTGTGCCGGACCGGGCGGCTCCCAGAAGCTACACTCACCATTTTGACCTCGGATCAGGTAGGGATACCCGCTGAACTTAAGCATATCAATAAGCGGAGGA
ASV226	14	1	0	k__Fungi	p__Ascomycota	c__Dothideomycetes	o__Pleosporales	f__Morosphaeriaceae	NA	NA	GCATCGATGAAGAACGCAGCGAAATGCGATAAGTAGTGTGAATTGCAGAATTCAGTGAATCATCGAATCTTTGAACGCACATTGCGCCCCTTGGTATTCCATGGGGCATGCCTGTTCGAGCGTCATTTGAACCCTCAAGCTCTGCTTGGTGTTGGGTGTTTGTCCCGCCATTGCGCGTGGACTCGCCTTAAAGCAATTGGCAGCCATGTAATCCGGCTTTGAGCGCAGCACATTGCGTACTCTCTACTGGGACATGGGCATCCAGAAGCCTTATTTTTTTACTCTTGACCTCGGATCAGGTAGGGATACCCGCTGAACTTAAGCATATCAATAAGCGGAGGA
ASV233	5	1	0	k__Fungi	p__Ascomycota	c__Sordariomycetes	o__Hypocreales	f__Nectriaceae	g__Cylindrocarpon	NA	GCATCGATGAAGAACGCAGCGAAATGCGATAAGTAATGTGAATTGCAGAATTCAGTGAACCATCGAATCTTTGAACGCACATTGCGCCCGCCAGTATTCTGGCGGGCATGCCTGTTCGAGCGTCATTTCAACCCTCAAGCCCCCGGGCTTGGTGTTGGGGATCGGCACAAGGCGCTGGCACCTCCGGGAGCCGCGCCCGCCGTCCCCCAAATTCAGTGGCGGTTCACGCCGTGTGTACCTCAGCGTAGTAGCAACACCTCGCTCCGGGACCCTCCTGTGAACCACGCCGTAAAACCCCCGACTTTTTTCTGGTTGACCTCGAATCAGGTAGGACTACCCGCTGAACTTAAGCATATCAATAAGCGGAGGA
ASV2410	13	1	0	k__Fungi	p__Glomeromycota	c__Glomeromycetes	o__Glomerales	f__Glomeraceae	NA	NA	GCATCGATGAAGAACGCAGCGAAGTGCGATAAGTAATGTGAATTGCAGAATTCCGTGAATCATCGAATCTTTGAACGCATATTGCACTTTCTGGTATTCCGGAAAGTATGCCTGTTTGAGGGTCAGTTAAATAAAAATCGGTGTTGCTGCTACCCGTAGTGGTTGTTAATGCATCGGAATTGAGTTGTCTTTACCTTTTTTGGTTAAAGTGACTTTAAATTTATGTATGATTTTTGAACGTATTTAAATTATTTATGTATGTTCATAATATCAAATATATTAGGTGCGGTCATCCTTATGATTCACATCTATAATTTTTCATTATTTGACCTCAAATCAGGTAAGAGTACCCGCTGAACTTAAGCATATCAATAAGCGGAGGA
ASV299	6	1	0	k__Fungi	p__Ascomycota	c__Sordariomycetes	o__Hypocreales	f__Clavicipitaceae	g__Paecilomyces	NA	GCATCGATGAAGAACGCAGCGAAATGCGATAAGTAATGTGAATTGCAGAGTTCAGTGAATCATCGAATCTTTGAACGCACATTGCGCCCGCTAGTATTCTGGCGGGCATGCCTGTCCGAGCGTCATTTCAACCCTCAAGCACTGCTTGGTGTTGGTGGCCTACGGCGCCCTCAGCGGCCCGTAGCCGCCCAAATGCATTGGCGGACCCGCCGTGGCTCCCTGCGTAGTAGCTTAAACCTCGCATCGGGCCTAGGCGTCGCCCTGCCGTAAAATGAATCATTTTTTAGCACTGGTTGACCTCGGATCAGGTAGGAATACCCGCTGAACTTAAGCATATCAATAAGCGGAGGA
ASV30	14	1	0	k__Fungi	p__Ascomycota	c__Dothideomycetes	o__Pleosporales	f__Morosphaeriaceae	NA	NA	GCATCGATGAAGAACGCAGCGAAATGCGATAAGTAGTGTGAATTGCAGAATTCAGTGAATCATCGAATCTTTGAACGCACATTGCGCCCCTTGGTATTCCATGGGGCATGCCTGTTCGAGCGTCATTTGAACCCTCAAGCTCTGCTTGGTGTTGGGTGTTTGTCCCGCCATTGCGCGTGGACTCGCCTTAAAGCAATTGGCAGCCATGTAATCCGGCTTTGAGCGCAGCACATTGCGTACTCTCTACTGGGACATGGGCATCCAGAAGCCTTATTTTTTACTCTTGACCTCGGATCAGGTAGGGATACCCGCTGAACTTAAGCATATCAATAAGCGGAGGA
ASV322	4	1	0	k__Fungi	p__Ascomycota	c__Dothideomycetes	o__Pleosporales	f__Pyrenochaetopsidaceae	g__Neopyrenochaeta	NA	GCATCGATGAAGAACGCAGCGAAATGCGAAAAGTAGTGTGAATTGCAGAATTCAGTGAATCATCGAATCTTTGAACGCACATTGCGCCCCTTGGTATTCCATGGGGCATGCCTGTTCGAGCGTCATTTGTACCTTCAAGCTCTGCTTGGTGTTGGGTGTTTGTCCCGCCGTTGCGCGTGGACTCGCCTCAAAGCAATTGGCAGCCGGCATAAGCCTGGGAGCGCAGCACAATTGTTGCTTCCATTCTTGAATGTCGAGCGTCCAGCAAGCCTTTTATTCTTGCGTTTGACCTCGGATCAGGTAGGGATACCCGCTGAACTTAAGCATATCAATAAGCGGAGGA
ASV336	2	1	0	k__Fungi	p__Ascomycota	c__Dothideomycetes	o__Pleosporales	f__Phaeosphaeriaceae	g__Setophaeosphaeria	s__sidae	GCATCGATGAAGAACGCAGCGAAATGCGAAAAGTAGTGTGAATTGCAGAATTCAGTGAATCATCGAATCTTTGAACGCACATTGCGCCCCTTGGTATTCCATGGGGCATGCCTGTTCGAGCGTCATTTGTACCCTCAAGCTCTGCTTGGTGTTGGGTGTTTGTCTCGCCATTGCGCGCAGACTCGCCTTAAAGCAATTGGCAGCCGGCAAAAGCCTGGGAGCGCAGCACATGCGTTGCTTTCAGACTGCTTGTCGAGCGTCCAGCAAGCCTATTATTCTTGCGTTTGACCTCGGATCAGGTAGGGATACCCGCTGAACTTAAGCATATCAATAAGCGGAGGA
ASV34	10	1	0	k__Fungi	p__Ascomycota	c__Pezizomycetes	o__Pezizales	f__Pyronemataceae	g__Pseudaleuria	NA	GCATCGATGAAGAACGCAGCGAAATGCGATAAGTAGTGTGAATTGCAGAATTCAGTGAATCATCGAATCTTTGAACGCACATTGCGCCTCCTGGTATTCCGGGAGGCATGCCTGTTCGAGCGTCATTAAAAACCACTCAAGCTCTTTTGCTTGGTATTGGAAGATGAGTATGCTTTGTTATACTCACTTTCGAAATTCAAAGGCGTAGAGCCCCACGTGCCACGGCGTAGTAAGTTTTCTTTCGCTTGGAATGTGAGGTGATATTGCCACAAACCCCCAATTTTTCTAGGTTGACCTCGGATCAGGTAGGGATACCCGCTGAACTTAAGCATATCAATAAGCGGAGGA
ASV346	5	1	0	k__Fungi	p__Basidiomycota	c__Agaricomycetes	o__Agaricales	NA	NA	NA	GCATCGATGAAGAACGCAGCGAAATGCGATAAGTAATGTGAATTGCAGAATTCAGTGAATCATCGAATCTTTGAACGCACCTTGCACCCTTTGGTATTCCGAAGGGTATGCCTGTTTGAGTGTTATTAAATTCTCAATTCTTAACTTGTTTACTCCGGTTAGGGCTTGGATATGGGAGTTGCTGGCTTCACTGGAGGTCAGCTCTTCTTAAATGCATGAGTGGTCTGGGTTCATTCGAACCTTTTGGATCCCACTGGCTTGGTGTAATAGTCTATTTGCGCCTTGCATATACAGTTGGTTGATCTTGACTGCTTTCTAACAGTTTCCTATGGAAACAATTTGAACCATTTAACCTCAAATCAGGTAGGACTACCCGCTGAACTTAAGCATATCAATAAG…
ASV353	8	1	0	k__Fungi	p__Ascomycota	c__Sordariomycetes	o__Hypocreales	f__Bionectriaceae	g__Clonostachys	NA	GCATCGATGAAGAACGCAGCGAAATGCGAAAAGTAATGTGAATTGCAGAATTCAGTGAATCATCGAATCTTTGAACGCACATTGCGCCCGCCAGTATTCTGGCGGGCATGCCTGTCTGAGCGTCATTTCAACCCTCATACCCCTAGGGTGTGGTGTTGGGGATCGGCCAAGGCCCGCAAGGGACGGCCGGCCCCTAAATCTAGTGGCGGACCCGTCGTGGCCTCCTCTGCGAAGTAGTAATATTCCGCATCGGAGAAGCGACGAGCCCCTGCCGTTAAACCCCCAACTTTCTAAGGTTGACCTCAGATCAGGTAGGAATACCCGCTGAACTTAAGCATATCAATAAGCGGAGGA
ASV379	2	1	0	k__Fungi	p__Ascomycota	c__Sordariomycetes	o__Glomerellales	f__Plectosphaerellaceae	g__Plectosphaerella	s__niemeijerarum	GCATCGATGAAGAACGCAGCGAAACGCGATATGTAATGTGAATTGCAGAATTCAGTGAATCATCGAATCTTTGAACGCACATGGCGCCTTCCAGTATCCTGGGAGGCATGCCTGTCCGAGCGTCGTTTCAACCCTCGAGCCCCTGTGGCCCGGCGTTGGGGATCTGCCACGGCAGGCCCCTAAAACCAGTGGCGGACCCGAAGGGCCCTCTCCTTTGCGCAGTAGCATTCGCCTCGCATCGGGAGTCCTCGGCGTCCTGCCTCTAAACCCCCCACAAGCCCGCTTCGGCGGCACCAAGGTTGACCTCGGATCAGGTAGGAATACCCGCTGAACTTAAGCATATCAATAAGCGGAGGA
ASV389	13	1	0	k__Fungi	p__Ascomycota	c__Eurotiomycetes	o__Chaetothyriales	f__Herpotrichiellaceae	NA	NA	GCATCGATGAAGAACGCAGCGAAATGCGATAAGTAATGCGAATTGCAGAATTCCAGTGAGTCATCGAATCTTTGAACGCACATTGCGCCCATTGGTATTCCGATGGGCATGCCTGTTCGAGCGTCATTATCAACCCTCAAGCCCCTTTGGCTTGGTGTTGGAGACTGGCGGGGCGCATGCGCCCGGAGCCACTCCCAAATACAATGACGGCGGCGACGATGACCCCCGGTACACTGAGCTTCTCACCGAGCACGTGCTGGAAGGGTCTTGTGGCCACGGTCTGCCTCCCCTCTGGGAGAAACGGATTTCATCCACCAAGGTTGACCTCGGATCAGGTAGGGATACCCGCTGAACTTAAGCATATCAATAAGCGGAGGA
ASV413	1	1	0	k__Fungi	p__Ascomycota	c__Sordariomycetes	o__Hypocreales	f__Cordycipitaceae	g__Simplicillium	s__lanosoniveum	GCATCGATGAAGAACGCAGCGAAATGCGATAAGTAATGTGAATTGCAGAATTCAGTGAATCATCGAATCTTTGAACGCACATTGCGCCCGCCAGCATTCTGGCGGGCATGCCTGTTCGAGCGTCATTTCAACCCTCGAGCTCGTCTTCATTGACGAGATCGGTGTTGGGACCCGGCGAGAAGGGACTCACGTCCACTGCCGGTCCTGAAATTCAGTGGCGGCCCGTTGCGGCGACCTCTGCGTAGTAACTTAACCTCGCACTGGGACAGCAGCGCGGCCACGCCGTAAAACCCCCGACTTTTTTAAGGTTGACCTCGAATCAGGTAGGACTACCCGCTGAACTTAAGCATATCAATAAGCGGAGGA
ASV436	8	1	0	k__Fungi	p__Basidiomycota	c__Tremellomycetes	o__Trichosporonales	f__Trichosporonaceae	g__Apiotrichum	s__laibachii	GCATCGATGAAGAACGCAGCGAAATGCGATAAGTAATGTGAATTGCAGAATTCAGTGAATCATCGAATCTTTGAACGCAACTTGCGCTCTCTGGTATTCCGGAGAGCATGCCTGTTTGAGTGTCATGAAATCTCAACCATTAGGGTTTCTTAATGGCTTGGATTTGGAGGTTGCCATTCTGAATGGCTCCTCTCAAAAGAGTTAGCGAGTTTAACTATTGCTATCTGGCGTAATAAGTTTCGCTGGAATGGTATTGTGAAGCGCGCTTCTAATCGTCTTCGGACAATTACTTTGACTCTGGCCTCAAATCAGGTAGGACTACCCGCTGAACTTAAGCATATCAATAAGCGGAGGA
ASV444	6	1	0	k__Fungi	p__Ascomycota	c__Dothideomycetes	o__Pleosporales	f__Phaeosphaeriaceae	g__Septoriella	NA	GCATCGATGAAGAACGCAGCGAAATGCGATAAGTAGTGTGAATTGCAGAATTCAGTGAATCATCGAATCTTTGAACGCACATTGCGCCCCTTGGTATTCCATGGGGCATGCCTGTTCGAGCGTCATTTGTACATTCAAGCTCTGCTTGGTGTTGGGTGTTTGTCCTCTCCTTTGTGTTTGGACTCGCCTTAAAATAATTGGCAGCCAGTGTTTTGGTCTTGAAGCGCAGCACAATTTGCGATTCTAGCGTATCTCACTGGCGTCCAGTAAGCCTATTTTACAACGCTTGACCTCGGATCAGGTAGGGATACCCGCTGAACTTAAGCATATCAATAAGCGGAGGA
ASV476	6	1	0	k__Fungi	p__Ascomycota	c__Orbiliomycetes	o__Orbiliales	f__Orbiliaceae	g__Gamsylella	s__gephyropaga	GCATCGATGAAGAACGCAGCGAAACGCGATAGTTAATGTGAATTGCAGAATTCAGTGAATCATCGAGTCTTTGAACGCACATTGCGCCCATCGGTATTCCGTTGGGCATGTCTGTTTGAGCGTCATCACAACCCTCGACACCTGTCGGTTATGAGCCCGCCCGGCCTGAAAACCGGGCAGGCTTCAAATTTGTGAGCTCTGCTGGCTGCTGCGCCTGACCGAGACATAGTAAGTCCTACTTGTCAGAGGTGAGGCGGGAGCGGTTCGGCCTGAACAAAACCTACCCATTCTAAGGTTTGACCTCAGATCAGACAAGGATACCCGCTGAACTTAAGCATATCAATAAGCGGAGGA
ASV518	4	1	0	k__Fungi	p__Ascomycota	NA	NA	NA	NA	NA	GCATCGATGAAGAACGCAGCGAAATGCGATACGTAATGTGAATTGCAGAATTCCGTGAATCATCGAATCTTTGAACGCACATTGCACCCGGTGGTATTCCGCCGGGTATGCCTGTCTGAGCGTCATTTCTACCCTCAAGCAACTTGCTTGGTGTTGGTGGATTACTCCCTCAGCGGAGTAACCACTGAAAATGAATGGCGGTAGTACACTTGTCCCCTGTACAGTACAATTCTTACAGAGAGTCATTTGGGCGAACCAGCCTCACTACCAAAACTTTTTCCAGAAAAGTTGACCTCAGATCAGGTAGGAATACCCGCTGAACTTAAGCATATCAATAAGCGGAGGA
ASV580	11	1	0	k__Fungi	p__Ascomycota	c__Sordariomycetes	o__Glomerellales	f__Plectosphaerellaceae	g__Plectosphaerella	s__cucumerina	GCATCGATGAAGAACGCAGCGAAACGCGATATGTAATGTGAATTGCAGAATTCAGTGAATCATCGAATCTTTGAACGCACATGGCGCCTTCCAGTATCCTGGGAGGCATGCCTGTCCGAGCGTCGTTTCAACCCTCGAGCCCCCGTGGCCCGGCGTTGGGGATCTGCCACGGCAGGCCCCTAAAACCAGTGGCGGACCCGAAGGCCCTCTCCTTTGCGCAGTAGCATCAGCCTCGCATTGGGATCCCTCGGCGTCCTGCCTCTAAACCCCCCACAAGTCCGCTCCGGCGGCACCAAGGTTGACCTCGGATCAGGTAGGAATACCCGCTGAACTTAAGCATATCAATAAGCGGAGGA
ASV626	7	1	0	k__Fungi	p__Ascomycota	c__Dothideomycetes	o__Pleosporales	f__Sporormiaceae	g__Preussia	s__terricola	GCATCGATGAAGAACGCAGCGAAATGCGATAAGTAGTGTGAATTGCAGAATTCAGTGAATCATCGAATCTTTGAACGCACATTGCGCCCTTTGGTATTCCTTAGGGCATGCCTGTTCGAGCGTCATTTAAACCTTCAAGCCCTGCTTGGTGTTGGGTGCCTGTCCCGCCCCCCGCGCGTGGACTCACCTCAAATCCATTGGCGGCCCCCGCATGGCCACGAGCGCAGCAGAAACGCAAACTCGTGTGCCGGACCGGGCGGCTCCCAGAAGCTACACTCACCATTTTGACCTCGGATCAGGTAGGGATACCCGCTGAACTTAAGCATATCAATAAGCGGAGGA
ASV647	3	1	0	k__Fungi	p__Ascomycota	NA	NA	NA	NA	NA	GCATCGATGAAGAACGCAGCAAACTGCGATAAGTAGCGTGAATTGCAGACGCTTTGAACGTTAAACTTTCGAACGCACATTGCGCCGTAGGAGTCCTACCCTACGGCACATCTGGTTGAGGGTCGTGATCAAAAACCGCTAGCCTGTTGCGGTAATAGAAGTAGCTGGTGGATCACGAGTTCGGCCTACCGCCTCTGGTCGAACGTGTTCTGCCATAATGCTATAGAGGACGGCCCTTAGTGGCTGCCTACCACACGGATGATCTATTAGTCGATGCAATAGATCCCGGTCCAAGGGTATCATATGCCTTATATACTCGAGGATGCAGGGATACGGCTAGTAGCTTCGTACGTGCCTGGTTATGAGAGTTTTCGCTCTCCCGACCTCAACTCAGGTGTG…
ASV655	6	1	0	k__Fungi	p__Ascomycota	c__Sordariomycetes	o__Branch06	NA	NA	NA	GCATCGATGAAGAACGCAGCGAAATGCGATAAGTAATGTGAATTGCAGAATTCAGTGAATCATCGAATCTTTGAACGCACATTGCGCCCGCTGGTATTCCAGCGGGCATGCCCGTTCGAGCGTCATTTTAATCCCTTCCCGTCGAGACTCTTCTATTCTGTAGTGGAGTGTCAGCGGGGCGTTGGCACTGGGCGCCTTATTTGTTTAGGCGGCCCGAGCCGAAATGAAGCGGCGGACTCGCGGCGGCCCCTAGCGCAGTAGAAACAACCCCTTCTCGCTTAGGAGAGCCGCAGCGGCGGACCACAGCCTCTACTACATGCTTTTTTTACAAAAGCTACATACCAAAACTTGACCTCGGATCGGGTAGGACTACCCGCTGAACTTAAGCATATCAATAAG…
ASV89	9	1	0	k__Fungi	p__Ascomycota	c__Dothideomycetes	o__Pleosporales	f__Pleosporaceae	g__Alternaria	s__betae-kenyensis	GCATCGATGAAGAACGCAGCGAAATGCGATAAGTAGTGTGAATTGCAGAATTCAGTGAATCATCGAATCTTTGAACGCACATTGCGCCCTTTGGTATTCCAAAGGGCATGCCTGTTCGAGCGTCATTTGTACCCTCAAGCTTTGCTTGGTGTTGGGCGTCTTGTCTCTAGCTTTGCTGGAGACTCGCCTTAAAGTAATTGGCAGCCGGCCTACTGGTTTCGGAGCGCAGCACAAGTCGCACTCTCTATCAGCAAAGGTCTAGCATCCATTAAGCCTTTTTTTCAACTTTTGACCTCGGATCAGGTAGGGATACCCGCTGAACTTAAGCATATCAATAAGCGGAGGA

## Sheet: S3
Data S3. Co-occurrence analysis of bacterial ASVs of rhizosphere based on the pairwise spearman's correlation coefficient (ρ). Only correlations between two ASVs were considered as statistically robust if |ρ| ≥0.65 and the P-value <0.05
Nodes	Module_ID	Number of degree (mean: 14.18)	Betweenness
ASV100	2	4	71.3477
ASV1002	2	16	6047.58
ASV1007	4	10	1315.48
ASV1008	3	7	53.2471
ASV1009	2	8	463.703
ASV101	2	5	103.06
ASV1018	2	17	469.288
ASV1023	3	9	323.579
ASV1031	2	16	205.646
ASV1035	2	3	30.2177
ASV104	2	1	0
ASV1040	3	63	2077.98
ASV1043	11	2	0
ASV1044	2	19	1835.4
ASV1045	2	1	0
ASV105	3	6	6991.76
ASV1052	3	17	8738.44
ASV1055	2	9	733.516
ASV1056	4	46	1253.06
ASV1058	5	1	0
ASV106	3	20	718.376
ASV1061	2	1	0
ASV1065	2	6	180.201
ASV107	4	4	67.4593
ASV1071	2	8	439.297
ASV108	2	15	1720.3
ASV1081	4	11	14.7286
ASV1082	4	3	71.374
ASV1084	3	12	1259.22
ASV1090	3	46	1398.42
ASV11	2	8	570.27
ASV110	2	3	20.3161
ASV1102	3	22	358.602
ASV1104	3	3	95.5238
ASV1110	4	12	0
ASV1124	2	6	1828.38
ASV1134	4	27	246.106
ASV114	2	3	814.971
ASV1144	1	7	694.674
ASV115	2	2	0
ASV1162	3	16	2016.12
ASV1164	4	1	0
ASV117	2	2	1061.78
ASV1171	1	6	856.363
ASV1175	4	46	599.6
ASV1177	1	2	506.258
ASV1178	3	4	210.567
ASV118	2	20	684.356
ASV1182	2	3	0
ASV119	6	7	2562.78
ASV1200	1	1	0
ASV1207	2	2	0
ASV121	4	2	0.352201
ASV1216	3	9	323.579
ASV1218	3	18	451.406
ASV122	1	2	113.118
ASV1221	2	13	51.9596
ASV1222	2	3	123.207
ASV1223	3	13	5052.57
ASV1226	2	16	721.027
ASV123	3	63	12668.6
ASV1232	4	20	545.86
ASV1233	7	2	1524
ASV1235	3	13	108.524
ASV124	2	14	4012.49
ASV1241	1	3	164.006
ASV1244	4	39	179.973
ASV1247	2	6	456.605
ASV125	19	1	0
ASV1250	1	3	562.576
ASV126	3	12	210.456
ASV1263	3	40	1082.99
ASV1268	4	13	664.44
ASV127	5	4	12.6593
ASV1277	2	5	54.3794
ASV128	1	6	1997.4
ASV1281	4	47	224.441
ASV1282	4	36	542.46
ASV1284	4	41	88.1713
ASV1286	1	3	185.884
ASV1287	2	15	1135.78
ASV1289	4	4	2192.91
ASV129	1	2	225.682
ASV13	1	3	220.37
ASV130	3	82	19695.7
ASV131	3	43	1097.84
ASV1312	3	27	1174.26
ASV1317	8	2	0
ASV1319	2	6	747.846
ASV132	2	12	4523.23
ASV133	2	14	4288.66
ASV1331	12	2	1
ASV1332	1	5	896.399
ASV134	3	12	1026.43
ASV1341	4	47	224.441
ASV1347	4	7	55.2826
ASV1348	1	5	1049.79
ASV135	3	8	257.608
ASV1351	4	7	858.477
ASV1355	3	53	1038.53
ASV1356	4	5	149.162
ASV136	1	8	3843.56
ASV1363	1	6	856.363
ASV1368	4	34	1361.52
ASV137	7	9	3601.98
ASV138	3	4	1.15576
ASV1382	3	7	310.955
ASV1383	1	3	45.3839
ASV1387	4	13	495.663
ASV139	3	54	3356.83
ASV1391	2	13	1197.38
ASV1392	2	14	1428.21
ASV1393	2	14	1691.67
ASV14	3	40	1633.17
ASV140	1	9	1622.96
ASV1404	8	2	0
ASV1409	4	36	1249.01
ASV141	1	5	802.14
ASV1421	1	2	272.809
ASV1424	1	8	1122.56
ASV1432	4	39	179.973
ASV144	2	5	999.829
ASV1442	3	3	409.334
ASV1443	3	49	448.884
ASV145	1	2	157.833
ASV1453	2	12	841.695
ASV1459	3	8	1611.97
ASV1473	2	9	1632.47
ASV1474	4	16	267.264
ASV148	2	15	862.989
ASV1481	1	3	673.772
ASV1490	4	32	455.04
ASV15	2	6	8278.21
ASV150	2	3	105.013
ASV1509	2	5	998.247
ASV151	2	9	3528.21
ASV1512	4	41	88.1713
ASV1513	3	49	448.884
ASV1520	2	10	358.5
ASV1524	2	5	17.082
ASV1526	2	7	330.149
ASV153	3	45	2007.6
ASV1536	2	7	1012.41
ASV1538	1	5	737.424
ASV154	2	7	391.29
ASV1540	2	5	58.5064
ASV1547	3	11	4.76166
ASV1558	4	6	157.753
ASV156	3	10	7.987
ASV1564	1	6	3366.09
ASV1570	2	5	207.451
ASV158	10	1	0
ASV1589	1	6	803.914
ASV159	2	6	179.61
ASV1592	2	23	5142.47
ASV1598	3	61	1053.92
ASV16	2	3	24.5424
ASV160	1	5	850.368
ASV1601	3	21	318.028
ASV161	3	45	1415.62
ASV1611	2	10	1038.08
ASV162	2	6	86.3571
ASV163	2	23	4406.03
ASV1639	1	4	911.493
ASV164	4	6	75.8483
ASV165	8	2	3040
ASV166	1	8	5042.89
ASV1665	1	4	0
ASV1668	2	3	811.541
ASV167	3	44	5177.97
ASV1671	4	33	117.712
ASV1673	2	9	305.715
ASV1678	3	61	1053.92
ASV168	3	18	4881.62
ASV1686	3	24	11.1152
ASV1687	2	3	113.115
ASV169	2	4	497.317
ASV1691	4	2	17.4953
ASV1695	4	40	1581.36
ASV170	3	7	3209.33
ASV1702	3	5	398.69
ASV1703	2	2	70.1136
ASV171	1	7	2208.45
ASV1718	4	34	1361.52
ASV1720	2	4	375.289
ASV1724	2	5	51.1222
ASV1727	4	30	759.578
ASV1736	4	49	1695.4
ASV174	4	27	246.106
ASV1746	2	8	1298.63
ASV175	4	5	773.496
ASV1752	10	2	1524
ASV1756	4	31	2050.9
ASV177	2	3	28.7234
ASV178	3	5	538.515
ASV1795	4	21	131.42
ASV18	2	7	5499.13
ASV180	3	8	1.43648
ASV1805	2	4	1310.77
ASV1809	2	19	804.724
ASV181	4	26	972.401
ASV1819	4	39	179.973
ASV1820	4	49	2220.48
ASV1828	2	14	1657.9
ASV183	2	13	945.764
ASV1833	4	7	924.121
ASV184	4	32	1985.33
ASV1851	4	30	917.301
ASV186	2	26	7490.75
ASV1869	4	76	2809.76
ASV187	4	2	155.362
ASV188	2	16	1983.08
ASV189	2	20	5933.93
ASV1890	4	73	2061.95
ASV1898	3	4	991.711
ASV19	3	22	7143.2
ASV1902	2	9	567.176
ASV191	2	6	191.28
ASV1911	3	35	1126.2
ASV192	3	29	6103.65
ASV1923	2	12	781.146
ASV193	1	4	881.803
ASV1947	1	6	1732.56
ASV195	3	44	3696.71
ASV1959	4	39	179.973
ASV196	7	1	0
ASV1960	4	23	463.798
ASV1961	4	36	1249.01
ASV197	2	9	1341.29
ASV1971	4	8	82.2102
ASV198	3	7	467.167
ASV1988	3	66	2467.1
ASV1989	4	13	361.017
ASV199	2	2	36.9886
ASV2	9	2	535.912
ASV200	7	7	65.23
ASV201	2	19	2038.96
ASV2017	2	6	102.395
ASV2037	5	5	812.09
ASV204	1	3	543.867
ASV2044	1	3	456.724
ASV2057	1	2	1524
ASV206	1	2	0
ASV2060	4	23	1200.51
ASV207	2	17	2407.42
ASV2081	1	5	1227.8
ASV2086	18	1	0
ASV209	2	13	1207.77
ASV2097	4	21	131.42
ASV210	3	27	15296.3
ASV211	3	4	255.655
ASV2110	1	6	510.032
ASV2123	1	2	742.7
ASV213	4	9	299.886
ASV214	4	30	917.301
ASV2145	2	2	29.3643
ASV215	3	7	891.194
ASV216	2	6	87.0496
ASV2160	4	10	612.942
ASV2173	1	2	160.265
ASV218	4	12	232.795
ASV2186	2	6	1114.82
ASV219	4	16	9.486
ASV2199	1	3	0
ASV22	1	1	0
ASV2206	4	27	246.106
ASV221	5	2	222.839
ASV2212	1	4	301.356
ASV2216	2	14	437.792
ASV222	4	16	6006.67
ASV223	2	24	9696.45
ASV2230	3	25	343.301
ASV2244	1	5	543.979
ASV226	2	19	804.724
ASV227	4	12	345.18
ASV2280	2	11	460.177
ASV229	1	8	2008.11
ASV23	2	16	40579.9
ASV230	3	1	0
ASV2300	1	4	254
ASV231	2	12	9864.77
ASV2310	18	1	0
ASV2320	4	70	1724.65
ASV233	2	4	144.479
ASV235	3	18	179.343
ASV2352	4	38	539.473
ASV2356	1	3	763
ASV236	11	2	0
ASV237	2	17	3591.8
ASV2373	2	5	85.4732
ASV238	1	7	1751.84
ASV2385	2	11	16.9148
ASV239	2	2	0
ASV2395	4	30	917.301
ASV2401	1	3	1193.14
ASV2402	1	4	1260.58
ASV241	3	35	3006.02
ASV242	5	5	821.178
ASV2428	4	13	361.017
ASV243	2	20	6351.65
ASV244	2	14	44.4318
ASV245	2	20	1837.74
ASV2450	2	10	1717.98
ASV246	3	9	4061.5
ASV247	3	12	1557.04
ASV2477	2	2	131.165
ASV248	4	12	2097.01
ASV25	4	11	1566.66
ASV250	2	7	635.598
ASV2501	4	30	917.301
ASV251	2	21	5152.04
ASV2518	17	1	0
ASV252	1	7	1393.39
ASV253	3	30	25.3531
ASV2539	3	61	1053.92
ASV254	16	1	0
ASV2556	2	4	107.744
ASV256	4	17	1034.96
ASV2568	4	26	269.599
ASV258	3	34	1464.02
ASV2588	2	9	1425.04
ASV259	3	3	0
ASV26	4	8	206.886
ASV2602	4	47	224.441
ASV261	2	14	410.837
ASV2626	4	13	369.644
ASV2628	5	4	111.401
ASV263	4	4	124.5
ASV2637	2	5	45.4011
ASV264	6	6	1244.19
ASV266	4	22	1819.04
ASV267	2	27	12077.8
ASV2673	2	17	1331.73
ASV268	6	5	177.924
ASV2681	1	5	791.715
ASV269	3	20	643.29
ASV27	2	2	77.5705
ASV270	2	13	2600.79
ASV2713	15	1	0
ASV272	4	12	50.4427
ASV2721	4	1	0
ASV273	2	8	2038.85
ASV274	3	47	1850.83
ASV2742	3	45	269.167
ASV275	3	2	763
ASV276	7	3	44.8559
ASV277	1	7	6460.5
ASV279	3	49	448.884
ASV2799	3	11	3117.04
ASV28	2	7	512.112
ASV2807	2	20	7102.18
ASV281	2	11	1246.17
ASV2812	2	10	141.359
ASV282	4	36	1563.35
ASV284	2	11	2059.08
ASV285	2	8	337.342
ASV286	2	9	756.701
ASV287	13	2	1
ASV288	1	4	2226.67
ASV289	1	2	579.647
ASV29	3	41	4796.64
ASV2907	3	2	0
ASV291	13	1	0
ASV2912	4	12	2435.62
ASV293	2	24	7137.2
ASV295	1	6	91.3302
ASV2951	1	4	699.361
ASV297	4	47	3041.87
ASV298	4	11	974.894
ASV2989	4	37	2224.09
ASV299	4	1	0
ASV30	2	4	1451.49
ASV300	2	13	1705.59
ASV3016	2	3	763
ASV302	3	41	918.12
ASV303	1	6	754.602
ASV305	2	5	119.836
ASV306	2	8	420.076
ASV307	3	39	719.484
ASV308	4	9	135.476
ASV3087	14	1	0
ASV3096	3	24	205.781
ASV31	2	14	2089.55
ASV311	2	9	5621.27
ASV3114	4	9	78.6614
ASV3118	4	26	3050.89
ASV312	2	6	1152.09
ASV3136	2	2	0
ASV314	2	18	2899.4
ASV3141	2	4	715.309
ASV3146	1	5	1049.79
ASV315	4	2	0
ASV3158	2	11	1117.14
ASV316	3	14	1089.33
ASV317	6	5	2216.07
ASV3171	2	24	494.797
ASV318	5	6	503.433
ASV319	3	43	4670.29
ASV32	4	3	0
ASV320	2	5	558.249
ASV321	2	6	198.807
ASV323	3	51	835.036
ASV3251	4	47	224.441
ASV326	2	2	2.03115
ASV327	2	7	1034.39
ASV33	2	18	20506.8
ASV330	3	23	189.723
ASV331	1	1	0
ASV332	4	20	7596.98
ASV333	11	4	1524
ASV3331	4	6	239.116
ASV335	3	6	463.899
ASV336	4	36	1992.89
ASV338	3	37	3002.64
ASV340	4	7	45.1075
ASV341	1	5	595.622
ASV342	2	5	1555.72
ASV3423	4	29	1404.45
ASV3429	1	7	2844.72
ASV343	2	1	0
ASV345	2	11	3777.91
ASV348	1	7	1404.38
ASV349	1	5	583.667
ASV3490	2	5	175.459
ASV35	3	34	9159.51
ASV350	2	5	768.899
ASV3521	4	12	78.1193
ASV353	8	2	2283
ASV354	8	3	1524
ASV355	2	1	0
ASV356	3	47	805.575
ASV357	2	9	1256.21
ASV359	2	12	1240.28
ASV36	2	1	0
ASV360	2	13	398.554
ASV361	2	4	248.118
ASV362	2	1	0
ASV363	3	47	1484.5
ASV365	4	18	4117.35
ASV3673	4	41	88.1713
ASV3675	4	30	696.357
ASV369	3	63	1732.9
ASV37	2	17	2755.78
ASV370	1	2	763
ASV371	4	69	1688.87
ASV3718	2	14	751.676
ASV372	6	1	0
ASV3723	2	18	1330.53
ASV376	2	7	867.247
ASV3762	4	41	88.1713
ASV3763	4	47	224.441
ASV377	4	20	2557.73
ASV380	1	10	3804.57
ASV382	2	8	0
ASV3824	17	1	0
ASV384	3	1	0
ASV385	2	6	779.832
ASV386	2	20	1546.97
ASV3861	4	18	673.816
ASV387	2	18	4886.45
ASV388	3	56	4438.19
ASV389	1	5	654.58
ASV3892	1	2	0
ASV39	4	22	122.224
ASV394	4	16	131.215
ASV396	3	45	269.167
ASV397	3	14	173.917
ASV398	2	6	784.323
ASV40	2	15	16641.2
ASV400	2	8	253.624
ASV4006	1	5	1257.92
ASV401	4	6	2109.31
ASV402	3	2	0
ASV403	2	4	1149.56
ASV405	2	3	543.863
ASV407	3	6	679.93
ASV408	3	5	0
ASV41	2	4	340.606
ASV4105	1	5	1218.98
ASV412	4	22	887.111
ASV413	2	13	4637.47
ASV415	2	2	763
ASV416	2	8	476.041
ASV417	2	24	1174.67
ASV419	1	4	498.098
ASV42	1	7	974.479
ASV421	3	29	16860.8
ASV4217	2	14	437.792
ASV423	19	1	0
ASV424	2	27	9612.92
ASV426	3	9	499.749
ASV427	1	6	4423.7
ASV428	4	77	2477.95
ASV429	1	2	290.475
ASV43	2	14	410.837
ASV431	2	24	573.812
ASV432	1	5	4227.49
ASV434	2	6	2636.95
ASV435	4	11	1300.7
ASV436	4	69	1677.69
ASV437	4	47	224.441
ASV438	2	9	157.531
ASV439	1	4	674.567
ASV441	3	5	74.0059
ASV442	1	6	2906.9
ASV443	2	11	2307.09
ASV444	2	2	166.323
ASV4454	2	6	133.446
ASV446	2	4	381
ASV447	2	11	0
ASV448	3	1	0
ASV449	3	49	448.884
ASV45	4	74	7094.57
ASV450	1	3	563.25
ASV451	4	20	813.659
ASV452	4	20	260.727
ASV453	2	15	3322.73
ASV458	5	3	800.66
ASV459	2	4	325.508
ASV460	4	40	1340.31
ASV462	4	39	831.959
ASV466	2	13	913.893
ASV470	2	10	180.318
ASV472	2	1	0
ASV473	4	33	807.298
ASV474	4	25	1231.85
ASV475	2	10	1094.17
ASV476	2	13	1534.28
ASV48	5	3	448.085
ASV480	2	10	180.318
ASV484	1	2	224.973
ASV485	2	15	3136.39
ASV486	2	6	568.134
ASV487	3	19	1833.77
ASV488	3	14	214.316
ASV49	2	17	889.08
ASV490	3	11	922.923
ASV491	2	17	2578.92
ASV493	4	20	841.684
ASV494	3	90	4763.88
ASV497	3	24	1358.72
ASV498	2	15	2350
ASV499	2	11	1715.76
ASV5	3	15	509.135
ASV50	2	18	1838.09
ASV503	3	13	821.794
ASV507	3	10	1111.11
ASV508	2	10	0
ASV509	6	2	763
ASV51	1	3	125.974
ASV514	2	17	889.08
ASV515	4	7	65.6798
ASV516	4	6	792.703
ASV52	2	7	8200.49
ASV520	4	5	3.93467
ASV521	4	1	0
ASV525	4	26	378.272
ASV531	3	46	2056.47
ASV532	2	21	11056.5
ASV536	2	13	1197.35
ASV537	2	19	804.724
ASV538	2	8	46.8412
ASV540	2	18	1714.54
ASV541	13	1	0
ASV5411	4	14	710.943
ASV542	2	12	763.944
ASV543	3	15	157.025
ASV544	3	16	1209.4
ASV546	2	1	0
ASV5464	1	2	422.744
ASV547	4	5	1723.94
ASV548	5	3	82.5794
ASV55	2	27	3461.6
ASV552	4	9	536.262
ASV553	2	24	573.812
ASV554	3	49	448.884
ASV555	1	8	1122.56
ASV556	2	10	182.143
ASV558	3	7	1121.39
ASV56	3	22	1979.03
ASV562	2	10	0
ASV564	1	5	262.226
ASV565	9	3	3690.5
ASV566	4	26	4533.47
ASV567	4	17	27.1961
ASV568	2	4	381
ASV57	3	18	2173.23
ASV570	4	17	548.781
ASV572	1	3	382.286
ASV575	2	10	145.42
ASV5751	1	6	1849.74
ASV576	1	6	1675.97
ASV577	3	62	2095.68
ASV578	2	4	248.618
ASV579	2	10	2733.24
ASV58	2	3	257.73
ASV580	4	12	2279.45
ASV581	2	1	0
ASV582	4	5	135.736
ASV584	1	3	2168.68
ASV585	2	13	596.592
ASV586	2	6	3087.26
ASV587	3	32	5028.53
ASV588	2	11	766.419
ASV59	1	1	0
ASV594	1	1	0
ASV595	2	10	658.944
ASV599	2	13	473.687
ASV6	2	11	9574.7
ASV60	2	12	1548.34
ASV601	4	47	2304.15
ASV604	2	10	141.359
ASV607	4	18	8370.15
ASV61	2	9	752.394
ASV617	1	5	1022.29
ASV619	10	2	763
ASV62	1	4	1306.01
ASV620	3	89	5623.3
ASV6215	1	2	207.705
ASV622	3	21	583.18
ASV623	2	17	5838.4
ASV628	4	17	1130.42
ASV629	7	2	8.92358
ASV63	3	8	0.0828699
ASV630	2	10	658.944
ASV633	2	9	139.465
ASV637	1	4	402.077
ASV638	4	13	369.644
ASV64	2	18	4488.5
ASV640	3	10	81.2369
ASV642	2	5	229.847
ASV644	2	5	244.404
ASV647	3	24	187.848
ASV6479	1	4	1022.67
ASV649	4	4	3.27767
ASV65	3	6	0
ASV650	7	2	763
ASV651	2	11	1717.13
ASV652	1	6	1886.15
ASV656	4	8	454.254
ASV66	3	4	1527.44
ASV661	4	26	269.599
ASV666	4	41	88.1713
ASV667	4	24	330.45
ASV67	2	7	887.87
ASV670	3	49	448.884
ASV674	2	7	812.396
ASV675	3	4	13.607
ASV676	4	3	188.064
ASV679	3	5	403.479
ASV68	4	3	138.342
ASV681	2	11	355.897
ASV682	2	1	0
ASV685	2	24	494.797
ASV686	12	1	0
ASV69	2	20	6368.4
ASV692	2	20	1546.97
ASV696	4	1	0
ASV697	2	16	699.847
ASV698	4	10	127.429
ASV70	1	2	38.6046
ASV701	1	6	1792.02
ASV703	2	10	45.685
ASV704	2	10	4099.18
ASV71	3	6	3332.27
ASV710	1	2	147.706
ASV711	2	4	6.14824
ASV712	3	66	1980.25
ASV714	3	45	269.167
ASV715	2	20	1402.2
ASV719	4	11	346.783
ASV720	2	20	2243.34
ASV723	2	17	855.802
ASV724	2	7	305.159
ASV725	2	4	889.465
ASV726	2	1	0
ASV734	4	16	1035.03
ASV738	5	3	0
ASV74	3	2	0
ASV746	4	4	97.8949
ASV747	4	40	1340.31
ASV749	1	4	233.565
ASV75	4	5	116.245
ASV750	1	7	1006.99
ASV752	4	31	3766.52
ASV753	1	2	537.287
ASV757	2	6	1731.86
ASV758	2	10	201.478
ASV762	5	1	0
ASV765	4	8	2289.48
ASV768	3	3	0
ASV77	2	11	398.201
ASV772	2	9	407.109
ASV774	3	11	0
ASV775	3	73	2002.39
ASV776	2	4	76.377
ASV777	2	12	992.673
ASV784	1	3	438.354
ASV788	15	1	0
ASV789	2	8	1106.65
ASV79	4	8	70.4174
ASV798	2	14	1595.46
ASV80	2	9	252.134
ASV803	5	6	2916.63
ASV804	2	6	102.395
ASV809	2	8	64.2248
ASV81	3	8	43.9901
ASV812	12	1	0
ASV814	2	6	15.7036
ASV815	2	12	2409.01
ASV82	2	19	5710.83
ASV823	3	3	2.08418
ASV828	3	20	643.29
ASV83	3	21	48.7816
ASV830	2	3	26.2295
ASV831	2	16	466.676
ASV832	2	18	852.09
ASV833	4	7	0
ASV835	5	4	232.575
ASV837	2	12	2346.29
ASV839	2	9	1400.18
ASV842	4	29	349.938
ASV85	3	62	2143.16
ASV852	4	17	624.538
ASV853	3	36	217.891
ASV855	2	10	141.359
ASV859	2	1	0
ASV86	1	6	520.545
ASV861	2	7	592.914
ASV865	1	2	152.142
ASV866	5	2	63.5328
ASV87	2	5	2509.42
ASV870	2	17	855.802
ASV871	14	2	763
ASV874	2	17	1331.73
ASV875	4	5	844.509
ASV877	2	6	25.5739
ASV878	6	5	1309.95
ASV88	1	2	176.476
ASV882	4	27	246.106
ASV884	2	1	0
ASV886	2	4	13.3096
ASV888	3	10	695.634
ASV89	2	2	16.6063
ASV890	2	12	1279.28
ASV894	3	6	5.73065
ASV895	2	7	592.914
ASV898	4	21	131.42
ASV9	1	3	429.197
ASV90	2	21	2487.76
ASV900	1	4	0
ASV901	2	2	0
ASV904	3	49	448.884
ASV905	3	20	2148.36
ASV909	2	3	0
ASV91	4	11	1777.51
ASV912	1	5	1670.29
ASV92	2	20	1662.17
ASV922	2	24	494.797
ASV926	16	1	0
ASV933	4	17	745.34
ASV935	3	15	98.5709
ASV938	2	2	107.692
ASV939	3	1	0
ASV94	2	8	1118.54
ASV944	3	2	0
ASV945	4	14	2510.32
ASV946	6	5	1955.57
ASV948	2	8	1789.83
ASV95	3	19	159.82
ASV953	4	7	101.679
ASV956	2	9	756.694
ASV96	3	7	127.96
ASV967	2	16	2765.65
ASV968	3	7	162.707
ASV97	2	11	3208.19
ASV980	6	3	7.2436
ASV981	2	7	1656.3
ASV983	2	11	543.324
ASV99	3	8	308.334
ASV992	2	9	1288.59

## Sheet: S4
Data S4. Co-occurrence analysis of fungal ASVs of rhizosphere based on the pairwise spearman's correlation coefficient (ρ). Only correlations between two ASVs were considered as statistically robust if |ρ| ≥0.65 and the P-value <0.05
Nodes	module_ID	Number of degree (mean: 10.62)	Betweenness
ASV1	8	1	0
ASV100	3	4	369
ASV1002	5	3	93.912
ASV101	2	15	1107.48
ASV1016	7	35	127.815
ASV102	2	1	0
ASV1028	11	1	0
ASV1030	3	16	232.365
ASV104	7	53	869.154
ASV1044	8	14	356.019
ASV105	3	7	225.956
ASV1052	1	4	93.3545
ASV1056	2	2	369
ASV107	3	6	2286.89
ASV1078	13	1	0
ASV1092	3	11	357.331
ASV110	3	1	0
ASV1100	5	4	193.111
ASV1104	7	4	134.632
ASV1109	7	32	126.635
ASV111	4	10	1042.24
ASV1137	7	26	19.9153
ASV114	7	34	433.139
ASV1141	3	4	54.6384
ASV1142	3	6	788.687
ASV1151	3	5	443.713
ASV1160	2	8	105.477
ASV117	7	20	263.578
ASV1198	3	6	5.12749
ASV12	2	1	0
ASV120	3	6	143.221
ASV1200	3	1	0
ASV1203	7	2	0.784803
ASV1205	3	1	0
ASV1215	1	8	2999.91
ASV1225	7	15	180.251
ASV123	3	13	1625.06
ASV1240	2	2	0
ASV125	3	2	54.4172
ASV127	2	3	676.571
ASV128	3	3	129.907
ASV1281	10	2	1
ASV130	7	33	311.95
ASV1302	3	5	48.1628
ASV131	7	27	483.536
ASV1318	5	3	736
ASV132	2	6	1839.94
ASV1323	7	24	58.6624
ASV135	8	13	1070.57
ASV136	5	5	627.741
ASV1366	7	24	58.6624
ASV1382	6	2	369
ASV1384	3	10	840.781
ASV140	8	4	68.1136
ASV1401	1	1	0
ASV1405	2	2	390.732
ASV141	7	7	110.99
ASV1416	3	7	2329.3
ASV142	7	11	92.7904
ASV143	2	15	247.766
ASV1434	7	43	248.887
ASV1438	2	17	500.363
ASV144	7	18	10237.4
ASV1453	3	17	343.007
ASV146	8	7	32.2071
ASV147	3	9	1616.96
ASV1470	1	11	1420.26
ASV149	3	5	374.771
ASV15	2	1	0
ASV152	7	19	887.495
ASV1525	4	8	64.743
ASV1554	1	5	90.6511
ASV1555	7	43	248.887
ASV156	7	36	142.821
ASV1598	1	4	83.3144
ASV16	2	12	7353.72
ASV160	3	6	422.427
ASV161	7	55	3204.64
ASV1617	7	31	169.181
ASV162	3	4	2896
ASV1634	8	7	47.6709
ASV1646	3	1	0
ASV1649	7	33	630.849
ASV165	3	5	518.082
ASV1679	1	8	302.661
ASV1703	7	1	0
ASV171	8	8	57.4291
ASV1710	8	6	47.9882
ASV173	2	13	5777.76
ASV1758	3	5	1482.73
ASV176	5	3	225.334
ASV1773	4	2	5.34275
ASV1786	3	11	357.331
ASV1787	3	7	2582
ASV1791	3	7	991.277
ASV18	8	24	3051.68
ASV181	8	7	361.291
ASV1827	8	7	31.574
ASV183	1	2	0
ASV1831	1	3	12.0216
ASV184	1	7	102.473
ASV185	7	39	697.453
ASV187	2	12	338.976
ASV188	3	7	1131.04
ASV1894	3	17	343.007
ASV1902	7	24	58.6624
ASV1914	2	2	46.122
ASV193	2	13	2741.11
ASV195	2	9	955.047
ASV1956	7	23	1651.97
ASV1970	6	1	0
ASV1985	2	9	955.047
ASV2	2	5	87.6636
ASV20	4	4	0
ASV200	7	35	124.163
ASV202	7	8	8.28016
ASV2027	1	4	611.833
ASV204	6	3	0
ASV2043	11	1	0
ASV2049	5	7	2463.31
ASV205	7	35	127.815
ASV207	3	20	1238.29
ASV21	3	3	12.4219
ASV211	2	7	765.774
ASV212	3	10	923.315
ASV213	5	2	176.525
ASV2137	7	30	141.523
ASV214	7	33	221.095
ASV2148	2	2	0
ASV217	8	20	1200.46
ASV221	3	6	55.6425
ASV2210	3	10	832.882
ASV226	5	2	369
ASV228	7	23	1040.73
ASV229	3	22	2921
ASV2293	4	1	0
ASV23	4	22	5466.69
ASV233	3	10	1309.06
ASV2339	3	19	506.825
ASV235	3	5	476.304
ASV2379	5	5	524.693
ASV238	3	5	265.036
ASV24	5	1	0
ASV240	7	40	3118.31
ASV2401	2	2	251.485
ASV2402	7	18	483.13
ASV243	1	8	872.142
ASV244	5	8	2877.4
ASV2441	3	10	4316.54
ASV2450	3	3	184
ASV246	2	1	0
ASV2469	13	1	0
ASV247	3	4	194.478
ASV251	3	5	153.75
ASV2571	5	4	193.111
ASV258	3	2	0
ASV259	3	4	923.868
ASV2591	7	43	248.887
ASV260	2	2	242.956
ASV263	3	16	1263.09
ASV266	8	13	386.529
ASV2668	3	3	369
ASV268	2	17	500.363
ASV27	2	6	478.85
ASV271	7	36	627.938
ASV273	2	1	0
ASV274	7	33	221.095
ASV275	3	8	3059.58
ASV276	6	4	1103
ASV278	3	6	302.855
ASV279	8	11	363.847
ASV281	3	5	32.4154
ASV2841	7	34	95.1428
ASV285	7	16	462.361
ASV2904	8	10	45.2198
ASV2906	1	3	486.667
ASV293	2	3	62.568
ASV294	7	24	992.506
ASV295	8	2	26.2403
ASV2980	7	19	272.541
ASV299	7	22	109.803
ASV3	4	3	9.01616
ASV300	7	33	221.095
ASV3017	8	1	0
ASV3029	3	8	692.207
ASV3037	5	4	1101
ASV305	5	6	451.956
ASV3079	3	6	144.931
ASV310	2	2	1050.23
ASV313	3	11	1101
ASV315	3	6	559.075
ASV32	8	7	106.618
ASV322	6	3	0
ASV3237	2	5	115.556
ASV3238	8	3	389.423
ASV324	8	8	182.82
ASV328	2	3	1103
ASV3287	2	5	2202.28
ASV330	7	2	0.5
ASV331	1	3	369
ASV332	3	3	55.4324
ASV3334	7	24	58.6624
ASV335	3	4	923.868
ASV336	3	13	643.897
ASV337	7	14	900.148
ASV338	12	1	0
ASV34	7	14	40.709
ASV3407	5	2	129.094
ASV344	1	4	974.833
ASV3449	8	8	23.8731
ASV345	12	1	0
ASV346	14	1	0
ASV347	3	5	30.9481
ASV351	4	4	9.25381
ASV353	5	4	150.133
ASV359	7	4	0.163333
ASV36	2	2	369
ASV361	7	2	0
ASV362	8	7	119.261
ASV363	3	5	384.333
ASV364	3	6	406.737
ASV37	3	2	9.74699
ASV372	3	7	1812.69
ASV373	2	1	0
ASV3731	4	13	211.429
ASV38	7	4	24.4605
ASV380	3	21	1312.36
ASV381	2	5	304.016
ASV382	9	2	1
ASV385	2	5	721.479
ASV387	5	2	0
ASV3887	8	11	249.807
ASV389	3	3	0
ASV392	8	13	292.847
ASV393	7	39	965.921
ASV397	3	2	0
ASV399	7	15	600.368
ASV40	8	6	2699.64
ASV400	8	12	43.6734
ASV4019	2	6	37.8489
ASV4031	6	1	0
ASV404	3	19	506.825
ASV41	3	11	805.174
ASV414	7	28	509.061
ASV415	8	14	89.3985
ASV4161	3	4	0
ASV4184	5	6	1804.28
ASV419	1	6	1329.26
ASV420	5	1	0
ASV422	2	14	608.82
ASV427	3	23	3310.26
ASV43	3	17	2035.76
ASV436	8	3	2.45675
ASV439	4	11	892.929
ASV44	2	17	1231.16
ASV444	3	6	1289.36
ASV45	3	3	1784.01
ASV451	3	11	1195.66
ASV453	8	2	273.905
ASV456	7	43	248.887
ASV457	8	18	725.547
ASV47	2	8	1140.23
ASV470	8	2	344.577
ASV4738	3	1	0
ASV476	4	1	0
ASV477	8	2	32.9555
ASV478	3	24	3116.54
ASV48	2	14	647.686
ASV487	3	4	1488.31
ASV49	1	4	0
ASV492	2	3	866.538
ASV499	3	3	0
ASV5	7	1	0
ASV50	3	3	0
ASV509	2	16	1660.76
ASV51	7	25	347.107
ASV513	6	5	1101
ASV515	9	1	0
ASV52	7	2	0.5
ASV530	1	8	129.411
ASV534	3	4	310.009
ASV54	1	5	489.056
ASV540	4	9	125.2
ASV545	2	17	2307.18
ASV550	7	35	127.815
ASV553	3	3	184
ASV557	8	12	862.324
ASV56	8	18	2804.96
ASV566	8	23	866.709
ASV567	3	1	0
ASV57	2	12	185.332
ASV570	3	7	920.842
ASV573	3	8	695.103
ASV575	3	6	302.855
ASV58	2	5	371.374
ASV580	2	1	0
ASV582	14	1	0
ASV588	3	19	506.825
ASV59	8	8	373.432
ASV5926	1	2	122.167
ASV597	7	31	969.898
ASV599	1	8	129.411
ASV601	2	4	47.8399
ASV608	7	52	2448.72
ASV611	7	24	58.6624
ASV612	3	5	1165.77
ASV613	3	10	11375.9
ASV620	4	12	977.562
ASV626	8	2	4.32725
ASV627	3	2	49.6854
ASV63	3	6	599.699
ASV630	7	35	127.815
ASV639	10	1	0
ASV64	8	5	125.264
ASV641	7	19	579.228
ASV650	3	1	0
ASV652	2	1	0
ASV66	7	36	657.66
ASV660	8	4	388.353
ASV664	4	5	612.876
ASV667	4	6	117.227
ASV67	1	7	671.209
ASV673	2	6	364.339
ASV678	7	32	1375.46
ASV679	1	5	377.64
ASV68	7	28	25.6194
ASV686	3	12	1197.49
ASV697	8	2	3.81769
ASV700	7	34	767.514
ASV703	8	5	0.864878
ASV705	1	3	1.5
ASV71	3	8	2079.38
ASV72	2	19	2621.94
ASV725	8	9	20.3544
ASV735	7	35	127.815
ASV74	7	25	1830.63
ASV740	3	14	1025.21
ASV742	7	35	127.815
ASV75	9	1	0
ASV753	3	7	579.157
ASV767	7	20	388.029
ASV77	1	7	2135.1
ASV78	4	1	0
ASV788	3	5	412.697
ASV79	1	4	335.487
ASV793	3	5	412.697
ASV8	8	9	8334.01
ASV80	1	1	0
ASV810	3	3	18.2798
ASV813	5	3	482.495
ASV815	3	1	0
ASV82	3	20	2145.17
ASV825	3	4	0
ASV828	3	14	6933.68
ASV83	7	35	127.815
ASV84	2	15	640.734
ASV85	8	15	1257.94
ASV851	3	15	1391.24
ASV860	7	36	426.687
ASV865	3	11	721.261
ASV877	2	5	304.016
ASV878	8	10	439.758
ASV881	8	8	381.649
ASV889	4	8	295.131
ASV89	2	1	0
ASV890	3	4	464.695
ASV891	8	2	241.125
ASV893	3	15	7831.2
ASV894	6	3	0
ASV9	3	1	0
ASV905	7	43	248.887
ASV914	3	4	0
ASV915	10	1	0
ASV921	3	4	0
ASV94	7	21	1570.37
ASV949	5	2	0
ASV950	7	14	97.1285
ASV953	2	14	908.412
ASV956	1	1	0
ASV982	7	16	438.567
ASV988	3	1	0
ASV989	7	33	221.095
ASV990	4	7	426.162
ASV993	2	3	369
ASV994	7	19	266.206

## Sheet: S5
Data S5. Different abundance genera between root and rhizosphere
Domain	Genus	Log2FoldChange	P-value	Adjust P-value	Root Enriched/Depleted
Prokaryote	Nitrospira	-4.68481	1.47e-28	5.38e-26	Depleted
	Candidatus_Nitrososphaera	-5.15905	3.55e-22	4.45e-20	Depleted
	Nitrosospira	-4.6482	3.64e-22	4.45e-20	Depleted
	Rubrobacter	-5.80056	5.63e-20	5.17e-18	Depleted
	Gaiella	-4.87908	2.44e-19	1.79e-17	Depleted
	MND1	-4.40845	1.27e-16	7.75e-15	Depleted
	Skermanella	-5.21968	1.62e-16	8.48e-15	Depleted
	Rhodoplanes	-4.55773	3.95e-16	1.81e-14	Depleted
	RB41	-4.54858	1.66e-15	6.77e-14	Depleted
	ADurb,Bin063-1	-4.23678	1.21e-14	4.45e-13	Depleted
	Crossiella	-4.36279	1.62e-14	5.42e-13	Depleted
	Archangium	-4.32064	6.83e-14	1.93e-12	Depleted
	Blastococcus	-3.84358	6.82e-14	1.93e-12	Depleted
	Adhaeribacter	-3.9404	5.67e-13	1.49e-11	Depleted
	Ferruginibacter	-4.09629	1.04e-12	2.54e-11	Depleted
	Shinella	4.624	1.48e-12	3.4e-11	Enriched
	Phytohabitans	4.18152	1.92e-12	4.14e-11	Enriched
	UTBCD1	-3.66828	2.68e-12	5.46e-11	Depleted
	Pirellula	-3.23776	6.21e-12	1.2e-10	Depleted
	Iamia	-3.3952	7.68e-12	1.41e-10	Depleted
	Candidatus_Nitrocosmicus	-3.62855	2.37e-11	4.13e-10	Depleted
	Dinghuibacter	-3.51187	4.85e-11	8.09e-10	Depleted
	Tumebacillus	-3.33955	1.28e-10	2.04e-09	Depleted
	HSB_OF53-F07	-3.82413	3.66e-10	5.59e-09	Depleted
	Candidatus_Entotheonella	-3.14173	1.56e-09	2.29e-08	Depleted
	Aquicella	-3.12266	2.55e-09	3.6e-08	Depleted
	Gemmatirosa	-3.33206	3.48e-09	4.73e-08	Depleted
	JGI_0001001-H03	-3.29707	5.14e-09	6.73e-08	Depleted
	Nannocystis	-2.58787	6.77e-09	8.56e-08	Depleted
	IS-44	-3.40685	7.5e-09	9.18e-08	Depleted
	Marmoricola	-3.26369	1.12e-08	1.32e-07	Depleted
	Legionella	-3.03558	1.35e-08	1.54e-07	Depleted
	Ammoniphilus	-2.84606	2.61e-08	2.9e-07	Depleted
	Flavihumibacter	-2.90257	3.77e-08	4.07e-07	Depleted
	Altererythrobacter	-2.71546	4.95e-08	5.19e-07	Depleted
	Polycyclovorans	-2.79912	1.91e-07	1.95e-06	Depleted
	Flavisolibacter	-2.868	2.36e-07	2.34e-06	Depleted
	Microvirga	-3.04559	2.63e-07	2.54e-06	Depleted
	Flavitalea	-2.89023	3.56e-07	3.35e-06	Depleted
	Georgfuchsia	-2.75437	3.91e-07	3.59e-06	Depleted
	Paludibaculum	-2.55227	5.5e-07	4.93e-06	Depleted
	Ramlibacter	-3.05971	5.87e-07	5.12e-06	Depleted
	Methylophilus	2.98577	5.99e-07	5.12e-06	Enriched
	Thermomonas	-2.75678	8.22e-07	6.85e-06	Depleted
	Candidatus_Liberibacter	2.89707	1.46e-06	1.19e-05	Enriched
	AKYG587	-2.33727	2.57e-06	2.05e-05	Depleted
	Lapillicoccus	-2.4501	4.39e-06	3.36e-05	Depleted
	Chthoniobacter	-2.09834	4.32e-06	3.36e-05	Depleted
	Micropepsis	-2.23134	5.5e-06	4.12e-05	Depleted
	Candidatus_Koribacter	-2.68821	7.36e-06	5.3e-05	Depleted
	Algoriphagus	-2.46512	7.34e-06	5.3e-05	Depleted
	mle1-7	-2.48731	8.56e-06	6.04e-05	Depleted
	Pseudolabrys	-2.78137	9.91e-06	6.62e-05	Depleted
	Kocuria	-2.29595	9.92e-06	6.62e-05	Depleted
	Candidatus_Nitrosotenuis	-2.0639	9.84e-06	6.62e-05	Depleted
	Ellin6067	-2.52065	1.25e-05	8.16e-05	Depleted
	Sphingomonas	-2.08089	1.4e-05	9.04e-05	Depleted
	Psychrobacillus	2.50734	1.65e-05	0.000104256	Enriched
	Rugosimonospora	-2.16573	2.05e-05	0.000127362	Depleted
	Blastocatella	-2.23379	2.26e-05	0.000138181	Depleted
	Actinomycetospora	-2.03328	2.63e-05	0.000158045	Depleted
	OLB12	-2.00212	2.94e-05	0.00017388	Depleted
	Peredibacter	-2.0321	3.87e-05	0.00022556	Depleted
	Gemmatimonas	-2.47582	4.06e-05	0.000232888	Depleted
	Asanoa	-2.24677	4.81e-05	0.000271669	Depleted
	Bacillus	-2.37835	5.2e-05	0.000289026	Depleted
	Bryobacter	-2.22912	6.05e-05	0.000331639	Depleted
	OM60(NOR5)_clade	-2.31217	6.15e-05	0.000331897	Depleted
	Nakamurella	-1.94477	6.69e-05	0.000356054	Depleted
	Pseudosphingobacterium	2.22032	7.48e-05	0.000392271	Enriched
	Phaselicystis	-1.9025	8.15e-05	0.000421353	Depleted
	Haliangium	-1.66798	9.36e-05	0.000477284	Depleted
	Hirschia	-2.1874	9.83e-05	0.000487377	Depleted
	Plot4-2H12	-1.87272	9.79e-05	0.000487377	Depleted
	Arenimonas	-2.11932	0.000105658	0.000517022	Depleted
	Candidatus_Nitrosotalea	-2.37453	0.000110117	0.00052033	Depleted
	Woeseia	-1.85908	0.000110588	0.00052033	Depleted
	Nocardiopsis	-1.77081	0.000109641	0.00052033	Depleted
	Terrimonas	-1.95668	0.000114669	0.000526044	Depleted
	Anaerocolumna	-1.83972	0.000113576	0.000526044	Depleted
	Bdellovibrio	-1.59612	0.00011692	0.000529747	Depleted
	GOUTA6	-2.00612	0.000140956	0.000630866	Depleted
	Parviterribacter	-1.71733	0.00014269	0.000630932	Depleted
	Geodermatophilus	-1.71605	0.000159583	0.000697226	Depleted
	Luteimonas	-2.14441	0.000167402	0.000720427	Depleted
	FCPS473	-1.97761	0.000168819	0.000720427	Depleted
	1921-2	-2.2383	0.000173287	0.000730993	Depleted
	PAUC26f	-1.81368	0.000179444	0.000748362	Depleted
	SH-PL14	-1.64466	0.000225306	0.000929073	Depleted
	Mucilaginibacter	-2.10179	0.000251917	0.00102726	Depleted
	Ilumatobacter	-2.00962	0.000260413	0.00103882	Depleted
	UBA6140	1.85828	0.000258283	0.00103882	Enriched
	Planctomicrobium	-1.59195	0.000267365	0.00105509	Depleted
	Neorhizobium	2.64693	0.000271343	0.00105939	Enriched
	Azovibrio	-1.65742	0.000293493	0.00112265	Depleted
	Luteibacter	1.90575	0.000293665	0.00112265	Enriched
	Chthonomonas	-1.67102	0.000299833	0.00113442	Depleted
	Kibdelosporangium	-1.69583	0.000358935	0.00134417	Depleted
	Stenotrophobacter	-1.92144	0.000431439	0.00159937	Depleted
	Acidicaldus	-1.93769	0.000463107	0.0016996	Depleted
	OM27_clade	-1.66685	0.000469429	0.00170575	Depleted
	Amaricoccus	-1.6355	0.000503473	0.00181152	Depleted
	Methylotenera	-1.82998	0.000509285	0.00181464	Depleted
	Stenotrophomonas	2.52276	0.000536145	0.00189197	Enriched
	Rhodopirellula	-1.53822	0.000589041	0.00205884	Depleted
	Nordella	-1.45289	0.000774718	0.00268228	Depleted
	Quadrisphaera	-1.91886	0.000805476	0.00276271	Depleted
	Subgroup_10	-1.94273	0.00083025	0.00282131	Depleted
	Amphiplicatus	-1.40387	0.000860167	0.00289616	Depleted
	Coxiella	-1.42583	0.00105035	0.00350433	Depleted
	Parasegetibacter	-1.72914	0.00108822	0.00359799	Depleted
	Geobacter	-1.48251	0.0011228	0.00367064	Depleted
	Olivibacter	1.90455	0.0011302	0.00367064	Enriched
	Solirubrobacter	-2.00063	0.00120981	0.00389475	Depleted
	Granulicella	-2.09393	0.00140306	0.00443898	Depleted
	Candidatus_Ovatusbacter	-1.45437	0.00140276	0.00443898	Depleted
	Rheinheimera	2.31365	0.00143667	0.00450648	Enriched
	G12-WMSP1	-1.43793	0.0014787	0.00456924	Depleted
	Promicromonospora	2.10235	0.00148158	0.00456924	Enriched
	Candidatus_Udaeobacter	-2.31636	0.00153231	0.0046863	Depleted
	Terracidiphilus	-1.95023	0.00183759	0.00557353	Depleted
	Luedemannella	-1.98619	0.00187729	0.00561441	Depleted
	Chryseolinea	-1.7271	0.00188167	0.00561441	Depleted
	Intrasporangium	-1.45249	0.00195615	0.00569768	Depleted
	Candidatus_Berkiella	-1.30609	0.00192913	0.00569768	Depleted
	Nonomuraea	1.86588	0.00195492	0.00569768	Enriched
	Cystobacter	-1.28234	0.00217286	0.00627904	Depleted
	Solibacillus	-1.3324	0.00223011	0.00639415	Depleted
	Actinospica	1.79719	0.00238544	0.00678649	Enriched
	Catellatospora	1.49005	0.00241905	0.00682918	Enriched
	Litorilinea	-1.23249	0.00244167	0.00684039	Depleted
	Bacteriovorax	-1.20574	0.00259789	0.00722293	Depleted
	Pseudarthrobacter	-1.73917	0.00282061	0.00778319	Depleted
	Ferrovibrio	1.23976	0.00293956	0.00805087	Enriched
	Parafilimonas	-1.82409	0.00310383	0.00843781	Depleted
	Polyangium	-1.25571	0.00324816	0.00876524	Depleted
	Fluviicola	-1.59623	0.00329824	0.00883543	Depleted
	Opitutus	-1.54138	0.00364253	0.00968701	Depleted
	Actinocatenispora	1.34443	0.00374186	0.00987959	Enriched
	Chujaibacter	-1.87977	0.00418225	0.0109635	Depleted
	Albimonas	-1.20661	0.00426511	0.0111014	Depleted
	Candidatus_Nitrosoarchaeum	-1.25749	0.00462657	0.0119574	Depleted
	Pseudonocardia	-1.44836	0.0047488	0.0121875	Depleted
	Paracoccus	-1.60835	0.0048208	0.0122863	Depleted
	Vicinamibacter	1.61956	0.00506749	0.012826	Enriched
	Brachymonas	1.30448	0.00527482	0.0132593	Enriched
	Achromobacter	1.82667	0.00557693	0.0139234	Enriched
	Pedosphaera	-1.15308	0.00569275	0.0141165	Depleted
	Sporichthya	-1.15289	0.00589169	0.0145117	Depleted
	Sediminibacterium	-1.12243	0.00637639	0.0155267	Depleted
	Sphingopyxis	1.66119	0.00638837	0.0155267	Enriched
	Domibacillus	-1.51282	0.0066127	0.0159662	Depleted
	Pajaroellobacter	-1.56622	0.00674848	0.0160824	Depleted
	Spirochaeta_2	-1.12554	0.00674739	0.0160824	Depleted
	Leifsonia	-1.46978	0.00680874	0.0161213	Depleted
	Occallatibacter	-1.5815	0.00734306	0.017275	Depleted
	Solitalea	-1.15481	0.00771895	0.0180437	Depleted
	Ga0074140	-1.09222	0.0085134	0.0197748	Depleted
	Mizugakiibacter	-1.22075	0.00889217	0.0203964	Depleted
	Pseudoxanthomonas	1.65676	0.00884172	0.0203964	Enriched
	Rhodomicrobium	1.4809	0.00914836	0.0208537	Enriched
	Gemmata	-1.26739	0.00928053	0.0210244	Depleted
	Jahnella	-1.03512	0.0100026	0.0225211	Depleted
	Rhodanobacter	-1.53097	0.0104991	0.0234949	Depleted
	Oligoflexus	-1.11509	0.0109245	0.0242988	Depleted
	Lysinibacillus	-1.70595	0.0111814	0.0247203	Depleted
	Stella	-1.00426	0.0117499	0.0258217	Depleted
	Nitrosomonas	-1.00667	0.0124206	0.027133	Depleted
	Roseomonas	-1.16082	0.013054	0.0283481	Depleted
	Allorhizobium-Neorhizobium-Pararhizobium-Rhizobium	1.1086	0.0132605	0.0286271	Enriched
	Acinetobacter	1.55936	0.0134653	0.0288992	Enriched
	Oxalophagus	-0.975697	0.013896	0.0296502	Depleted
	Enhygromyxa	-0.974089	0.0141026	0.0299171	Depleted
	Clostridium_sensu_stricto_1	-0.910701	0.0169537	0.0357587	Depleted
	Mycobacterium	-1.15749	0.0182616	0.0382971	Depleted
	Pedomicrobium	-1.33838	0.0187832	0.0391672	Depleted
	Clostridium_sensu_stricto_13	-0.911638	0.019401	0.040227	Depleted
	Luteolibacter	-1.1722	0.0195569	0.0403224	Depleted
	Sandaracinus	-0.910472	0.0213002	0.0436713	Depleted
	Asticcacaulis	0.972444	0.0223348	0.0455382	Enriched
	Jatrophihabitans	-1.44955	0.0241211	0.048374	Depleted
	Pir4_lineage	-1.12595	0.0239906	0.048374	Depleted
	Niabella	-0.981764	0.0241205	0.048374	Depleted
	Starkeya	0.944913	0.0245267	0.04892	Enriched
	Procabacter	0.944409	0.0247891	0.0491761	Enriched
	Janibacter	-1.34473	0.0250182	0.049364	Depleted
	Streptacidiphilus	-0.997161	0.0255694	0.0496996	Depleted
	Blastopirellula	-0.843427	0.0255946	0.0496996	Depleted
	Sphingobacterium	1.57521	0.0254607	0.0496996	Enriched
	SWB02	-1.19191	0.0260671	0.050087	Not significant
	Holophaga	-0.94954	0.0260148	0.050087	Not significant
	Couchioplanes	1.08348	0.0271112	0.051822	Not significant
	Rosenbergiella	1.02214	0.0312808	0.0594821	Not significant
	Lacunisphaera	-1.04972	0.0323394	0.0608644	Not significant
	Tuberibacillus	-0.943002	0.0322157	0.0608644	Not significant
	Rudaea	0.927117	0.0331903	0.0621471	Not significant
	Rhizomicrobium	-0.912281	0.0369604	0.0688551	Not significant
	Myxococcus	-0.910146	0.0372826	0.0691046	Not significant
	Crocinitomix	-0.777326	0.0386291	0.0712406	Not significant
	Labrys	-0.876225	0.0410441	0.0753159	Not significant
	MM2	-1.18644	0.0414808	0.0757386	Not significant
	Pseudorhodoferax	1.14583	0.0429688	0.0776894	Not significant
	Mitsuaria	1.44473	0.0429726	0.0776894	Not significant
	Maritalea	-0.875931	0.0433291	0.0779499	Not significant
	Candidimonas	1.01895	0.0439468	0.0786755	Not significant
	Sorangium	-0.894514	0.0453007	0.0807056	Not significant
	Candidatus_Solibacter	-1.30648	0.049859	0.0873453	Not significant
	wb1-P19	-0.845685	0.0495128	0.0873453	Not significant
	Catelliglobosispora	-0.844246	0.0497941	0.0873453	Not significant
	Caenimonas	-0.842096	0.0502176	0.0873453	Not significant
	Bauldia	-0.842096	0.0502176	0.0873453	Not significant
	Humibacter	-1.04288	0.0516008	0.0893278	Not significant
	Lacibacter	-0.736042	0.0519575	0.0895231	Not significant
	IMCC26134	0.889016	0.0528216	0.0905866	Not significant
	Candidatus_Omnitrophus	-0.735704	0.0553975	0.0944001	Not significant
	Pseudorhodoplanes	1.19383	0.0555598	0.0944001	Not significant
	Actinoplanes	1.2497	0.0564657	0.0954974	Not significant
	BIyi10	-0.900405	0.0568818	0.0957597	Not significant
	Dechloromonas	-1.05199	0.0580519	0.0972834	Not significant
	Neochlamydia	-0.823165	0.0590907	0.0985741	Not significant
	Candidatus_Glomeribacter	0.741557	0.0597163	0.0991669	Not significant
	Cytophaga	-0.69945	0.0645735	0.106351	Not significant
	Fodinicola	-0.699097	0.0646219	0.106351	Not significant
	BacC-u-018	-0.69915	0.0649671	0.106442	Not significant
	Ohtaekwangia	-0.992598	0.0661116	0.107692	Not significant
	Aetherobacter	-0.699241	0.0663169	0.107692	Not significant
	Galbitalea	-0.771535	0.0679385	0.109839	Not significant
	Reyranella	-0.931641	0.0691798	0.111355	Not significant
	Verrucomicrobium	-0.706952	0.0753981	0.120834	Not significant
	SM1A02	-0.650995	0.0758111	0.120968	Not significant
	Pseudogracilibacillus	-0.737628	0.0784577	0.123892	Not significant
	1959-1	-0.73756	0.0784773	0.123892	Not significant
	Waddlia	-0.735418	0.0791002	0.123892	Not significant
	Janthinobacterium	-0.735172	0.0791721	0.123892	Not significant
	Fictibacillus	-0.734627	0.0793316	0.123892	Not significant
	Leucobacter	0.709433	0.0811989	0.126271	Not significant
	Zavarzinella	-0.66022	0.0828386	0.127178	Not significant
	Methylocapsa	0.769851	0.0831683	0.127178	Not significant
	Planifilum	0.771934	0.0825776	0.127178	Not significant
	Pseudofulvimonas	0.772483	0.0824228	0.127178	Not significant
	oc32	-0.673261	0.0847925	0.129124	Not significant
	Rubrivivax	1.07698	0.0866549	0.131415	Not significant
	Planosporangium	-0.699371	0.0919333	0.136385	Not significant
	Kroppenstedtia	-0.698829	0.0921121	0.136385	Not significant
	Pseudenhygromyxa	-0.698829	0.0921121	0.136385	Not significant
	Rhizocola	-0.698079	0.0923598	0.136385	Not significant
	Actinopolymorpha	-0.697384	0.0925903	0.136385	Not significant
	Candidatus_Cardinium	-0.636041	0.0903947	0.136385	Not significant
	Brachybacterium	0.676931	0.0932767	0.136385	Not significant
	Anoxybacillus	0.677113	0.0932459	0.136385	Not significant
	Aquabacterium	0.677355	0.0932047	0.136385	Not significant
	Candidatus_Protochlamydia	-0.821524	0.0987302	0.143786	Not significant
	Ideonella	0.808581	0.102752	0.149052	Not significant
	Phenylobacterium	-0.778578	0.106336	0.152578	Not significant
	Herbaspirillum	-0.661364	0.107421	0.152578	Not significant
	Thermoactinomyces	-0.660596	0.107708	0.152578	Not significant
	Minicystis	-0.65983	0.107989	0.152578	Not significant
	JdFR-76	-0.659556	0.108093	0.152578	Not significant
	Rummeliibacillus	0.643991	0.107605	0.152578	Not significant
	Hydrogenophaga	1.1307	0.106273	0.152578	Not significant
	Pseudoduganella	-0.865155	0.10892	0.153155	Not significant
	Cellulomonas	-0.912621	0.114497	0.160384	Not significant
	Xylophilus	-0.862615	0.115021	0.160505	Not significant
	Chryseobacterium	-0.897287	0.124439	0.169787	Not significant
	Candidatus_Alysiosphaera	-0.672585	0.124195	0.169787	Not significant
	Limnobacter	0.609623	0.124911	0.169787	Not significant
	Bordetella	0.610085	0.124816	0.169787	Not significant
	Xanthomonas	0.610715	0.124685	0.169787	Not significant
	Isoptericola	0.830264	0.123466	0.169787	Not significant
	Rhizorhapis	0.981997	0.123803	0.169787	Not significant
	Massilia	-0.975881	0.130629	0.176904	Not significant
	Dyella	-1.01011	0.131347	0.177152	Not significant
	Brevibacillus	0.701049	0.131778	0.177152	Not significant
	Roseateles	-0.734847	0.13273	0.177781	Not significant
	Virgisporangium	0.902773	0.134576	0.179598	Not significant
	Taibaiella	-0.794592	0.135209	0.179789	Not significant
	Ellin6055	-0.819519	0.136089	0.180305	Not significant
	Brevundimonas	0.744456	0.164249	0.216832	Not significant
	Glutamicibacter	0.575478	0.166741	0.219333	Not significant
	Thauera	0.574534	0.167478	0.219516	Not significant
	Chelativorans	-0.54493	0.18971	0.24777	Not significant
	Streptomyces	0.527264	0.190559	0.247997	Not significant
	Aminobacter	-0.738368	0.197373	0.255957	Not significant
	Chitinophaga	-0.634999	0.210259	0.270755	Not significant
	Devosia	0.439493	0.209581	0.270755	Not significant
	JCM_18997	0.490425	0.21142	0.271298	Not significant
	Cohnella	-0.529424	0.214752	0.274614	Not significant
	Flavobacterium	-0.913383	0.222225	0.282203	Not significant
	Pantoea	-0.586869	0.221608	0.282203	Not significant
	Acidothermus	-0.85843	0.225708	0.285637	Not significant
	Sulfurifustis	-0.589055	0.230629	0.290862	Not significant
	Steroidobacter	-0.463866	0.23928	0.300739	Not significant
	Brevifollis	-0.450423	0.240664	0.301445	Not significant
	Actinophytocola	-0.710399	0.24927	0.311163	Not significant
	Gordonia	0.476653	0.259909	0.323345	Not significant
	possible_genus_04	-0.484414	0.265121	0.328714	Not significant
	Alterococcus	0.43298	0.267683	0.330773	Not significant
	Bosea	0.579323	0.269186	0.331515	Not significant
	Cupriavidus	-0.44337	0.287299	0.352638	Not significant
	Acidipila	-0.570831	0.301365	0.36867	Not significant
	Herpetosiphon	0.422742	0.320521	0.390802	Not significant
	Paenarthrobacter	-0.631893	0.323614	0.393266	Not significant
	Dongia	-0.398772	0.329952	0.399645	Not significant
	Lysobacter	-0.51413	0.357474	0.431556	Not significant
	Terrimicrobium	-0.418701	0.363473	0.437034	Not significant
	Dokdonella	0.520502	0.364393	0.437034	Not significant
	Noviherbaspirillum	-0.368179	0.367869	0.439765	Not significant
	Rhodococcus	-0.507252	0.377268	0.449537	Not significant
	Paenibacillus	-0.60665	0.382867	0.454732	Not significant
	Edaphobacter	-0.527833	0.387174	0.458364	Not significant
	Aeromicrobium	-0.472098	0.390566	0.460893	Not significant
	Burkholderia-Caballeronia-Paraburkholderia	-0.703964	0.39409	0.463561	Not significant
	Singulisphaera	-0.353045	0.428918	0.502916	Not significant
	Variovorax	-0.517508	0.437187	0.51098	Not significant
	Arcticibacter	0.309947	0.44086	0.512049	Not significant
	Roseimicrobium	0.37251	0.440893	0.512049	Not significant
	Acidibacter	-0.386649	0.443313	0.513236	Not significant
	Tahibacter	-0.408278	0.487809	0.562974	Not significant
	Methylobacillus	0.441672	0.491226	0.565141	Not significant
	Agromyces	-0.428668	0.499335	0.570892	Not significant
	Conexibacter	-0.376147	0.500003	0.570892	Not significant
	Ensifer	0.434273	0.500892	0.570892	Not significant
	Aridibacter	-0.376719	0.517161	0.58761	Not significant
	Cryptosporangium	-0.222101	0.563442	0.636601	Not significant
	Methylobacterium	-0.218601	0.568951	0.636601	Not significant
	Novibacillus	-0.21595	0.56587	0.636601	Not significant
	Pseudoflavitalea	0.328982	0.568135	0.636601	Not significant
	Candidatus_Xiphinematobacter	0.378531	0.565998	0.636601	Not significant
	Actinomadura	-0.281223	0.592383	0.660804	Not significant
	Niastella	0.214043	0.595135	0.661863	Not significant
	Klebsiella	-0.367377	0.60058	0.6659	Not significant
	Planotetraspora	-0.22483	0.614769	0.679579	Not significant
	Ralstonia	0.215333	0.621662	0.681045	Not significant
	Kribbella	0.271791	0.619044	0.681045	Not significant
	Catenulispora	0.297447	0.620999	0.681045	Not significant
	Pseudomonas	-0.296617	0.624923	0.68258	Not significant
	Hyphomicrobium	-0.25593	0.628448	0.684392	Not significant
	Lechevalieria	-0.254319	0.651208	0.707081	Not significant
	Amycolatopsis	-0.312855	0.656287	0.709355	Not significant
	Pedobacter	-0.294617	0.658898	0.709355	Not significant
	Dactylosporangium	-0.275114	0.65914	0.709355	Not significant
	Phyllobacterium	-0.220005	0.661034	0.709355	Not significant
	Cellulosimicrobium	0.272921	0.683489	0.731313	Not significant
	Caulobacter	-0.196039	0.711406	0.758971	Not significant
	Aquisphaera	-0.137089	0.720841	0.760955	Not significant
	Rhodopseudomonas	-0.136545	0.72156	0.760955	Not significant
	Candidatus_Paracaedibacter	-0.132791	0.721501	0.760955	Not significant
	FFCH7168	-0.132712	0.71953	0.760955	Not significant
	Inquilinus	0.155583	0.75746	0.794251	Not significant
	Duganella	0.167135	0.75554	0.794251	Not significant
	OLB13	-0.110006	0.772845	0.808074	Not significant
	Sphingobium	-0.121077	0.792405	0.826172	Not significant
	Cellvibrio	-0.172757	0.799365	0.831067	Not significant
	Mesorhizobium	-0.132014	0.810965	0.838377	Not significant
	Novosphingobium	0.147516	0.809106	0.838377	Not significant
	Bryocella	-0.0890291	0.813515	0.838652	Not significant
	Nocardia	0.131831	0.818553	0.841482	Not significant
	Glycomyces	-0.076388	0.839306	0.858764	Not significant
	Bradyrhizobium	0.0885402	0.840045	0.858764	Not significant
	Nocardioides	-0.107622	0.856963	0.873626	Not significant
	Patulibacter	-0.0757245	0.861568	0.875888	Not significant
	Terrabacter	-0.0705102	0.886481	0.898725	Not significant
	Tardiphaga	0.0604602	0.900675	0.9106	Not significant
	Dyadobacter	-0.0660104	0.9112	0.91871	Not significant
	Rhizobacter	-0.0538153	0.936791	0.941924	Not significant
	Fimbriiglobus	0.0234761	0.951586	0.954186	Not significant
	Arenibacter	-0.00333074	0.992967	0.992967	Not significant
Fungi	Phlyctochytrium	-3.96895	2.11707e-12	4.33183e-10	Depleted
	Coccinonectria	-3.86227	3.35801e-12	4.33183e-10	Depleted
	Spizellomyces	-3.82241	2.66984e-12	4.33183e-10	Depleted
	Coprinopsis	6.60801	9.57072e-12	9.25967e-10	Enriched
	Rhizophlyctis	-4.02197	2.3603e-11	1.82687e-09	Depleted
	Cystofilobasidium	-3.98539	8.48629e-11	5.41472e-09	Depleted
	Microdochium	-3.69153	9.79407e-11	5.41472e-09	Depleted
	Chrysosporium	-2.80945	2.61247e-09	1.26378e-07	Depleted
	Mortierella	-3.18873	6.46574e-09	2.78027e-07	Depleted
	Solicoccozyma	-4.51652	1.75523e-08	6.79273e-07	Depleted
	Humicola	-3.26601	3.843e-08	1.06232e-06	Depleted
	Fusicolla	-3.11755	3.35814e-08	1.06232e-06	Depleted
	Sarcopodium	-3.00056	3.11578e-08	1.06232e-06	Depleted
	Ganoderma	-2.95642	3.77771e-08	1.06232e-06	Depleted
	Gibellulopsis	-3.40983	4.59415e-08	1.18529e-06	Depleted
	Kernia	-3.54651	5.28721e-08	1.27884e-06	Depleted
	Paracremonium	-2.85616	5.7585e-08	1.31091e-06	Depleted
	Botryotrichum	-3.47171	1.31415e-07	2.67671e-06	Depleted
	Trichosporon	-2.97143	1.27956e-07	2.67671e-06	Depleted
	Minimedusa	-2.9065	2.02901e-07	3.92613e-06	Depleted
	Codinaea	3.21133	4.79721e-07	8.84057e-06	Enriched
	Cystoagaricus	-2.35954	1.27586e-06	2.24435e-05	Depleted
	Scopulariopsis	-2.59639	1.63408e-06	2.74952e-05	Depleted
	Ramicandelaber	-2.27889	2.23349e-06	3.32447e-05	Depleted
	Bipolaris	-2.24565	2.14562e-06	3.32447e-05	Depleted
	Ciliophora	-2.22383	2.14869e-06	3.32447e-05	Depleted
	Geminibasidium	-2.76163	2.46628e-06	3.44313e-05	Depleted
	Schwanniomyces	-2.37872	2.49115e-06	3.44313e-05	Depleted
	Mariannaea	-2.94771	3.83271e-06	5.04747e-05	Depleted
	Leucosporidium	-2.27275	3.91277e-06	5.04747e-05	Depleted
	Geotrichum	-2.74908	4.42196e-06	5.52032e-05	Depleted
	Stephanonectria	-2.7287	4.634e-06	5.60424e-05	Depleted
	Coniochaeta	-2.21168	4.81994e-06	5.65248e-05	Depleted
	Montagnula	-2.67765	6.24277e-06	6.90272e-05	Depleted
	Powellomyces	-2.20012	6.10878e-06	6.90272e-05	Depleted
	Penicillium	-2.92341	6.71573e-06	7.02429e-05	Depleted
	Vishniacozyma	-2.18541	6.6559e-06	7.02429e-05	Depleted
	Aureobasidium	-2.62834	7.06414e-06	7.19427e-05	Depleted
	Tulostoma	-2.39209	7.35552e-06	7.29894e-05	Depleted
	Entoloma	-2.21273	8.10808e-06	7.84456e-05	Depleted
	Aspergillus	-2.7913	1.01077e-05	9.54069e-05	Depleted
	Schizothecium	-2.18068	1.08136e-05	9.96395e-05	Depleted
	Papiliotrema	-2.57336	1.27681e-05	0.000114913	Depleted
	Saitozyma	-2.98738	1.38829e-05	0.000119531	Depleted
	Operculomyces	-2.1836	1.3899e-05	0.000119531	Depleted
	Aplosporella	-2.16778	1.64036e-05	0.000132254	Depleted
	Barriopsis	-2.09456	1.60507e-05	0.000132254	Depleted
	Ceratobasidium	3.86786	1.63699e-05	0.000132254	Enriched
	Mucor	-2.47349	2.03641e-05	0.000160835	Depleted
	Zopfiella	-2.45776	2.22779e-05	0.000172431	Depleted
	Albifimbria	3.33868	2.34307e-05	0.000177797	Enriched
	Rhizophagus	2.96904	2.4577e-05	0.00018291	Enriched
	Basidioascus	-1.99497	3.20223e-05	0.000233823	Depleted
	Rhodotorula	-2.37369	4.04867e-05	0.000290155	Depleted
	Pseudophialophora	-2.19749	4.29253e-05	0.000302038	Depleted
	Clonostachys	-2.5384	5.64114e-05	0.000389843	Depleted
	Emericellopsis	-2.01425	6.87983e-05	0.000467104	Depleted
	Naganishia	-2.23011	7.85071e-05	0.000523832	Depleted
	Antennariella	-2.15207	8.77414e-05	0.000575524	Depleted
	Gibberella	-2.23854	9.53431e-05	0.000610957	Depleted
	Arthropsis	-1.95974	9.63008e-05	0.000610957	Depleted
	Scedosporium	-2.2553	0.000119094	0.000743378	Depleted
	Microascus	2.25341	0.000123463	0.000758413	Enriched
	Herpotrichia	-1.82885	0.000126123	0.00076265	Depleted
	Coniocessia	-1.85184	0.000140984	0.0008394	Depleted
	Exserohilum	-1.85408	0.000154242	0.000904418	Depleted
	Pyrenochaetopsis	-2.38711	0.000185767	0.00107301	Depleted
	Nigrospora	-2.18769	0.000208017	0.0011667	Depleted
	Neocosmospora	0.937773	0.000207386	0.0011667	Enriched
	Lasiobolidium	-1.99957	0.000221906	0.00119274	Depleted
	Cyphellophora	-1.81775	0.000216839	0.00119274	Depleted
	Glomus	2.36829	0.000219488	0.00119274	Enriched
	Epicoccum	-1.96608	0.000230711	0.00122308	Depleted
	Hannaella	-1.73843	0.000323092	0.00168968	Depleted
	Gaertneriomyces	-1.60815	0.000379148	0.0019564	Depleted
	Ascobolus	-1.52824	0.000432609	0.00220289	Depleted
	Cladosporium	-1.88962	0.000447711	0.00225019	Depleted
	Nidulariopsis	2.36496	0.000470257	0.0023332	Enriched
	Coniosporium	-2.02117	0.000477066	0.00233702	Depleted
	Ectophoma	-2.05953	0.000505179	0.0024438	Depleted
	Meira	-1.52639	0.00051659	0.00246815	Depleted
	Westerdykella	-1.87085	0.000528415	0.00247614	Depleted
	Sakaguchia	-1.59044	0.000531059	0.00247614	Depleted
	Phialemonium	-1.57482	0.000599426	0.00276164	Depleted
	Cordana	-1.65183	0.000693822	0.00315893	Depleted
	Metarhizium	-2.32973	0.000714286	0.00321429	Depleted
	Wallemia	-1.58194	0.000763948	0.00339825	Depleted
	Pluteus	-1.50639	0.000917693	0.0040202	Depleted
	Xylaria	1.97063	0.000924543	0.0040202	Enriched
	Nectriopsis	-2.09804	0.00095716	0.00411579	Depleted
	Pulvinula	-1.61355	0.00105436	0.00448392	Depleted
	Arthrocladium	-2.16108	0.00107676	0.0045294	Depleted
	Micropsalliota	-1.53191	0.00110272	0.00458872	Depleted
	Marasmius	1.83082	0.00127408	0.00524541	Enriched
	Acaulium	-1.51803	0.00130655	0.00532245	Depleted
	Ovatospora	-1.47903	0.0014915	0.0060126	Depleted
	Disciseda	-1.35518	0.00162108	0.00646759	Depleted
	Phaeosphaeria	-1.55358	0.0017264	0.00681751	Depleted
	Parathyridaria	-1.56948	0.00178564	0.00698025	Depleted
	Blumeria	-1.35385	0.00200578	0.00776238	Depleted
	Tausonia	-1.94932	0.00209161	0.00801438	Depleted
	Sirastachys	-2.02431	0.00226034	0.00809956	Depleted
	Periconia	-1.79116	0.0021909	0.00809956	Depleted
	Geastrum	-1.60124	0.00225434	0.00809956	Depleted
	Rhytidhysteron	-1.49493	0.00222391	0.00809956	Depleted
	Pichia	-1.45691	0.00215979	0.00809956	Depleted
	Saksenaea	-1.35757	0.00222406	0.00809956	Depleted
	Scutellinia	-1.30846	0.00223086	0.00809956	Depleted
	Claudopus	-1.88665	0.00275814	0.00979266	Depleted
	Neopyrenochaeta	-1.88946	0.00320778	0.0112856	Depleted
	Lepiota	-1.60187	0.00328938	0.011366	Depleted
	Rhexoacrodictys	-1.29945	0.00327249	0.011366	Depleted
	Schizophyllum	1.51739	0.0033905	0.0116117	Enriched
	Thanatephorus	2.2908	0.00374058	0.0126983	Enriched
	Achroiostachys	1.49141	0.00381124	0.0128257	Enriched
	Arachnotheca	-1.24434	0.00389837	0.0130058	Depleted
	Apiotrichum	-1.91251	0.00418736	0.0138505	Depleted
	Roussoella	-1.79873	0.0052349	0.0170244	Depleted
	Tilletia	1.42818	0.00520661	0.0170244	Enriched
	Arxiella	-1.21527	0.00530228	0.0170999	Depleted
	Neophaeococcomyces	-1.22012	0.00534871	0.017107	Depleted
	Strelitziana	-1.34756	0.00558795	0.0175816	Depleted
	Oedogoniomyces	-1.21805	0.0055681	0.0175816	Depleted
	Dothiorella	-1.56034	0.00603078	0.0187271	Depleted
	Wiesneriomyces	-1.48801	0.00607801	0.0187271	Depleted
	Triangularia	-1.31389	0.00619398	0.0187271	Depleted
	Myrmecridium	-1.25849	0.00610883	0.0187271	Depleted
	Ilyonectria	1.44005	0.00617727	0.0187271	Enriched
	Disciotis	-1.1898	0.00626007	0.0187802	Depleted
	Monocillium	-1.40176	0.00674736	0.0200864	Depleted
	Arthrobotrys	-1.40392	0.00713964	0.0210919	Depleted
	Striaticonidium	-1.22036	0.0073563	0.0215673	Depleted
	Diaporthe	-1.36274	0.00759577	0.022102	Depleted
	Acericola	-1.32885	0.00767367	0.022162	Depleted
	Endogone	-1.09633	0.00788181	0.0225945	Depleted
	Absidia	-1.42432	0.00798818	0.0227311	Depleted
	Cephaliophora	-1.42541	0.00853055	0.0240972	Depleted
	Hormonema	-1.83702	0.00937011	0.0262609	Depleted
	Metacordyceps	-1.59368	0.00950008	0.0262609	Depleted
	Parastagonospora	-1.24058	0.00948877	0.0262609	Depleted
	Basidiobolus	-1.1536	0.0095968	0.0263402	Depleted
	Sporothrix	-1.10058	0.00988649	0.0269442	Depleted
	Atractiella	1.8027	0.0103129	0.0279096	Enriched
	Filobasidium	-1.45913	0.0104303	0.0280314	Depleted
	Rhizopus	-1.08497	0.0109456	0.0292136	Depleted
	Pisolithus	-1.03311	0.0111006	0.0294243	Depleted
	Bionectria	-1.52694	0.0114667	0.0301879	Depleted
	Beauveria	-1.5105	0.0123565	0.0323106	Depleted
	Pseudoramichloridium	-1.03169	0.0137638	0.0357488	Depleted
	Issatchenkia	-1.03746	0.0138581	0.0357539	Depleted
	Myriodontium	-1.0985	0.0142398	0.0364954	Depleted
	Lycoperdon	-1.48873	0.0144265	0.0367305	Depleted
	Moleospora	-1.29186	0.0145938	0.0369017	Depleted
	Lecanicillium	-1.19934	0.0146844	0.0369017	Depleted
	Mycosphaerella	-1.61313	0.0158353	0.0395371	Depleted
	Trichocladium	1.53717	0.0165387	0.0410286	Enriched
	Leucoagaricus	-1.01479	0.0167128	0.0411965	Depleted
	Fusidium	1.89962	0.0170062	0.0416545	Enriched
	Chloridium	-1.84345	0.0186398	0.0453685	Depleted
	Biatriospora	-1.27295	0.0191547	0.0461781	Depleted
	Fibulochlamys	-1.03642	0.019211	0.0461781	Depleted
	Cephalotrichum	-1.13832	0.0196033	0.0462589	Depleted
	Saccharomyces	-0.967285	0.0194975	0.0462589	Depleted
	Holocotylon	-0.966315	0.0195524	0.0462589	Depleted
	Hansfordia	-0.932343	0.0198345	0.0465209	Depleted
	Massarina	1.0551	0.021249	0.0493377	Enriched
	Rinaldiella	1.23116	0.0212904	0.0493377	Enriched
	Curvularia	-1.41934	0.0216332	0.0498337	Depleted
	Microdochiella	-1.03908	0.0229348	0.0525193	Not significant
	Arthrinium	-0.930995	0.0240856	0.0545095	Not significant
	Phialomyces	1.03106	0.024035	0.0545095	Not significant
	Gongronella	-1.14613	0.024682	0.055231	Not significant
	Biscogniauxia	-0.930529	0.0246898	0.055231	Not significant
	Leptoxyphium	-0.974364	0.0253272	0.0563311	Not significant
	Septoglomus	1.73165	0.0257184	0.0568744	Not significant
	Gliocladium	1.00606	0.0260597	0.0573017	Not significant
	Gymnopilus	-1.08439	0.0264533	0.0578386	Not significant
	Thelebolus	-0.932399	0.0311878	0.0678073	Not significant
	Colletotrichum	-1.16152	0.0323445	0.0699292	Not significant
	Pseudallescheria	-1.0968	0.0327565	0.0700373	Not significant
	Clarireedia	-0.965103	0.0326885	0.0700373	Not significant
	Thelonectria	-0.962664	0.0330069	0.070185	Not significant
	Cirrenalia	-1.16075	0.0334481	0.0707344	Not significant
	Acrodontium	-0.858107	0.0337383	0.0709604	Not significant
	Claroideoglomus	-0.964166	0.0339491	0.0710179	Not significant
	Leucaenicola	-0.898373	0.0344284	0.0716332	Not significant
	Stemphylium	-0.9501	0.0352583	0.0721955	Not significant
	Conocybe	-0.911503	0.0349245	0.0721955	Not significant
	Wojnowiciella	-0.858999	0.0352003	0.0721955	Not significant
	Pseudocoleophoma	-1.15737	0.0359666	0.0732583	Not significant
	Pseudocenococcum	-0.930455	0.0379665	0.0765263	Not significant
	Tricharina	-0.821921	0.0377728	0.0765263	Not significant
	Holtermanniella	-0.821366	0.0381962	0.0765903	Not significant
	Pseudaleuria	-1.19291	0.0386417	0.0770842	Not significant
	Malbranchea	-0.828282	0.0391413	0.0776804	Not significant
	Edenia	-0.872138	0.0420057	0.0829398	Not significant
	Flagelloscypha	-0.892842	0.0445475	0.087512	Not significant
	Allocryptovalsa	-0.899213	0.0464136	0.0907176	Not significant
	Phylliscum	-0.900894	0.046652	0.0907253	Not significant
	Articulospora	-0.783501	0.0472191	0.091369	Not significant
	Parapyrenochaeta	-0.863351	0.0506161	0.097455	Not significant
	Spegazzinia	-0.859457	0.0513668	0.0981441	Not significant
	Geosmithia	-0.858869	0.0514812	0.0981441	Not significant
	Preussia	-1.41818	0.0531112	0.100755	Not significant
	Pleurophragmium	-0.756185	0.053573	0.101135	Not significant
	Dendryphion	0.91866	0.0555617	0.104381	Not significant
	Forliomyces	-0.818701	0.0572019	0.106943	Not significant
	Phallus	-0.812637	0.0576167	0.1072	Not significant
	Paecilomyces	-1.35805	0.0595041	0.108975	Not significant
	Phaeohelotium	-0.825028	0.0594147	0.108975	Not significant
	Hydropisphaera	-0.823556	0.0597383	0.108975	Not significant
	Zasmidium	-0.823556	0.0597383	0.108975	Not significant
	Paramicrosporidium	-0.822027	0.0600766	0.108975	Not significant
	Harpochytrium	-0.821201	0.06026	0.108975	Not significant
	Macrophomina	1.0921	0.0617691	0.111184	Not significant
	Cristinia	-0.84501	0.062509	0.111744	Not significant
	Scolecobasidium	-0.828811	0.0629463	0.111744	Not significant
	Coprinus	-0.744884	0.0627712	0.111744	Not significant
	Echinoderma	-0.744195	0.0638938	0.112437	Not significant
	Apiosordaria	-0.744061	0.0639178	0.112437	Not significant
	Subulicystidium	-0.766889	0.0688768	0.120069	Not significant
	Marasmiellus	0.859711	0.0687174	0.120069	Not significant
	Spiromastix	-0.785752	0.0698651	0.120168	Not significant
	Arcuadendron	-0.785752	0.0698651	0.120168	Not significant
	Neocucurbitaria	0.857336	0.0692589	0.120168	Not significant
	Subramaniula	-0.783117	0.0705259	0.120768	Not significant
	Dioszegia	-0.781273	0.0709988	0.121042	Not significant
	Talaromyces	-1.10366	0.0715311	0.121375	Not significant
	Scytalidium	-0.972012	0.0718214	0.121375	Not significant
	Tomentella	-0.708202	0.0729285	0.12271	Not significant
	Rhodosporidiobolus	-0.707264	0.0750834	0.125789	Not significant
	Chaetomium	-1.00529	0.0754246	0.125816	Not significant
	Rasamsonia	0.779268	0.0769562	0.12782	Not significant
	Puccinia	-0.84429	0.0778433	0.128741	Not significant
	Symmetrospora	-0.702122	0.081143	0.133627	Not significant
	Clitopilus	-0.792818	0.0823599	0.135056	Not significant
	Amphichorda	-0.74346	0.0828929	0.135357	Not significant
	Hazslinszkyomyces	-0.755528	0.0835564	0.135626	Not significant
	Neoroussoella	-0.676474	0.0837588	0.135626	Not significant
	Exidia	-0.871343	0.0844658	0.136201	Not significant
	Idriella	-0.733117	0.0854264	0.137179	Not significant
	Simplicillium	-0.756156	0.0886212	0.141721	Not significant
	Cyathus	0.739007	0.0897956	0.143008	Not significant
	Rectifusarium	-0.722246	0.0907855	0.143992	Not significant
	Phialocephala	-0.714856	0.0925102	0.146128	Not significant
	Cylindrocarpon	-1.21746	0.0937314	0.146266	Not significant
	Valsonectria	-0.743106	0.0932595	0.146266	Not significant
	Thyridariella	-0.676421	0.0936817	0.146266	Not significant
	Chordomyces	-1.18216	0.0946342	0.146494	Not significant
	Stagonosporopsis	-0.972184	0.0945462	0.146494	Not significant
	Oidiodendron	0.703341	0.0967877	0.14923	Not significant
	Coniothyrium	-0.715711	0.0978429	0.150259	Not significant
	Xenobotrytis	0.77315	0.100658	0.153971	Not significant
	Cephalotrichiella	0.7063	0.102033	0.15546	Not significant
	Agaricus	-0.837355	0.102483	0.155533	Not significant
	Tubeufia	0.702735	0.102903	0.15556	Not significant
	Clavaria	-0.746567	0.10394	0.156516	Not significant
	Fusariella	-0.666025	0.104514	0.156771	Not significant
	Pectenia	0.737047	0.106006	0.158395	Not significant
	Mollisia	0.734702	0.106776	0.158931	Not significant
	Lobulomyces	-0.639984	0.108345	0.16065	Not significant
	Xenomyrothecium	0.738945	0.113024	0.166947	Not significant
	Erythrobasidium	-0.680938	0.116823	0.171252	Not significant
	Pteridiospora	0.672044	0.116568	0.171252	Not significant
	Cladorrhinum	-1.13958	0.118754	0.173426	Not significant
	Devriesia	0.700776	0.119997	0.174583	Not significant
	Gliocladiopsis	-0.664587	0.122906	0.176165	Not significant
	Calcarisporiella	-0.615526	0.122647	0.176165	Not significant
	Lipomyces	-0.600472	0.122279	0.176165	Not significant
	Setophoma	0.992743	0.122477	0.176165	Not significant
	Hygrocybe	-0.799434	0.123702	0.176653	Not significant
	Tetracladium	-0.879623	0.124914	0.177727	Not significant
	Lasiodiplodia	-0.857138	0.135518	0.192108	Not significant
	Gamsylella	-0.849748	0.136517	0.192818	Not significant
	Phialemoniopsis	0.668233	0.139983	0.196994	Not significant
	Rhinocladium	-0.760925	0.141553	0.198482	Not significant
	Conlarium	-1.09101	0.143327	0.200243	Not significant
	Acrostalagmus	-0.691091	0.154583	0.213809	Not significant
	Amauroascus	-0.558842	0.155246	0.213809	Not significant
	Pestalotiopsis	-0.558385	0.15501	0.213809	Not significant
	Sphaerobolus	0.670823	0.154361	0.213809	Not significant
	Hyalorbilia	0.889142	0.164662	0.225972	Not significant
	Pseudoneoconiothyrium	0.637016	0.165568	0.226413	Not significant
	Gigaspora	0.640421	0.16857	0.229707	Not significant
	Chlorophyllum	-0.699739	0.170538	0.231572	Not significant
	Psathyrella	-0.985478	0.171737	0.232385	Not significant
	Didymella	0.614389	0.172472	0.232567	Not significant
	Ochroconis	-0.61615	0.177473	0.238479	Not significant
	Myxospora	0.615687	0.178963	0.23965	Not significant
	Endoconidiophora	-1.14893	0.181604	0.242347	Not significant
	Setophaeosphaeria	-0.864353	0.183088	0.243488	Not significant
	Septoriella	-0.633492	0.186688	0.247426	Not significant
	Pseudopithomyces	-0.70649	0.187853	0.24812	Not significant
	Cystolepiota	-0.549369	0.189271	0.249143	Not significant
	Cercophora	-0.567546	0.190437	0.249827	Not significant
	Delitschia	-0.578027	0.19622	0.256544	Not significant
	Wettsteinina	0.553515	0.196898	0.256564	Not significant
	Auxarthron	-0.544591	0.200577	0.260481	Not significant
	Fusarium	-0.627525	0.205424	0.264997	Not significant
	Paratricharina	-0.509286	0.205288	0.264997	Not significant
	Keissleriella	-0.521548	0.209711	0.269629	Not significant
	Alternaria	-0.842431	0.215338	0.275946	Not significant
	Podospora	0.942337	0.220421	0.281528	Not significant
	Myrothecium	0.637586	0.229236	0.291824	Not significant
	Leohumicola	0.531332	0.237938	0.301908	Not significant
	Tetraploa	-0.468281	0.241777	0.305777	Not significant
	Tsuchiyaea	-0.48103	0.247231	0.308879	Not significant
	Lophiostoma	-0.451929	0.247319	0.308879	Not significant
	Cornuvesica	0.559271	0.246072	0.308879	Not significant
	Oliveonia	0.699277	0.247422	0.308879	Not significant
	Cutaneotrichosporon	-0.575185	0.252859	0.314651	Not significant
	Knufia	-0.811889	0.279622	0.346839	Not significant
	Lophiotrema	-0.769075	0.280965	0.347392	Not significant
	Rhinocladiella	-0.480106	0.290061	0.357495	Not significant
	Veronaea	-0.547719	0.298225	0.36639	Not significant
	Acrocalymma	-0.613835	0.30924	0.378721	Not significant
	Torula	-0.490227	0.316277	0.386118	Not significant
	Hanseniaspora	-0.40169	0.332432	0.403295	Not significant
	Paracladophialophora	0.558227	0.332018	0.403295	Not significant
	Pyxidiophora	-0.480156	0.340854	0.41222	Not significant
	Peziza	0.371405	0.355454	0.428538	Not significant
	Hawksworthiomyces	-0.371046	0.358444	0.4308	Not significant
	Sclerostagonospora	-0.435771	0.366255	0.438825	Not significant
	Poaceascoma	-0.366822	0.368051	0.439616	Not significant
	Toxicocladosporium	0.35323	0.380479	0.453062	Not significant
	Penicillifer	-0.443041	0.390381	0.463428	Not significant
	Pseudodictyosporium	-0.329951	0.400306	0.473757	Not significant
	Plenodomus	-0.422939	0.415021	0.489674	Not significant
	Dominikia	0.549806	0.423193	0.497798	Not significant
	Auricularia	-0.434832	0.425265	0.49872	Not significant
	Cladophialophora	-0.405365	0.431297	0.504265	Not significant
	Polyschema	0.529253	0.434006	0.505904	Not significant
	Trichoderma	-0.617233	0.437616	0.508581	Not significant
	Dictyosporium	0.424773	0.446834	0.517739	Not significant
	Sporormiella	0.374599	0.456984	0.527919	Not significant
	Calonectria	-0.349489	0.470376	0.540165	Not significant
	Circinotrichum	-0.28718	0.469178	0.540165	Not significant
	Arnium	0.421827	0.474432	0.543211	Not significant
	Vermispora	-0.372908	0.481177	0.549308	Not significant
	Pyrenochaeta	-0.488109	0.488237	0.552478	Not significant
	Coprinellus	-0.410081	0.488093	0.552478	Not significant
	Lectera	-0.327418	0.487271	0.552478	Not significant
	Stachybotrys	-0.398042	0.493351	0.556638	Not significant
	Malassezia	-0.382062	0.508417	0.571969	Not significant
	Peroneutypa	-0.310894	0.510713	0.572887	Not significant
	Verticillium	0.32654	0.515371	0.576441	Not significant
	Exophiala	0.416594	0.5252	0.585742	Not significant
	Trechispora	0.288511	0.535117	0.595087	Not significant
	Microdominikia	0.238636	0.549098	0.608885	Not significant
	Debaryomyces	-0.284562	0.556478	0.610076	Not significant
	Neosetophoma	-0.270491	0.554687	0.610076	Not significant
	Sarocladium	-0.262479	0.553064	0.610076	Not significant
	Dactylonectria	0.51815	0.555606	0.610076	Not significant
	Acidomelania	0.273114	0.572465	0.62583	Not significant
	Crepidotus	-0.312455	0.575255	0.627109	Not significant
	Monosporascus	0.240154	0.58556	0.636549	Not significant
	Botryotinia	0.221823	0.607261	0.658291	Not significant
	Volutella	-0.29976	0.614388	0.664157	Not significant
	Mycoarthris	0.201598	0.629111	0.678178	Not significant
	Pseudocosmospora	0.186533	0.643263	0.691508	Not significant
	Brachyphoris	-0.217129	0.651523	0.698447	Not significant
	Acaulospora	-0.196907	0.664253	0.710127	Not significant
	Kamienskia	0.168233	0.683318	0.728496	Not significant
	Paraconiothyrium	-0.185456	0.721709	0.767311	Not significant
	Leptosphaeria	-0.173306	0.743545	0.788362	Not significant
	Trematosphaeria	0.126091	0.752472	0.795647	Not significant
	Plectosphaerella	-0.207846	0.764678	0.806349	Not significant
	Torrubiella	-0.115164	0.772248	0.81212	Not significant
	Acremonium	-0.16891	0.805117	0.844391	Not significant
	Alfaria	0.114195	0.819189	0.856828	Not significant
	Neodevriesia	-0.093768	0.826041	0.861665	Not significant
	Mycena	0.0902624	0.852167	0.886529	Not significant
	Classicula	-0.0578349	0.883623	0.916788	Not significant
	Meyerozyma	-0.0593708	0.887868	0.918729	Not significant
	Rhizoctonia	-0.06183	0.922788	0.952317	Not significant
	Iodophanus	0.0342014	0.930928	0.955621	Not significant
	Purpureocillium	0.0653191	0.930825	0.955621	Not significant
	Anthopsis	0.0467982	0.937606	0.95993	Not significant
	Trichobolus	0.0312186	0.951862	0.971954	Not significant
	Phialophora	-0.0251886	0.972561	0.987877	Not significant
	Veronaeopsis	0.015354	0.971125	0.987877	Not significant
	Clitocybe	-0.00783859	0.984301	0.989414	Not significant
	Rhizoglomus	0.0104303	0.9793	0.989414	Not significant
	Diatrypella	0.0108512	0.978886	0.989414	Not significant
	Lacrymaria	0.012777	0.982977	0.989414	Not significant
	Paramyrothecium	-0.00640622	0.989063	0.991625	Not significant
	Angustimassarina	0.00243935	0.997371	0.997371	Not significant

## Sheet: S6
Data S6. List of bacterial and fungal genera that comprised the core microbiomes associated with citrus roots
	Kingdom	Phylum	Class	Order	Family	Genus	AU1.R	AU2.R	AU3.R	BR1.R	BR2.R	BR3.R	CN1.R	CN2.R	CN3.R	FR1.R	FR2.R	FR3.R	IT1.R	IT2.R	IT3.R	OM1.R	OM2.R	OM3.R	OM4.R	OM5.R	SA1.R	SA2.R	SA3.R	SP1.R	SP2.R	US1.R	US2.R	US3.R
16S data	Bacteria	Proteobacteria	Gammaproteobacteria	Gammaproteobacteria incertae sedis	Acidibacter	Acidibacter	0.0120788	0.00779008	0.0182306	0.0543525	0.0245385	0.0280431	0.0630665	0.00978571	0.0180814	0.125457	0.0843571	0.0141066	0.0150289	0	0.00418687	0.00378788	0.00416393	0.0188883	0	0.0120912	0	0.00132188	0.000504617	0	0	0.0172305	0.0030546	0.00506625
	Bacteria	Proteobacteria	Alphaproteobacteria	Rhizobiales	Rhizobiaceae	Allorhizobium	0.0502225	0.0787208	0.0447721	0.0268515	0.016721	0.0483821	0.022281	0.0356745	0.0401808	0.00473424	0.00709801	0.00182863	0.00751445	0.00580495	0.0273248	0.0327381	0.0330923	0	0.0594937	0.0478153	0.0310008	0.0185063	0.0379977	0.0739903	0.0684839	0.0325699	0.0897289	0.00467654
	Bacteria	Proteobacteria	Alphaproteobacteria	Rhizobiales	Xanthobacteraceae	Bradyrhizobium	0.0940877	0.0651907	0.0962466	0.0355132	0.057329	0.0422188	0.0237915	0.0154837	0.0577599	0.087153	0.0630631	0.00809822	0.0308285	0.0127709	0.0112384	0.00974026	0.0124918	0.00917431	0	0.00961803	0	0.0122746	0.00388555	0.00157426	0.00221511	0.0168103	0.0385643	0.0066251
	Bacteria	Proteobacteria	Gammaproteobacteria	Betaproteobacteriales	Burkholderiaceae	Cupriavidus	0	0.0102501	0.0104558	0.012343	0	0.0117103	0.0524924	0.00929023	0.0160723	0.0165698	0.034125	0.00222048	0.00655106	0.0241873	0.0436316	0.0167749	0.0153408	0.0167296	0.0174051	0.0225337	0	0.00292701	0.000706464	0.00255817	0.00449175	0.0161799	0.0343643	0.0163679
	Bacteria	Bacteroidetes	Bacteroidia	Chitinophagales	Chitinophagacea	Chitinophaga*	0.00508582	0.00369004	0.00723861	0.0160243	0.00238871	0.00770416	0.0101964	0.00148644	0.00452034	0.00236712	0.00791701	0	0.00423892	0.00483746	0	0.0175866	0.00547885	0.0383162	0.0056962	0.00467161	0	0	0	0.002263	0.00116909	0	0.0427644	0.00623539
	Bacteria	Proteobacteria	Alphaproteobacteria	Rhizobiales	Devosiaceae	Devosia	0.0190718	0.0184502	0.00723861	0.00909485	0.0062975	0.00508475	0.00490937	0.0053264	0.0130588	0.00494943	0.00682501	0.00208986	0.00924855	0.0110294	0.00947554	0.00676407	0.0127109	0.00971398	0.0113924	0.01374	0.0127073	0.00179398	0.0081748	0.00182024	0.00264583	0.00861526	0.024055	0.00409197
	Bacteria	Proteobacteria	Alphaproteobacteria	Dongiales	Dongiaceae	Dongia	0	0	0.0235925	0.031832	0.0132465	0.00770416	0	0.00198192	0.0110497	0.00107596	0.00655201	0.00352665	0.0308285	0.0346362	0.0145439	0.0156926	0.00942362	0.01619	0.0196203	0.0277549	0	0.00217166	0.000353232	0.00319772	0.00295348	0.0142887	0.0290187	0.0329306
	Bacteria	Bacteroidetes	Bacteroidia	Chitinophagales	Chitinophagacea	Niastella	0.0203433	0.0110701	0.0319035	0.0420095	0.0323561	0.0372881	0	0.00297287	0.0100452	0.01119	0.035217	0.00287356	0.0150289	0.0143189	0.0381225	0.0213745	0.029805	0.0205073	0	0.0195109	0	0.00132188	0	0.00122989	0.00123062	0.0149191	0.0141275	0.0120811
	Bacteria	Proteobacteria	Gammaproteobacteria	Pseudomonadales	Pseudomonadaceae	Pseudomonas	0.106167	0.0631406	0.0184987	0.0205717	0	0.00801233	0.0241692	0.204261	0.0205927	0.00624059	0.030303	0.0114943	0.16975	0.176277	0.0711767	0.0776515	0.0271751	0.0307609	0.0920886	0.126408	0.419172	0.26853	0.387193	0.442958	0.564115	0.256777	0.0400916	0.544817
	Bacteria	Proteobacteria	Alphaproteobacteria	Sphingomonadales	Sphingomonadaceae	Sphingobium	0.0101716	0.0364904	0.0179625	0.0283673	0.00564604	0.0302003	0.00415408	0.0106528	0	0.00193673	0.00518701	0	0.0244701	0.0176084	0.00220361	0.0175866	0.0157791	0.00701565	0.0243671	0.0250069	0.0108737	0	0.00282586	0.00856004	0.00775289	0.0453877	0.0778923	0.00136399
	Bacteria	Proteobacteria	Gammaproteobacteria	Steroidobacterales	Steroidobacteraceae	Steroidobacter	0.0247934	0.0307503	0.105362	0.0647466	0.00977199	0.0283513	0.00415408	0.00198192	0.0266198	0.00193673	0.030303	0.0236416	0.0639692	0.0356037	0.0553107	0.0765693	0.0600482	0.0782515	0.0477848	0.0722726	0.000469063	0.000377679	0.000706464	0.00413243	0.00762983	0.0441269	0.0168003	0.0444271
	Bacteria	Actinobacteria	Actinomycetia	Streptomycetales	Streptomycetaceae	Streptomyces	0.14876	0.127511	0.130831	0.019489	0.0610206	0.0412943	0.0287009	0.0753128	0.1999	0.115774	0.110292	0.0135841	0.0462428	0.107198	0.142133	0.111472	0.173132	0.118187	0.0670886	0.0332509	0.00277174	0.101029	0.0261896	0.0155458	0.00215358	0.0321496	0.0882016	0.0335152
ITS data	Fungi	Ascomycota	Dothideomycetes	Pleosporales	Morosphaeriaceae	Acrocalymma	0	0.00743409	0	0.0138145	0.0370558	0.0739431	0.000680272	0.0104578	0.0389018	0.000478278	0.00198491	NA	0.0130655	0.00205229	0.0135287	0.00597181	0	0	0	0.00125707	0.00278019	0.00166923	0	0.000771446	0.0115003	0.00376466	0.00428541	0.0144949
	Fungi	Ascomycota	Dothideomycetes	Capnodiales	Cladosporiaceae	Cladosporium	0.00186508	0.000689761	0	0.0841427	0.00695586	0.00513727	0.000566893	0.00203179	0.00486272	0.000876843	0.000714569	NA	0	0	0.00349127	0.0346365	0	0.000516849	0.00824039	0	0.000347524	0.00273753	0.00197109	0.00344579	0.000196027	0	0.00610671	0.00623357
	Fungi	Ascomycota	Sordariomycetes	Hypocreales	Nectriaceae	Fusarium	0.143291	0.116493	0.0649656	0.0265405	0.168585	0.0343608	0.0736961	0.363989	0.0907459	0.160462	0.0218341	NA	0.0307202	0.0289105	0.0112219	0	0	0	0.0304645	0.00204274	0.185317	0.14796	0.207403	0.0753446	0.0527313	0.0277535	0.115492	0.00262861
	Fungi	Ascomycota	Sordariomycetes	Hypocreales	Nectriaceae	Gibberella	0.00900565	0.018317	0.000874221	0.00376758	0.00746174	0	0	0.00472093	0.00650857	0.00494221	0.00325526	NA	0.0069107	0.00526457	0	0	0	0	0.0173964	0.00251414	0.00573414	0.0322494	0.0086144	0.0931393	0.0301228	0.0114691	0.0100707	0.00833646
	Fungi	Mortierellomycota	Mortierellomycetes	Mortierellales	Mortierellaceae	Mortierella	0.0249387	0.0022992	0.00224019	0.0102143	0.00113823	0.00454775	0.00153061	0.00143421	0.00374056	0.16381	0.0309647	NA	0.0149012	0.013206	0.00230673	0.00175173	0	0.000826959	0.000832362	0.000549969	0	0.00133538	0.000365017	0.00390866	0.0113042	0.00717913	0.00117849	0.631168
	Fungi	Ascomycota	Sordariomycetes	Hypocreales	Nectriaceae	Neocosmospora	0.241341	0.555717	0.249372	0.374079	0.425066	0.519791	0.416893	0.200908	0.420064	0.127063	0.326082	NA	0.536443	0.643437	0.254551	0.329166	0.0994636	0.278582	0.395289	0.16774	0.397567	0.531749	0.439772	0.678976	0.636566	0.20872	0.629526	0.122268
	Fungi	Ascomycota	Sordariomycetes	Hypocreales	Nectriaceae	Volutella	0.00207823	0.00360208	0.000546388	0.00284662	0.0025294	0.0304026	0.0010771	0.0163141	0.000374056	0.00263053	0.000635173	NA	0.00442717	0.00223075	0	0	0	0	0	0	0.0419635	0.0715764	0.0242371	0.00884592	0.00457397	0.00358956	0.00224984	0.00976342
*unique core member of root

## Sheet: S7
Data S7. List of bacterial and fungal genera that comprised the core microbiomes associated with citrus rhizosphere
	Kingdom	Phylum	Class	Order	Family	Genus	AU1.S	AU2.S	AU3.S	BR1.S	BR2.S	BR3.S	CN1.S	CN2.S	CN3.S	FR1.S	FR2.S	FR3.S	IT1.S	IT2.S	IT3.S	SA1.S	SA2.S	SA3.S	SP1.S	SP2.S	US1.S	US2.S	US3.S
16S data	Bacteria	Proteobacteria	Gammaproteobacteria	Gammaproteobacteria incertae sedis	Acidibacter	Acidibacter*	0.00326543	0.00944206	0.012721	0.0207183	0.00858045	0.018431	0.0392311	0.00502451	0.020202	0.0371396	0.0250408	0.0126758	0.00991174	0.00646629	0.00539239	0.00240121	0.00373464	0.00223285	0	0.00298393	0.00623905	0.0137595	0
	Bacteria	Proteobacteria	Alphaproteobacteria	Rhizobiales	Rhizobiaceae	Allorhizobium*	0.00684186	0.00764729	0.024903	0.0144788	0.00350082	0.0195272	0.0166367	0.0136642	0.013567	0	0.00707676	0.00486196	0.00434487	0.00766375	0.00182956	0.0115944	0.00874693	0.00616693	0.00913491	0.0274329	0.00317426	0.0280607	0.00181746
	Bacteria	Firmicutes	Bacilli	Bacillales	Bacillaceae	Bacillus	0	0.0014046	0.0020483	0.00631949	0.0449616	0.00801644	0.0125899	0.0301471	0.00287186	0.00325786	0.00471784	0.00329918	0.0059742	0.0093402	0.0232065	0	0.0492383	0.00659224	0.0113733	0.00163635	0.00207968	0.0310943	0.00221256
	Bacteria	Proteobacteria	Deltaproteobacteria	Bdellovibrionales	Bdellovibrionaceae	Bdellovibrio	0.00163272	0.000312134	0	0.000319974	0	0.00061665	0.00236061	0.00153186	0	0.000651572	0.00199601	0	0	0.000598731	0.00125181	0.00137212	0.000687961	0.00180755	0.000544465	0.00134758	0.000328371	0.0035753	0.000316081
	Bacteria	Proteobacteria	Alphaproteobacteria	Rhizobiales	Xanthobacteraceae	Bradyrhizobium*	0.00793034	0.00803746	0.0199439	0.0208783	0.0280066	0.0268585	0.0101169	0.00502451	0.0152505	0.0198729	0.0146979	0.0250043	0.0071962	0.00598731	0	0	0.00786241	0.00616693	0	0.00423525	0.00591068	0.0112676	0.00102726
	Bacteria	Acidobacteria	Acidobacteriia	Solibacterales	Solibacteraceae_(Subgroup_3)	Bryobacter	0.00248795	0.00452595	0.00646831	0.0135989	0.0201126	0.0143885	0.0238309	0.00729167	0.0388196	0.0661345	0.0266739	0.0267408	0.00434487	0.00874147	0.00962927	0.00192097	0.000786241	0.00478469	0.000665457	0.00490904	0.00470665	0.0193933	0.00284473
	Archaea	Thaumarchaeota	Nitrososphaeria	Nitrososphaerales	Nitrososphaeraceae	Candidatus Nitrocosmicus	0.0296999	0.0413578	0.0201596	0.00919926	0.0121499	0.0113738	0	0.0091299	0.0609031	0.00407232	0.00889131	0.0118076	0.00936864	0.00766375	0.0461242	0.000754665	0.00550369	0	0.0211736	0.0201174	0.0562609	0.0330444	0.00213354
	Archaea	Thaumarchaeota	Nitrososphaeria	Nitrososphaerales	Nitrososphaeraceae	Candidatus Nitrososphaera	0	0.00241904	0.0136912	0.00319974	0.00336354	0.00226105	0	0	0.0181224	0	0.00544366	0	0.0142566	0.0258652	0.0610496	0.0156422	0.00638821	0.00978203	0.00980036	0.00702666	0.0230954	0.016143	0.0580798
	Bacteria	Verrucomicrobia	Verrucomicrobiae	Chthoniobacterales	Chthoniobacteraceae	Candidatus Udaeobacter	0.0146167	0.0171674	0.0247952	0.0176786	0.0651428	0.0530319	0.0120279	0.00171569	0.0154486	0.0498453	0.0863727	0.0984546	0	0	0	0.00336169	0.0300737	0.145029	0	0.000770045	0.0022986	0.0244854	0.00102726
	Bacteria	Bacteroidetes	Bacteroidia	Cytophagales	Microscillaceae	Chryseolinea	0.00357643	0.0147483	0.0122898	0.00687945	0	0.00465913	0	0.000551471	0.00633789	0.0022805	0.0168753	0.0236152	0.0165648	0.0429889	0.00635532	0.0178375	0	0.00478469	0.0142771	0.0336895	0.0140105	0.00238353	0.00395101
	Bacteria	Verrucomicrobia	Verrucomicrobiae	Chthoniobacterales	Chthoniobacteraceae	Chthoniobacter	0.0153164	0.013968	0.00474342	0	0.00212795	0.0032888	0.00179856	0.000735294	0.00524856	0.00895911	0.00653239	0.00694565	0.00787508	0.00802299	0.00481464	0.00260703	0.00864865	0.00329612	0.000362976	0.00770045	0.000985114	0.00390033	0.00316081
	Bacteria	Proteobacteria	Gammaproteobacteria	Betaproteobacteriales	Burkholderiaceae	Cupriavidus*	0	0.0103785	0.00312635	0.0074394	0.00178473	0.0100034	0.0240558	0.0098652	0.0195088	0.00374654	0.00889131	0.00382011	0.00570265	0.0134116	0	0.0126235	0.0143489	0.00669856	0	0.00519781	0.0145578	0.00985915	0.00553141
	Bacteria	Proteobacteria	Alphaproteobacteria	Rhizobiales	Devosiaceae	Devosia*	0.0022547	0.00343348	0.00582147	0.00511959	0.00247117	0.00335731	0	0.00245098	0.00821945	0.00162893	0.00254037	0.00312554	0.00502376	0.00478985	0	0.00322448	0	0.00180755	0.00248034	0.00385023	0.00930385	0.00855905	0.00102726
	Bacteria	Proteobacteria	Alphaproteobacteria	Dongiales	Dongiaceae	Dongia*	0.00614212	0.00429185	0.0147693	0.00735941	0.00356947	0.00637205	0.00517086	0.003125	0.00633789	0	0.00145164	0.00764022	0.0165648	0.0290983	0.00876264	0.00473381	0.00285012	0.00308347	0.00290381	0.00731543	0.0146673	0.0160347	0.00426709
	Bacteria	Bacteroidetes	Bacteroidia	Flavobacteriales	Flavobacteriaceae	Flavobacterium	0.0722283	0.131409	0.00312635	0.00407967	0	0.0524152	0.00101169	0	0.00118835	0.0353478	0.0645981	0.0310818	0.00502376	0.000359238	0.00221473	0.120884	0	0.0172249	0.0758621	0.0363846	0.0365587	0.00314193	0
	Bacteria	Proteobacteria	Deltaproteobacteria	Myxococcales	Haliangiaceae	Haliangium	0.00349868	0.00444791	0.00743855	0.00711943	0.00322625	0.00157588	0.00719424	0	0.0107942	0.0197101	0.00508075	0.0244834	0.020095	0.0210753	0.0115551	0.00240121	0.00157248	0.00265816	0.000725953	0.00721917	0.00514448	0.00953413	0.00964046
	Bacteria	Verrucomicrobia	Verrucomicrobiae	Verrucomicrobiales	Rubritaleaceae	Luteolibacter	0.00427616	0.00390168	0.000323415	0.0011999	0.000549149	0.00130182	0.00202338	0	0	0.00358365	0.00145164	0.00121549	0.00271555	0.0062268	0.00125181	0.00246981	0.00108108	0.000637959	0.00145191	0.00385023	0.0053634	0	0.000790202
	Bacteria	Proteobacteria	Gammaproteobacteria	Betaproteobacteriales	Nitrosomonadaceae	MND1	0.013917	0.00561842	0.0115351	0.00143988	0.00192202	0.0032888	0.000899281	0	0.00485245	0.056361	0.0504446	0.0255253	0.0757637	0.0634655	0.0146365	0.00761526	0.00619165	0.00786816	0.00181488	0.0335932	0.0394046	0.00346696	0.0082181
	Bacteria	Actinobacteria	Actinobacteria	Corynebacteriales	Mycobacteriaceae	Mycobacterium	0.00691961	0.00460398	0.00991807	0	0.00556013	0.00459061	0.00876799	0.000551471	0.00802139	0	0.00635093	0	0.00624576	0.00407137	0.00500722	0.000617453	0.0039312	0.00329612	0	0.00375397	0.00481611	0.00617551	0
	Bacteria	Bacteroidetes	Bacteroidia	Chitinophagales	Chitinophagacea	Niastella*	0.00847458	0.00655482	0.00398879	0.00823934	0.00507963	0.0061665	0.00764388	0	0.00990295	0.00244339	0.00471784	0.00989755	0.00733198	0.0117351	0.00548869	0.00246981	0.00756757	0.00148857	0.00417423	0.00683415	0.00437828	0.00184182	0.00458317
	Bacteria	Proteobacteria	Gammaproteobacteria	Betaproteobacteriales	Nitrosomonadaceae	Nitrosospira	0.0022547	0.00476005	0.00150927	0.00191985	0.00398133	0	0	0.00128676	0.0126758	0.00504968	0.00544366	0.00468831	0.00583842	0.00670578	0.0153105	0	0.0034398	0.00244551	0.00792498	0.00519781	0.0206874	0.00379198	0.00489925
	Bacteria	Nitrospirae	Nitrospira	Nitrospirales	Nitrospiraceae	Nitrospira	0.00209921	0.00507218	0.043122	0.0087193	0.00782537	0.00904419	0.0203462	0.0033701	0.0312933	0.0237824	0.0350209	0.0283035	0.0154786	0.0148485	0.00712566	0.00480241	0.00599509	0.0170122	0.00574713	0.0511118	0.0240806	0.019935	0.00995654
	Bacteria	Proteobacteria	Alphaproteobacteria	Rhizobiales	Rhizobiales Incertae Sedis	Nordella	0.000932981	0.00195084	0.00269513	0.00551956	0.0010983	0.00253511	0	0.00269608	0.00742721	0.00114025	0.00272183	0.00121549	0.0071962	0.00526883	0.0026962	0.0011663	0.00353808	0.00212653	0.0015124	0.00154009	0.00372154	0.00812568	0.00252864
	Bacteria	Bacteroidetes	Bacteroidia	Cytophagales	Microscillaceae	Ohtaekwangia	0.00450941	0.00148264	0.0133678	0.0141589	0.00418726	0.00500171	0.00101169	0	0.00178253	0	0	0.0267408	0.00570265	0.0108969	0.0139624	0.00500823	0.000884521	0	0.00120992	0.00770045	0.00404991	0.00964247	0.00671671
	Bacteria	Proteobacteria	Alphaproteobacteria	Caulobacterales	Caulobacteraceae	Phenylobacterium	0.00419841	0.00374561	0.00463562	0.00983921	0.00906096	0.0115108	0.00607014	0.00214461	0.00514953	0.00814465	0.00671385	0	0.0059742	0.00682553	0.00202215	0.00418496	0.00540541	0	0.0015729	0	0	0.00606717	0.00134334
	Bacteria	Planctomycetes	Planctomycetacia	Pirellulales	Pirellulaceae	Pir4_lineage	0.00147722	0.0014046	0.0020483	0.000799936	0.00075508	0.00130182	0	0	0.00158447	0.00179182	0	0.000868206	0.0059742	0.00275416	0.00635532	0	0	0.000425306	0.000544465	0.00616036	0.00426883	0.00270856	0.000948242
	Bacteria	Planctomycetes	Planctomycetacia	Pirellulales	Pirellulaceae	Pirellula	0	0.00109247	0.00679172	0.000959923	0.00205931	0.000890716	0.00213579	0.000919118	0.00524856	0.00439811	0.00108873	0.0109394	0.0167006	0.00383188	0.00491093	0.0023326	0.00471744	0.00127592	0.0015729	0.00385023	0.00218914	0.00541712	0.0124062
	Bacteria	Actinobacteria	Actinobacteria	Micrococcales	Micrococcaceae	Pseudarthrobacter	0.025035	0.00803746	0.0183269	0.00279978	0.00343218	0.0057554	0	0.0303922	0.0087146	0.00733018	0.00254037	0.00555652	0.0255261	0.0204766	0.025325	0.00164654	0.0331204	0.00882509	0.0277677	0.00125132	0.00645797	0.00704225	0.035322
	Bacteria	Proteobacteria	Gammaproteobacteria	Betaproteobacteriales	Burkholderiaceae	Pseudoduganella	0.00474265	0.00811549	0.00323415	0.00983921	0.00260846	0.0107571	0.00584532	0.000735294	0.00445633	0.00342075	0.00780258	0.00486196	0.00570265	0.0077835	0	0.00260703	0.00363636	0.00318979	0	0.00818173	0.017732	0	0
	Bacteria	Proteobacteria	Gammaproteobacteria	Pseudomonadales	Pseudomonadaceae	Pseudomonas*	0.319157	0.177448	0.00894782	0.318615	0.378158	0.103255	0.00977968	0.354657	0.0182214	0.0187327	0.0136091	0.025178	0.121385	0.0936415	0.00866635	0.255969	0.00707617	0.230941	0.499214	0.169025	0.109457	0.0406284	0.516871
	Bacteria	Actinobacteria	Actinobacteria	Pseudonocardiales	Pseudonocardiaceae	Pseudonocardia	0.00536464	0.00530628	0.0146615	0.00519958	0.00617792	0.00500171	0.00281025	0	0.00316894	0.00521258	0.00616948	0.00625109	0.00366599	0	0.0185845	0	0.00226044	0.00276449	0.00102843	0.00462027	0	0.0189599	0.00229158
	Bacteria	Acidobacteria	Blastocatellia_(Subgroup_4)	Pyrinomonadales	Pyrinomonadaceae	RB41	0.0791479	0.0369879	0.0944373	0.0439965	0.0687809	0.0483042	0.00404676	0.00220588	0.0761537	0.0314383	0.0277627	0.0314291	0.0238968	0.0152078	0.0202215	0.229898	0.0551351	0.157044	0.0216576	0.00702666	0.0644702	0.0586132	0.12746
	Bacteria	Proteobacteria	Alphaproteobacteria	Reyranellales	Reyranellaceae	Reyranella	0.00178821	0.00101444	0.00377318	0.00431965	0.0026771	0.00301473	0.0033723	0.00165441	0.0127748	0.00244339	0.00943567	0.00764022	0.00570265	0.00179619	0.00404429	0.0023326	0.0034398	0.00329612	0	0	0.0022986	0.00693391	0
	Bacteria	Actinobacteria	Actinobacteria	Corynebacteriales	Nocardiaceae	Rhodococcus	0.00388742	0.00358954	0.00463562	0.00295976	0.00123558	0.00465913	0.00292266	0.00772059	0.0026738	0.00260629	0	0.00138913	0.00651731	0.00251467	0.00173327	0.00157794	0.0327273	0.00861244	0.00447671	0.00529406	0.00251751	0.00455038	0.0183327
	Bacteria	Proteobacteria	Alphaproteobacteria	Sphingomonadales	Sphingomonadaceae	Sphingobium*	0.00295444	0.00842762	0.00280293	0.00847932	0.00274574	0.0157588	0.00281025	0.0116422	0.00198059	0	0.00145164	0.00434103	0.00692464	0.00514908	0	0.0150247	0.00796069	0.0234981	0.0046582	0.0111657	0.0236427	0.0179848	0.00189648
	Bacteria	Proteobacteria	Alphaproteobacteria	Sphingomonadales	Sphingomonadaceae	Sphingomonas	0.0181931	0.0299649	0.00808538	0.0138389	0.0141406	0.0497431	0.00933004	0.0159926	0.0364429	0.00814465	0.00381056	0.00191005	0.0300068	0.0172434	0.00539239	0.0193469	0.0264373	0.0138224	0.00623109	0.016556	0.00240806	0.0138678	0.00553141
	Bacteria	Proteobacteria	Gammaproteobacteria	Steroidobacterales	Steroidobacteraceae	Steroidobacter*	0.0127507	0.0131877	0.0594006	0.0367971	0.00610928	0.0223364	0.00528327	0.00594363	0.0292137	0.00684151	0.0165124	0.0296927	0.0253904	0.0383188	0.0341839	0.00898738	0	0.00478469	0.00562613	0.0164597	0.0298818	0.0419285	0.0136705
	Bacteria	Actinobacteria	Actinomycetia	Streptomycetales	Streptomycetaceae	Streptomyces*	0.00614212	0.00710105	0.0977792	0.00863931	0.0109143	0.0199383	0.0123651	0.0102328	0.0173302	0.00439811	0.0157866	0.0175378	0.0111337	0.0147288	0.0132884	0.00397914	0.210025	0.014673	0.00399274	0.00664164	0.0328371	0.0125677	0
	Bacteria	Bacteroidetes	Bacteroidia	Chitinophagales	Chitinophagaceae	Terrimonas	0.00691961	0.00671089	0.0152005	0.012879	0.00240253	0.00972936	0	0.00245098	0.00524856	0.0171038	0.00417347	0.0144122	0.0141208	0.016046	0.00404429	0.013927	0.00108108	0.0180755	0.00362976	0.00914429	0.00733363	0.0114843	0.00584749
	Bacteria	Proteobacteria	Gammaproteobacteria	Betaproteobacteriales	Burkholderiaceae	Xylophilus	0.00987405	0.00944206	0.0085166	0.00559955	0	0.00931826	0	0.0120711	0.00633789	0.00961069	0.00816549	0.0144122	0.0228106	0.0210753	0.00712566	0.0191411	0	0.00839979	0.0180883	0.017326	0.0315236	0.00866739	0.00126432
ITS data	Fungi	Ascomycota	Sordariomycetes	Hypocreales	Hypocreales_fam_Incertae_sedis	Acremonium	0	0	0	0.000674392	0.00821449	0.00139361	0	0.000323764	0	NA	0.00236158	0.00369286	0.00232956	0.0148228	0.00662671	0.0121714	0.00197316	0.00435937	NA	0.0049578	0.0135347	0.00413629	0.00160101
	Fungi	Ascomycota	Dothideomycetes	Pleosporales	Morosphaeriaceae	Acrocalymma*	0.000221484	0.00748924	0	0.0139783	0.00718768	0.0171588	0.0156167	0.0161882	0.0363317	NA	0.00598268	0.0160448	0.0256937	0.0262714	0.0126772	0.00514139	0	0.000350754	NA	0.0188869	0.00810962	0.0011217	0.0303619
	Fungi	Ascomycota	Dothideomycetes	Pleosporales	Pleosporaceae	Alternaria	0.0217054	0.0105699	0	0.00116486	0.00410724	0	0.000837968	0.000161882	0.00351597	NA	0	0	0.0115793	0.0119908	0.0161346	0.00807932	0.00309129	0.00541164	NA	0.00153456	0.00659955	0	0.00354509
	Fungi	Ascomycota	Dothideomycetes	Pleosporales	Amorosiaceae	Angustimassarina	0.0322259	0.00414299	0.0153913	0.0177181	0.00102681	0.0532184	0.0105127	0	0.0173845	NA	0.0220415	0.00827709	0.00116478	0	0.000172871	0	0.021639	0.0661923	NA	0	0.000223714	0.0129697	0.00840528
	Fungi	Ascomycota	Orbiliomycetes	Orbiliales	Orbiliaceae	Arthrobotrys	0.00232558	0.00122165	0.00105081	0.00141009	0.000171135	0.00278721	0.000990325	0	0.00927825	NA	0.00272894	0.00369286	0.00143885	0.00289226	0	0	0	0.000150323	NA	0.00182966	0.00106264	0	0.000914861
	Fungi	Ascomycota	Eurotiomycetes	Eurotiales	Aspergillaceae	Aspergillus	0.00880399	0.00329314	0	0	0.00621791	0.000174201	0.00198065	0.000809411	0.00312531	NA	0.000787195	0	0.010483	0.0292842	0.0311744	0.000682021	0.0011839	0	NA	0.0117453	0.0123043	0.0032249	0.00194408
	Fungi	Ascomycota	Sordariomycetes	Glomerellales	Plectosphaerellaceae	Chordomyces	0.000885936	0.0162001	0.00197799	0.00153271	0.00473474	0.00209041	0	0	0.000585995	NA	0.00167935	0.00802241	0.00445358	0.00482044	0.0031693	0.024238	0.0023678	0.0101218	NA	0.00236086	0.0126398	0.0128996	0.0075476
	Fungi	Ascomycota	Pezizomycotina_cls_Incertae_sedis	Pezizomycotina_ord_Incertae_sedis	Pezizomycotina_fam_Incertae_sedis	Ciliophora	0	0.00010623	0	0.0007357	0.00256703	0.00104521	0	0	0.00488329	NA	0.000892154	0.0012734	0.00020555	0.000241022	0	0.000472168	0.000131544	0.000551185	NA	0.00041315	0.00033557	0.000490746	0.00131511
	Fungi	Ascomycota	Dothideomycetes	Capnodiales	Cladosporiaceae	Cladosporium*	0.00221484	0.00334626	0.000865373	0.04077	0.045579	0.00696803	0.0010665	0.00183466	0.00585995	NA	0.00367358	0.032599	0.0125385	0.00686913	0.00703008	0.00325271	0.0335438	0.00921982	NA	0.00755474	0.00503356	0.0053281	0.00531763
	Fungi	Ascomycota	Sordariomycetes	Hypocreales	Bionectriaceae	Clonostachys	0.00116279	0	0.000679936	0.00478205	0.00279521	0.00400662	0.000304715	0.00571984	0.0037113	NA	0.0095513	0.0294155	0.00376841	0.00174741	0.0021897	0	0	0.028361	NA	0	0.000950783	0.00357543	0
	Fungi	Ascomycota	Sordariomycetes	Glomerellales	Glomerellaceae	Colletotrichum	0.060742	0.000371806	0	0	0.000855676	0.00165491	0.00137122	0	0.00429729	NA	0.000472317	0.000891379	0.00020555	0.00578453	0.00063386	0.000104926	0	0.0013028	NA	0.000708257	0.00167785	0.00539821	0.00337355
	Fungi	Ascomycota	Eurotiomycetes	Chaetothyriales	Herpotrichiellaceae	Exophiala	0.00825028	0.0163064	0.0752256	0.0370302	0.00108386	0.0287431	0.0105127	0	0.0146499	NA	0.0132249	0.00471158	0.00445358	0.00192818	0.000403365	0.000209853	0.0252565	0.0608809	NA	0.0187688	0.00508949	0.0434661	0.00102922
	Fungi	Ascomycota	Sordariomycetes	Hypocreales	Nectriaceae	Fusarium*	0.125692	0.195198	0.0848065	0.0603274	0.154136	0.0632349	0.0415937	0.281945	0.0810626	NA	0.0277617	0.134598	0.0161014	0.0471198	0.18987	0.208016	0.23428	0.118655	NA	0.0313404	0.0408837	0.137759	0.0142375
	Fungi	Ascomycota	Sordariomycetes	Hypocreales	Nectriaceae	Fusicolla	0.0156146	0.0206618	0.00358512	0.0088284	0.0169994	0.015591	0.00624667	0.00264408	0.0137709	NA	0.000839675	0.00598497	0.0201439	0.008255	0.00564711	0.000629558	0.00782689	0	NA	0.00365933	0.0210291	0.0403814	0.011207
	Fungi	Ascomycota	Sordariomycetes	Hypocreales	Nectriaceae	Gibberella*	0.0317276	0.117756	0.0283719	0.0168598	0.152481	0.012107	0	0.0121951	0.0919035	NA	0.0166361	0.0601044	0.080507	0.0839359	0.0898352	0.0108074	0.0424888	0.0117252	NA	0.0520569	0.0721477	0.0442372	0.0407113
	Fungi	Ascomycota	Sordariomycetes	Sordariales	Chaetomiaceae	Humicola	0.00963455	0.0295852	0.00253431	0.00171663	0.00268112	0.00383242	0.0108174	0.0072847	0.00683661	NA	0.00766203	0.0044569	0.0402878	0.0650759	0.0337674	0	0	0.000501077	NA	0.016408	0.00604027	0	0.00497456
	Fungi	Ascomycota	Sordariomycetes	Hypocreales	Clavicipitaceae	Metarhizium	0.0375415	0.00956074	0.0132897	0.071792	0.00427838	0.0232558	0.0114268	0	0.00693427	NA	0.00314878	0.0119699	0.000959233	0.000301277	0.000230494	0.00104926	0.00144699	0.00150323	NA	0.00206575	0.00139821	0.00147224	0.00120075
	Fungi	Mortierellomycota	Mortierellomycetes	Mortierellales	Mortierellaceae	Mortierella*	0.10144	0.0469538	0.0817159	0.089081	0.0371363	0.130738	0.0342805	0.0166199	0.0838949	NA	0.0480714	0.0738571	0.0658445	0.0987587	0.0224732	0.0765437	0.0559063	0.0754121	NA	0.198607	0.0643177	0.00869321	0.616216
	Fungi	Ascomycota	Sordariomycetes	Hypocreales	Nectriaceae	Neocosmospora*	0.0154485	0.0379774	0.0885153	0.263626	0.116315	0.317046	0.314543	0.163825	0.129505	NA	0.248596	0.117535	0.110586	0.177211	0.111617	0.407166	0.252828	0.270331	NA	0.139763	0.0981544	0.209198	0.0634113
	Fungi	Ascomycota	Dothideomycetes	Pleosporales	Pyrenochaetopsidaceae	Neopyrenochaeta	0.00692137	0.023052	0.0040178	0.000980933	0.000855676	0.000696803	0.00487545	0.023365	0.0180682	NA	0	0	0.000753683	0.000241022	0.00103722	0.0117517	0.0023678	0.00145312	NA	0	0.000615213	0.023696	0.00508891
	Fungi	Ascomycota	Eurotiomycetes	Eurotiales	Aspergillaceae	Penicillium	0.00487265	0.0112604	0.00228706	0.000122617	0.00119795	0.00278721	0.00365659	0.00107921	0	NA	0.00635004	0.00827709	0.0693388	0.0101229	0.00363029	0.00162636	0.0566956	0.000400862	NA	0.0324618	0.014877	0.000771172	0.000800503
	Fungi	Ascomycota	Dothideomycetes	Pleosporales	Cucurbitariaceae	Pyrenochaetopsis	0.00055371	0	0.000679936	0.00919625	0.0777524	0.00635833	0	0.0120872	0.000292997	NA	0.00535293	0.00292882	0.00260363	0.00102434	0	0.00146897	0.000526177	0.0337225	NA	0.00041315	0.00145414	0	0
	Fungi	Basidiomycota	Microbotryomycetes	Sporidiobolales	Sporidiobolaceae	Rhodotorula	0.00055371	0.000424922	0.000618123	0.000980933	0	0	0.000228537	0.00156486	0.000585995	NA	0.006455	0	0.0148681	0.00313329	0.0012101	0	0.000131544	0.000100215	NA	0.0008263	0.000559284	0.00021032	0.00102922
	Fungi	Ascomycota	Sordariomycetes	Hypocreales	Cordycipitaceae	Simplicillium	0.000221484	0.000531152	0.000988997	0.000490467	0.00319452	0.00113231	0	0	0.000195332	NA	0.000419837	0	0.000959233	0	0.000115247	0.000786947	0.00138122	0.000901939	NA	0.00129847	0.000447427	0.000280426	0.000743324
	Fungi	Chytridiomycota	Spizellomycetes	Spizellomycetales	Spizellomycetaceae	Spizellomyces	0.00697674	0.000265576	0.00531586	0.0161241	0.015231	0.00304851	0.0014474	0.00102525	0.0104502	NA	0.000314878	0	0.0426173	0.00313329	0.00282356	0.00912859	0.00151276	0.00170366	NA	0.00560704	0.00201342	0.00869321	0.0114358
	Fungi	Ascomycota	Sordariomycetes	Hypocreales	Hypocreaceae	Trichoderma	0.00271318	0.0104637	0.00117443	0.0283858	0.00507701	0.00540023	0.111754	0.146449	0.0127942	NA	0.0388874	0.00114606	0.000890716	0.00385635	0.000345742	0	0.0011839	0.0013028	NA	0.00135749	0	0.0108665	0
	Fungi	Ascomycota	Sordariomycetes	Hypocreales	Nectriaceae	Volutella*	0.00287929	0.0141818	0.000927185	0.00484336	0.00108386	0.00304851	0.00708463	0.0230952	0.00605528	NA	0.000524797	0.00165542	0.0122645	0.00674861	0.0220122	0.00954829	0.00664299	0.0188405	NA	0.00678746	0.029698	0.00729108	0.00371662
*shared genera with root

## Sheet: S8
Data S8. Functional enrichment of core root microbiome
Pathway	Gene number of root core genus	% Gene number of root core genus	Gene number of rhizosphere and bulk soil	% Gene number of rhizosphere and bulk soil	p value
ABC_transporters	174702	3.61365	3505044	2.44538	0
Quorum_sensing	149498	3.09231	3315817	2.31337	0
Biofilm_formation	85404	1.76655	1974762	1.37774	1.1521e-103
Protein_kinases	75801	1.56792	3466795	2.4187	2.06922e-112
Butanoate_metabolism	73819	1.52692	1872473	1.30638	0
Transfer_RNA_biogenesis	72831	1.50648	2673963	1.86556	0
Bacterial_motility_proteins	71384	1.47655	1675528	1.16898	0.0200851
Fatty_acid_degradation	63297	1.30928	1427612	0.99601	0
Valine,_leucine_and_isoleucine_degradation	61014	1.26205	1657342	1.15629	0
Replication,_recombination_and_repair	59430	1.22929	1467728	1.024	2.51921e-16
Amino_sugar_and_nucleotide_sugar_metabolism	54777	1.13304	1948127	1.35916	0
Phenylalanine_metabolism	54603	1.12944	1137429	0.793557	0
Arginine_and_proline_metabolism	54570	1.12876	1345689	0.938855	1.19071e-44
Methane_metabolism	51537	1.06602	1420169	0.990818	9.51096e-11
Starch_and_sucrose_metabolism	50757	1.04989	1638777	1.14334	0
Benzoate_degradation	48349	1.00008	1085861	0.757579	0
Peptidoglycan_biosynthesis_and_degradation_proteins	40125	0.829971	1392457	0.971484	0
Antimicrobial_resistance_genes	38979	0.806266	843027	0.58816	1.00005e-128
Fatty_acid_biosynthesis	37886	0.783658	1083741	0.7561	1.27873e-32
Tyrosine_metabolism	35933	0.743261	817608	0.570425	7.90798e-106
Transcription_machinery	35836	0.741255	1662503	1.15989	4.21206e-38
Aminobenzoate_degradation	35427	0.732795	608877	0.424799	0
Citrate_cycle_(TCA_cycle)	35225	0.728616	1310850	0.914548	7.89884e-80
Glutathione_metabolism	33721	0.697507	770076	0.537263	7.50573e-89
beta-Alanine_metabolism	33718	0.697445	815143	0.568706	2.19543e-247
Arginine_biosynthesis	28697	0.593587	783894	0.546904	0
Ribosome	27921	0.577536	1809244	1.26227	9.14223e-08
Glycosyltransferases	26067	0.539186	1184457	0.826367	0.00053703
Nicotinate_and_nicotinamide_metabolism	25426	0.525928	784971	0.547655	1.00931e-16
Metabolism_of_xenobiotics_by_cytochrome_P450	25072	0.518605	441330	0.307905	4.2604e-102
Biotin_metabolism	24968	0.516454	667312	0.465567	0.00163318
Valine,_leucine_and_isoleucine_biosynthesis	24435	0.505429	732599	0.511117	4.08253e-19
beta-Lactam_resistance	24237	0.501334	770552	0.537596	1.3489e-06
Peroxisome	23080	0.477401	585805	0.408702	4.36606e-217
Cell_cycle_-_Caulobacter	22997	0.475685	781173	0.545006	1.2042e-199
Membrane_and_intracellular_structural	22561	0.466666	706378	0.492823	1.60518e-63
Ascorbate_and_aldarate_metabolism	20178	0.417375	437307	0.305099	0
Biosynthesis_of_unsaturated_fatty_acids	20036	0.414437	494245	0.344823	3.18536e-92
Flagellar_assembly	19944	0.412534	349510	0.243845	1.19093e-260
Terpenoid_backbone_biosynthesis	18107	0.374537	578133	0.403349	4.94809e-248
Pentose_and_glucuronate_interconversions	17692	0.365953	508062	0.354463	3.49352e-122
Styrene_degradation	17461	0.361174	347891	0.242715	3.0354e-59
C5-Branched_dibasic_acid_metabolism	16965	0.350915	491904	0.34319	2.55454e-19
Base_excision_repair	16646	0.344316	605144	0.422194	0
Chlorocyclohexane_and_chlorobenzene_degradation	15520	0.321026	288730	0.20144	1.36494e-08
Monobactam_biosynthesis	13551	0.280298	333545	0.232706	2.24989e-277
Streptomycin_biosynthesis	11917	0.246499	481889	0.336202	2.05654e-143
Naphthalene_degradation	11855	0.245216	250636	0.174863	1.0608e-148
Inositol_phosphate_metabolism	11343	0.234626	404326	0.282088	0
Phenylpropanoid_biosynthesis	11171	0.231068	243808	0.170099	7.51085e-60
Cytoskeleton_proteins	10937	0.226228	479407	0.334471	2.46783e-10
Steroid_hormone_biosynthesis	10619	0.21965	171089	0.119365	0
Sulfur_relay_system	9880	0.204364	360397	0.25144	3.35829e-125
Ferroptosis	9687	0.200372	254617	0.17764	0.00517121
Fluorobenzoate_degradation	8768	0.181363	177105	0.123562	1.99431e-39
Biosynthesis_of_ansamycins	7519	0.155528	148693	0.10374	4.91039e-80
Polycyclic_aromatic_hydrocarbon_degradation	7338	0.151784	133245	0.0929618	1.31057e-123
Dioxin_degradation	6872	0.142145	75171	0.052445	0
Plant-pathogen_interaction	6554	0.135567	158455	0.11055	5.28944e-25
Tropane,_piperidine_and_pyridine_alkaloid_biosynthesis	6473	0.133892	163367	0.113977	0
Steroid_degradation	6112	0.126424	142720	0.0995723	0
Polyketide_sugar_unit_biosynthesis	5607	0.115979	224794	0.156833	0
Phosphonate_and_phosphinate_metabolism	5446	0.112649	89992	0.0627852	5.29697e-160
Biosynthesis_of_type_II_polyketide_products	5291	0.109442	136646	0.0953346	5.0754e-61
D-Glutamine_and_D-glutamate_metabolism	4970	0.102803	164861	0.11502	0
Protein_processing_in_endoplasmic_reticulum	4362	0.0902264	131353	0.0916418	0
Biosynthesis_of_siderophore_group_nonribosomal_peptides	4348	0.0899368	91825	0.0640641	1.04748e-146
Apoptosis	4266	0.0882407	86055	0.0600385	3.9213e-22
Biosynthesis_of_vancomycin_group_antibiotics	4078	0.0843519	122663	0.085579	0
Phosphatidylinositol_signaling_system	3005	0.0621573	102950	0.0718257	0
Ether_lipid_metabolism	2650	0.0548143	106610	0.0743792	7.55895e-13
RNA_transport	2642	0.0546488	130657	0.0911562	1.11593e-303
Arachidonic_acid_metabolism	2130	0.0440583	51108	0.0356568	0
Neomycin,_kanamycin_and_gentamicin_biosynthesis	2097	0.0433757	95306	0.0664927	5.42901e-107
Spliceosome	2044	0.0422794	80016	0.0558252	4.4906e-75
Tetracycline_biosynthesis	1882	0.0389285	30960	0.0216	0
Ethylbenzene_degradation	1784	0.0369014	52206	0.0364229	0
Translation	1778	0.0367773	69538	0.048515	0
Lipoic_acid_metabolism	1687	0.034895	68293	0.0476464	0
Autophagy	1566	0.0323921	50836	0.035467	0
Various_types_of_N-glycan_biosynthesis	1383	0.0286069	53456	0.037295	2.4197e-300
Furfural_degradation	1359	0.0281104	27838	0.0194219	0
Bacterial_invasion_of_epithelial_cells	1156	0.0239114	98046	0.0684043	0
Cell_adhesion_molecules_and_their_ligands	922	0.0190712	86839	0.0605855	0.0444471
Staurosporine_biosynthesis	633	0.0130934	25503	0.0177928	0.00290429
Other_types_of_O-glycan_biosynthesis	593	0.012266	37686	0.0262926	8.55358e-06
Biosynthesis_of_enediyne_antibiotics	573	0.0118523	13916	0.00970886	8.34126e-24
Gap_junction	394	0.00814975	12781	0.00891699	0
Linoleic_acid_metabolism	251	0.00519184	13788	0.00961955	1.63417e-43
Fatty_acid_elongation	241	0.004985	7898	0.00551024	5.5891e-06
Glycosylphosphatidylinositol(GPI)-anchor_biosynthesis	231	0.00477815	21396	0.0149275	1.80731e-20
MAPK_signaling_pathway	203	0.00419898	10796	0.00753211	0
Cellular_senescence	190	0.00393008	4968	0.00346605	0
Cutin,_suberine_and_wax_biosynthesis	37	0.000765332	4939	0.00344582	0
Indole_diterpene_alkaloid_biosynthesis	9	0.000186162	171	0.000119303	1.25748e-13
One_carbon_pool_by_folate	15836	0.327562	565168	0.394304	0.119012
Histidine_metabolism	26775	0.553831	778363	0.543045	0.126068
Drug_metabolism_-_other_enzymes	8539	0.176626	301001	0.210001	0.29066
RNA_polymerase	4120	0.0852207	247103	0.172398	0.806698
Biosynthesis_of_type_II_polyketide_backbone	763	0.0157824	10651	0.00743095	0.828001
Propanoate_metabolism	77641	1.60598	1905086	1.32913	0.854115
Vancomycin_resistance	7338	0.151784	273408	0.19075	0.926877
Exosome	85373	1.76591	2913971	2.03301	0.94849
Type_I_polyketide_structures	5544	0.114676	94593	0.0659953	0.963231
Fructose_and_mannose_metabolism	24267	0.501954	772936	0.539259	0.968634
Geraniol_degradation	12864	0.266087	253613	0.17694	0.998186
Atrazine_degradation	4021	0.0831729	53771	0.0375147	0.999898
Clavulanic_acid_biosynthesis	21	0.000434377	141	9.83723e-05	0.999932
Sphingolipid_metabolism	14321	0.296225	307963	0.214858	0.999998
Bisphenol_degradation	822	0.0170028	11131	0.00776583	1
Acarbose_and_validamycin_biosynthesis	2719	0.0562415	123941	0.0864706	1
Alanine,_aspartate_and_glutamate_metabolism	44251	0.915316	1537006	1.07233	1
alpha-Linolenic_acid_metabolism	2023	0.041845	61892	0.0431806	1
Aminoacyl-tRNA_biosynthesis	40508	0.837893	1509742	1.05331	1
Bacterial_chemotaxis	36282	0.75048	737644	0.514636	1
Bacterial_secretion_system	31842	0.65864	933443	0.651241	1
Bacterial_toxins	5632	0.116496	198725	0.138646	1
Basal_transcription_factors	542	0.0112111	28507	0.0198886	1
Caffeine_metabolism	301	0.00622608	11773	0.00821374	1
Caprolactam_degradation	21301	0.440603	358099	0.249837	1
Carbapenem_biosynthesis	2434	0.0503464	60105	0.0419338	1
Carbon_fixation_pathways_in_prokaryotes	48481	1.00281	1573594	1.09786	1
Carotenoid_biosynthesis	2804	0.0579997	127696	0.0890904	1
Cationic_antimicrobial_peptide_(CAMP)_resistance	18741	0.387651	609133	0.424977	1
Cell_adhesion_molecules_(CAMs)	410	0.0084807	31269	0.0218156	1
Chaperones_and_folding_catalysts	36621	0.757492	1546405	1.07889	1
Chloroalkane_and_chloroalkene_degradation	23267	0.481269	564812	0.394056	1
Circadian_entrainment	264	0.00546074	12372	0.00863165	1
Cyanoamino_acid_metabolism	16548	0.342289	423333	0.295349	1
Cysteine_and_methionine_metabolism	45256	0.936104	1365419	0.95262	1
Cytochrome_P450	9825	0.203227	193336	0.134886	1
Cytosolic_DNA-sensing_pathway	268	0.00554348	11258	0.00785443	1
D-Alanine_metabolism	2960	0.0612265	129121	0.0900846	1
D-Arginine_and_D-ornithine_metabolism	910	0.018823	21871	0.0152589	1
DNA_repair_and_recombination_proteins	103392	2.13863	3904853	2.72432	1
DNA_replication_proteins	34662	0.716971	1265320	0.882783	1
Drug_metabolism_-_cytochrome_P450	21069	0.435805	419841	0.292913	1
Endocytosis	1144	0.0236632	62555	0.0436431	1
Flavone_and_flavonol_biosynthesis	652	0.0134864	16237	0.0113282	1
Flavonoid_biosynthesis	828	0.0171269	22452	0.0156642	1
Folate_biosynthesis	21403	0.442713	728759	0.508438	1
Galactose_metabolism	25611	0.529754	849752	0.592851	1
Glucosinolate_biosynthesis	1588	0.0328472	58804	0.0410261	1
Glycerolipid_metabolism	18808	0.389037	569293	0.397182	1
Glycerophospholipid_metabolism	20391	0.42178	734729	0.512603	1
Glycine,_serine_and_threonine_metabolism	62055	1.28359	1699635	1.18579	1
Glycolysis_/_Gluconeogenesis	61091	1.26365	1886366	1.31607	1
Glycosaminoglycan_degradation	5218	0.107932	185653	0.129526	1
Glycosylphosphatidylinositol_(GPI)-anchored_proteins	2981	0.0616609	138341	0.0965172	1
Glyoxylate_and_dicarboxylate_metabolism	67370	1.39352	1929069	1.34586	1
Hippo_signaling_pathway	328	0.00678456	15191	0.0105984	1
Homologous_recombination	23075	0.477298	868480	0.605918	1
Indole_alkaloid_biosynthesis	1480	0.0306133	58743	0.0409836	1
Isoflavonoid_biosynthesis	264	0.00546074	14237	0.00993281	1
Isoquinoline_alkaloid_biosynthesis	7510	0.155342	204693	0.142809	1
Limonene_and_pinene_degradation	16698	0.345392	351464	0.245208	1
Lipopolysaccharide_biosynthesis_proteins	23074	0.477277	827416	0.577268	1
Lysine_biosynthesis	23645	0.489088	641218	0.447362	1
Lysine_degradation	35307	0.730312	835164	0.582674	1
Lysosome	6463	0.133685	214238	0.149469	1
Messenger_RNA_Biogenesis	24913	0.515316	1199616	0.836943	1
Mismatch_repair	23562	0.487371	836870	0.583864	1
Monoterpenoid_biosynthesis	247	0.00510911	4778	0.0033335	1
mRNA_surveillance_pathway	278	0.00575033	19971	0.0139333	1
N-Glycan_biosynthesis	3474	0.0718584	169141	0.118006	1
Nitrogen_metabolism	31880	0.659426	816989	0.569993	1
Nitrotoluene_degradation	2442	0.0505119	45293	0.0315998	1
Non-homologous_end-joining	5910	0.122246	238328	0.166276	1
Novobiocin_biosynthesis	6299	0.130293	168389	0.117481	1
Nucleotide_excision_repair	22179	0.458765	793063	0.553301	1
Other_glycan_degradation	8128	0.168125	256533	0.178977	1
Oxidative_phosphorylation	48800	1.00941	1967852	1.37292	1
Pantothenate_and_CoA_biosynthesis	25124	0.519681	739441	0.51589	1
Penicillin_and_cephalosporin_biosynthesis	2977	0.0615782	129096	0.0900672	1
Pentose_phosphate_pathway	36259	0.750004	1208023	0.842808	1
Peptidases	96099	1.98777	4142717	2.89027	1
Phenazine_biosynthesis	2764	0.0571723	91834	0.0640704	1
Phenylalanine,_tyrosine_and_tryptophan_biosynthesis	21995	0.454959	700980	0.489057	1
Phosphotransferase_system_(PTS)	2132	0.0440996	94076	0.0656346	1
Polyketide_biosynthesis_proteins	16819	0.347895	403919	0.281805	1
Porphyrin_and_chlorophyll_metabolism	33642	0.695873	943752	0.658433	1
Prodigiosin_biosyntheses	17792	0.368021	441151	0.30778	1
Prokaryotic_Defense_System	25576	0.52903	789678	0.550939	1
Proteasome	3289	0.0680318	133821	0.0933637	1
Protein_export	11974	0.247678	542880	0.378754	1
Purine_metabolism	104672	2.1651	3233897	2.25621	1
Pyrimidine_metabolism	45649	0.944233	1860474	1.29801	1
Pyruvate_metabolism	79447	1.64333	2176856	1.51874	1
Retinol_metabolism	8347	0.172655	226517	0.158035	1
Riboflavin_metabolism	6812	0.140904	250729	0.174928	1
Ribosome_biogenesis	38790	0.802357	1363548	0.951314	1
RNA_degradation	21566	0.446085	1011581	0.705756	1
Secondary_bile_acid_biosynthesis	548	0.0113352	12939	0.00902723	1
Selenocompound_metabolism	19399	0.401261	716128	0.499625	1
Sesquiterpenoid_and_triterpenoid_biosynthesis	1691	0.0349777	51169	0.0356994	1
Steroid_biosynthesis	953	0.0197125	32606	0.0227484	1
Stilbenoid,_diarylheptanoid_and_gingerol_biosynthesis	807	0.0166925	21706	0.0151438	1
Sulfur_metabolism	40505	0.837831	854148	0.595918	1
Synthesis_and_degradation_of_ketone_bodies	11786	0.243789	275080	0.191917	1
Taurine_and_hypotaurine_metabolism	13448	0.278167	346563	0.241789	1
Thiamine_metabolism	10973	0.226973	426711	0.297706	1
Tight_junction	455	0.00941151	27950	0.0195	1
Toluene_degradation	8938	0.184879	183055	0.127713	1
Transcription_factors	112885	2.33499	2382982	1.66255	1
Translation_factors	15447	0.319516	649175	0.452914	1
Tryptophan_metabolism	51282	1.06075	1176617	0.820897	1
Two-component_system	275261	5.69367	8459907	5.90227	1
Ubiquinone_and_other_terpenoid-quinone_biosynthesis	18262	0.377743	606239	0.422958	1
Ubiquitin_mediated_proteolysis	605	0.0125142	34626	0.0241577	1
Vitamin_B6_metabolism	8677	0.179481	233974	0.163238	1
Xylene_degradation	7168	0.148267	126577	0.0883097	1
