# Supplementary material for: Global citrus root microbiota unravels assembly cues and core members
Source: Front Microbiol. 2024 Jul 26;15:1405751. doi: 10.3389/fmicb.2024.1405751 (PMC11310164; doi:10.3389/fmicb.2024.1405751)
Supplement: Supplementary file 2 [file Data_Sheet_2.xlsx]

## Sheet: S1
Table S1. Summary of the samples collected from citrus groves worldwide and associated characteristic
Code	Continent	Contry	Location	Longitude	Latitude	Rootstock	Scion	Age
AU1	Oceania	Australia	Mildura, Victoria	142.15 E	34.18 S	Swingle citrumelo	NA	10.2
AU2	Oceania	Australia	Griifith, NSW	146.22 E	34.17 S	Swingle citrumelo	NA	10.2
AU3	Oceania	Australia	Mundubbera, Queensland	151.30 E	25.59 S	Swingle citrumelo	NA	10.2
BR1	South America	Brazil	East Sao Paulo	47.03 W	22.38 S	Rangpur lime	Pera sweet orange	NA
BR2	South America	Brazil	North Sao Paulo	49.25 W	20.52 S	Rangpur lime	Pera sweet orange	NA
BR3	South America	Brazil	South Sao Paulo	48.32 W	23.61 S	Rangpur lime	Pera sweet orange	NA
CN1	Asia	China	Guangdong	112.82 E	23.64 N	Trifoliate orange	Shatangju mandarin	NA
CN2	Asia	China	Guangxi	108.18 E	23.07 N	Trifoliate orange	Shatangju mandarin	NA
CN3	Asia	China	Jiangxi	114.52 E	25.46 N	Trifoliate orange	Newhall navel orange	NA
FR1	Africa	Réunion, France	Plaine des cafres, Piton Hyacinthe	55.53 E	21.2 S	Ortanique tangor#		8
FR2	Africa	Réunion, France	Petite ile, Chemin Jessy	55.56 E	21.34 S	Ortanique tangor#		15
FR3	Africa	Réunion, France	Le Guillaume	55.57 E	21.35 S	Ortanique tangor#		20
IT1	Europe	Italy	Calabria,Bovalino	16.24 E	38.28 N	Troyer citrange	Tarocco	12
IT2	Europe	Italy	Sicily, Scordia	14.88 E	37.28 N	Troyer citrange	Tarocco	10
IT3	Europe	Italy	Sicily, Paternò	14.81 E	37.49 N	Troyer citrange	Tarocco	12
OM1**	Asia	Oman	NA	NA	NA	NA	NA	NA
OM2**	Asia	Oman	NA	NA	NA	NA	NA	NA
OM3**	Asia	Oman	NA	NA	NA	NA	NA	NA
OM4**	Asia	Oman	NA	NA	NA	NA	NA	NA
OM5**	Asia	Oman	NA	NA	NA	NA	NA	NA
SA1*	Africa	South Africa	Hoedspruit	30.72 E	24.36 S	Swingle citrumelo	Valencia sweet orange	9
SA2*	Africa	South Africa	Mooinooi	27.61 E	25.77 S	Swingle citrumelo	Valencia sweet orange	NA
SA3*	Africa	South Africa	Nelspruit	30.99 E	25.44 S	Swingle citrumelo	Valencia sweet orange	16
SP1	Europe	Spain	Carmona, Sevilla, Andalucia	5.81 W	37.51 N	Carrizo citrange	Delta seedless	13
SP2	Europe	Spain	Betera, Valencia	0.36 W	39.58 N	Carrizo citrange	Lanelate	11
US1	North America	United States	Riverside, California	117.42 W	33.89 N	Carrizo citrange	Washington Navel	23
US2	North America	United States	Lake Alfred, Florida	81.71 W	28.11 N	Swingle citrumelo	Navel sweet orange	18
US3	North America	United States	Weslaco, Texas	97.96 W	26.17 N	Sour orange	Valencia sweet orange	10
*Only rhizosphere soil and root samples were collected; ** only root samples were collected; # the trees were from seedlings, not from grafting; NA the information was not available.

## Sheet: S2
Table S2. Summary of the 16S reads across compartments
Bulk soil	#High quality reads	#Clean reads	#ASV	Rhizosphere	#High quality reads	#Clean reads	#ASV	Root	#High quality reads	#Clean reads	#ASV
AU2.B	18296	18150	490	AU1.S	16811	16689	365	AU1.R	21269	2362	68
AU3.B	17734	17261	403	AU2.S	18088	17838	475	AU2.R	20503	4003	87
BR1.B	16680	16188	520	AU3.S	18131	17885	537	AU3.R	21327	5591	158
BR2.B	16984	16886	401	BR1.S	18547	17673	449	BR1.R	20940	6401	212
BR3.B	16176	15472	447	BR2.S	20341	19522	452	BR2.R	21634	6269	184
CN1.B	16539	16103	437	BR3.S	19130	18771	441	BR3.R	20928	7661	220
CN2.B	16600	16375	495	CN1.S	17486	16284	391	CN1.R	21061	3332	87
CN3.B	17418	17232	586	CN2.S	19089	18819	266	CN2.R	20707	8676	126
FR1.B	17104	16967	538	CN3.S	17052	16230	515	CN3.R	21497	2644	82
FR2.B	18266	18141	473	FR1.S	17048	16804	490	FR1.R	20481	7702	227
FR3.B	19819	4617	165	FR2.S	17417	17236	461	FR2.R	19502	7291	253
IT1.B	16702	16398	423	FR3.S	19485	11643	405	FR3.R	18059	17967	489
IT2.B	17803	17442	544	IT1.S	17601	16894	506	IT1.R	21444	7900	200
IT3.B	18110	17995	443	IT2.S	18062	17315	589	IT2.R	21213	6769	164
SP1.B	18446	18223	502	IT3.S	18694	18159	475	IT3.R	21040	6249	128
SP2.B	18225	18080	608	SA1.S	20363	20223	451	OM1.R	20721	4366	149
US1.B	16663	16501	572	SA2.S	18300	18003	420	OM2.R	21299	5458	176
US2.B	18540	18357	446	SA3.S	15585	15507	496	OM3.R	17315	2228	90
US3.B	16913	16375	422	SP1.S	21112	21024	327	OM4.R	20413	3540	112
				SP2.S	19669	19478	601	OM5.R	20637	4454	154
				US1.S	16585	15800	511	SA1.R	24406	23895	159
				US2.S	16351	15953	538	SA2.R	22505	11074	107
				US3.S	19893	19444	395	SA3.R	24027	20276	173
								SP1.R	23413	21129	178
								SP2.R	22251	16901	211
								US1.R	21412	5666	146
								US2.R	20950	3177	109
								US3.R	21852	5676	120

## Sheet: S3
Table S3. Summary of the ITS reads across compartments
Bulk soil	#High quality reads	#Clean reads	#ASV	Rhizosphere	#High quality reads	#Clean reads	#ASV	Root	#High quality reads	#Clean reads	#ASV
AU1.B	23754	22692	211	AU1.S	22970	21370	404	AU1.R	23752	22404	292
AU2.B	21284	20690	233	AU2.S	22391	21614	337	AU2.R	21733	14998	116
AU3.B	23350	17152	293	AU3.S	23345	21958	329	AU3.R	22772	22484	147
BR1.B	22800	20881	536	BR1.S	22929	21276	491	BR1.R	23786	18958	297
BR2.B	22863	22283	473	BR2.S	24553	22705	393	BR2.R	17265	16290	235
BR3.B	22410	19104	435	BR3.S	23096	17551	382	BR3.R	22473	17995	245
CN1.B	22424	10449	271	CN1.S	22332	16834	284	CN1.R	23387	23142	119
CN2.B	22941	18626	393	CN2.S	21559	19915	212	CN2.R	22585	19147	166
CN3.B	20744	10956	243	CN3.S	21851	13343	367	CN3.R	22978	20266	249
FR3.B	21879	5642	130	FR2.S	23303	22479	387	FR1.R	23234	14427	207
IT2.B	23666	20041	343	FR3.S	22424	9114	267	FR2.R	23684	15936	224
IT3.B	23038	22520	296	IT1.S	23077	16804	326	IT1.R	23489	21661	207
US2.B	22673	18475	398	IT2.S	22564	19680	345	IT2.R	21180	15430	119
US3.B	24561	18586	272	IT3.S	22811	21401	269	IT3.R	23563	17514	155
				SA1.S	22564	21758	176	OM1.R	23797	21878	195
				SA2.S	23382	23297	241	OM2.R	21438	21153	49
				SA3.S	23702	23092	293	OM3.R	22053	21040	103
				SP2.S	24173	21789	323	OM4.R	18178	15230	129
				US1.S	24022	22587	299	OM5.R	14332	13981	58
				US2.S	22738	20511	367	SA1.R	12356	12344	42
				US3.S	22724	20121	297	SA2.R	15502	15457	84
								SA3.R	16392	16389	63
								SP1.R	21669	20802	102
								SP2.R	22183	19793	119
								US1.R	23140	17720	138
								US2.R	21152	12212	131
								US3.R	21485	15459	140

## Sheet: S4
Table S4. Summary of total ASVs assigned to all ranks in citrus root microbiome
	Prokaryotic ASVs					Eukaryotic ASVs
Rank	#Present taxa	#Assigned ASVs	%Assigned ASVs	#Unassigned ASVs	%Unassigned ASVs	#Present taxa	#Assigned ASVs	%Assigned ASVs	#Unassigned ASVs	%Unassigned ASVs
Kingdom	2	2586	100	0	0	1	2812	100	0	0
Phylum	31	2586	100	0	0	12	2812	100	0	0
Class	73	2557	98.88	29	1.12	86	2534	90.11	278	9.89
Order	145	2363	91.38	223	8.62	97	2407	85.6	405	14.4
Family	199	2057	79.54	529	20.46	219	2034	72.33	778	27.67
Genera	361	1406	54.37	1180	45.63	436	1638	58.25	1174	41.75
Species	138	158	6.11	2428	93.89	541	1070	38.05	1742	61.95

## Sheet: S5
Table S5. Alpha diversity indices of bacterial community across compartments
Compartment	Location	Sample	Observed	Shannon	Inverse Simpson	Fisher	Pielou	Simpson
Root	Australia	AU1.R	68	3.3	10.39	13.07	0.78	0.15
		AU2.R	87	3.36	9.38	15.69	0.75	0.11
		AU3.R	158	4.22	25.15	30.24	0.83	0.16
	Brazil	BR1.R	212	4.89	89.01	42.15	0.91	0.42
		BR2.R	184	4.64	58.53	35.53	0.89	0.32
		BR3.R	220	4.83	67.11	42.26	0.9	0.31
	China	CN1.R	87	3.78	25.75	16.35	0.85	0.3
		CN2.R	126	3.73	17.97	20.89	0.77	0.14
		CN3.R	82	3.71	21.61	16.04	0.84	0.26
	France	FR1.R	227	4.75	61.16	43.88	0.88	0.27
		FR2.R	253	4.99	84.07	50.89	0.9	0.33
		FR3.R	489	5.67	163.69	92.77	0.92	0.33
	Italy	IT1.R	200	4.29	21.09	37.31	0.81	0.11
		IT2.R	164	4.36	41.3	30.29	0.85	0.25
		IT3.R	128	3.95	18.74	22.79	0.81	0.15
	Oman	OM1.R	149	4.43	49.3	29.85	0.89	0.33
		OM2.R	176	4.48	48.88	34.76	0.87	0.28
		OM3.R	90	4.03	38.82	18.82	0.9	0.43
		OM4.R	112	4.29	51.26	22.02	0.91	0.46
		OM5.R	154	4.53	60.77	30.95	0.9	0.39
	South Africa	SA1.R	159	3.57	11.95	22.87	0.7	0.08
		SA2.R	107	3.26	10.93	16.42	0.7	0.1
		SA3.R	173	3.99	23.59	25.97	0.77	0.14
	Spain	SP1.R	178	3.88	20.26	26.66	0.75	0.11
		SP2.R	211	3.84	15.87	33.97	0.72	0.08
	United States	US1.R	146	4.24	40.82	27.35	0.85	0.28
		US2.R	109	4.29	53.34	21.86	0.91	0.49
		US3.R	120	3.1	5.18	21.51	0.65	0.04
Rhizosphere	Australia	AU1.S	365	4.99	38.55	65.91	0.85	0.11
		AU2.S	475	5.38	75.34	89.65	0.87	0.16
		AU3.S	537	5.67	132.14	104.26	0.9	0.25
	Brazil	BR1.S	449	5.2	41.89	83.84	0.85	0.09
		BR2.S	452	4.9	30.09	82.65	0.8	0.07
		BR3.S	441	5.44	105.86	80.9	0.89	0.24
	China	CN1.S	391	5.28	104.46	72.08	0.88	0.27
		CN2.S	266	4.19	18.53	43.87	0.75	0.07
		CN3.S	515	5.75	186.84	101.33	0.92	0.36
	France	FR1.S	490	5.52	88.41	94.47	0.89	0.18
		FR2.S	461	5.53	118.04	87.1	0.9	0.26
		FR3.S	405	5.58	173.12	81.51	0.93	0.43
	Italy	IT1.S	506	5.77	166.04	98.18	0.93	0.33
		IT2.S	589	6	276.08	117.88	0.94	0.47
		IT3.S	475	5.67	174.28	89.29	0.92	0.37
	South Africa	SA1.S	451	5	37.21	81.78	0.82	0.08
		SA2.S	420	5.16	58.62	76.93	0.85	0.14
		SA3.S	496	5.51	103.54	97.78	0.89	0.21
	Spain	SP1.S	327	4.46	25.34	54.96	0.77	0.08
		SP2.S	601	5.8	174.77	117.45	0.91	0.29
	United States	US1.S	511	5.73	183.35	101.01	0.92	0.36
		US2.S	538	5.77	163.6	107.45	0.92	0.3
		US3.S	395	4.14	8.83	70.19	0.69	0.02
Bulk soil	Australia	AU2.B	490	5.65	128.05	92.78	0.91	0.26
		AU3.B	403	5.21	70.33	73.83	0.87	0.17
	Brazil	BR1.B	520	5.77	200.73	102.62	0.92	0.39
		BR2.B	401	5.35	91.05	73.74	0.89	0.23
		BR3.B	447	5.64	190.06	85.99	0.92	0.43
	China	CN1.B	437	5.46	113.97	82.84	0.9	0.26
		CN2.B	495	5.64	118.66	96.26	0.91	0.24
		CN3.B	586	5.84	148.85	117.28	0.92	0.25
	France	FR1.B	538	5.85	209.32	105.84	0.93	0.39
		FR2.B	473	5.5	93.02	88.84	0.89	0.2
		FR3.B	165	4.64	69.06	33.43	0.91	0.42
	Italy	IT1.B	423	5.68	219.22	79.26	0.94	0.52
		IT2.B	544	5.91	265.57	106.59	0.94	0.49
		IT3.B	443	5.62	168.6	82.13	0.92	0.38
	Spain	SP1.B	502	5.55	124.68	95.5	0.89	0.25
		SP2.B	608	5.77	129.75	121.34	0.9	0.21
	United States	US1.B	572	5.8	149.73	115.02	0.91	0.26
		US2.B	446	5.21	64.59	82.44	0.85	0.14
		US3.B	422	5.29	81.84	79.05	0.87	0.19

## Sheet: S6
Table S6. Alpha diversity indices of fungal community across compartments
Compartment	Location	Sample	Observed	Shannon	Inverse Simpson	Fisher	Pielou	Simpson
Root	Australia	AU1.R	292	4	19.81	47.4	0.7	0.07
		AU3.R	147	3.51	16.51	21.08	0.7	0.11
		AU2.R	116	2.66	4.4	17.12	0.56	0.04
	Brazil	BR1.R	297	4.25	20.8	49.99	0.75	0.07
		BR2.R	235	3.68	15.54	38.91	0.67	0.07
		BR3.R	245	3.68	12.41	40.11	0.67	0.05
	China	CN1.R	119	3.15	9.06	16.41	0.66	0.08
		CN2.R	166	3.37	11.42	24.99	0.66	0.07
		CN3.R	249	3.9	13.82	39.96	0.71	0.06
	France	FR1.R	207	3.81	19.34	34.24	0.72	0.09
		FR2.R	224	3.61	11.67	36.9	0.67	0.05
	Italy	IT1.R	207	3.5	13.48	31.71	0.66	0.07
		IT2.R	119	2.71	6.45	17.55	0.57	0.05
		IT3.R	155	2.29	3.35	23.42	0.45	0.02
	Oman	OM1.R	195	3.61	12.78	29.5	0.68	0.07
		OM2.R	49	2.1	5.76	6	0.54	0.12
		OM3.R	103	3.08	12.83	14.09	0.66	0.12
		OM4.R	129	3.01	7.82	19.34	0.62	0.06
		OM5.R	58	1.41	2.18	7.73	0.35	0.04
	South Africa	SA1.R	42	2.43	6.1	5.43	0.65	0.15
		SA2.R	84	2.57	4.78	11.69	0.58	0.06
		SA3.R	63	2.67	7.63	8.3	0.64	0.12
	Spain	SP1.R	102	2.62	6.5	13.96	0.57	0.06
		SP2.R	119	2.65	8.24	16.83	0.55	0.07
	United States	US1.R	138	3.2	11.53	20.39	0.65	0.08
		US2.R	131	3.12	6.24	20.5	0.64	0.05
		US3.R	140	3.3	10.5	21.24	0.67	0.07
Rhizosphere	Australia	AU2.S	337	4.71	57.58	56.67	0.81	0.17
		AU1.S	404	4.79	56.97	70.7	0.8	0.14
		AU3.S	329	4.59	51.8	54.89	0.79	0.16
	Brazil	BR1.S	491	4.6	26.94	89.71	0.74	0.05
		BR2.S	393	4.5	36.27	67.51	0.75	0.09
		BR3.S	382	4.43	24.6	68.9	0.75	0.06
	China	CN1.S	284	4.07	17.05	48.53	0.72	0.06
		CN2.S	212	3.63	14.65	33.12	0.68	0.07
		CN3.S	367	4.82	49.81	69.79	0.82	0.14
	France	FR2.S	387	4.15	16.89	66.41	0.7	0.04
		FR3.S	267	4.41	34.92	51.54	0.79	0.13
	Italy	IT1.S	326	4.55	43.28	57.36	0.79	0.13
		IT2.S	345	4.56	38.32	59.42	0.78	0.11
		IT3.S	269	4.15	28.72	43.36	0.74	0.11
	South Africa	SA1.S	176	2.89	7.2	26.17	0.56	0.04
		SA2.S	241	3.33	8.9	37.45	0.61	0.04
		SA3.S	293	3.8	16.53	47.32	0.67	0.06
	Spain	SP2.S	323	4.51	44.98	53.77	0.78	0.14
		US1.S	299	4.42	36.37	48.68	0.77	0.12
	United States	US2.S	367	4.52	33.31	63.48	0.76	0.09
		US3.S	297	3.73	13.94	49.4	0.66	0.05
Bulk soil	Australia	AU2.B	233	4.14	26.67	36.79	0.76	0.11
		AU1.B	211	2.48	2.82	32.16	0.46	0.01
		AU3.B	293	4.38	32.5	50.2	0.77	0.11
	Brazil	BR1.B	536	5.01	49.26	100.32	0.8	0.09
		BR2.B	473	4.93	56.92	84.85	0.8	0.12
		BR3.B	435	4.75	31.23	79.25	0.78	0.07
	China	CN1.B	271	4.24	20.62	50.84	0.76	0.08
		CN2.B	393	4.53	34.86	70.41	0.76	0.09
		CN3.B	243	4.04	19.34	44.01	0.74	0.08
	France	FR3.B	130	3.05	6.46	23.75	0.63	0.05
	Italy	IT2.B	343	4.5	36.87	58.79	0.77	0.11
		IT3.B	296	4.36	33.82	48.13	0.77	0.11
	United States	US2.B	398	4.7	48.39	71.63	0.79	0.12
		US3.B	272	4.21	27.87	45.17	0.75	0.1

## Sheet: S7
Table S7. Different abundance phyla between root and rhizosphere
Domain	Phylum	Log2FoldChange	P-value	Adjust P-value	Root Enriched/Depleted
Prokaryota	Nitrospirae	-4.06882	1.36e-26	3.54333e-25	Depleted
	Gemmatimonadetes	-3.5738	6.02e-15	7.53619e-14	Depleted
	Planctomycetes	-2.52791	8.7e-15	7.53619e-14	Depleted
	Thaumarchaeota	-2.92899	6.86e-10	4.46171e-09	Depleted
	Armatimonadetes	-2.05864	4.47e-07	2.32193e-06	Depleted
	Acidobacteria	-2.0841	7.28e-07	2.70247e-06	Depleted
	Latescibacteria	-2.88094	7.13e-07	2.70247e-06	Depleted
	Chloroflexi	-1.747	7.62e-06	2.4393e-05	Depleted
	Entotheonellaeota	-2.42156	8.44e-06	2.4393e-05	Depleted
	Rokubacteria	-2.10561	0.000252	0.000655305	Depleted
	Verrucomicrobia	-1.48272	0.000376	0.0008885	Depleted
	Euryarchaeota	-1.45624	0.000696	0.00150729	Depleted
	Cyanobacteria	-1.37099	0.00155	0.00310014	Depleted
	Patescibacteria	-1.24372	0.005555	0.010316	Depleted
	Firmicutes	-1.34033	0.0095	0.0164669	Depleted
	Omnitrophicaeota	-0.965574	0.02059	0.0317506	Depleted
	Elusimicrobia	-1.15557	0.02076	0.0317506	Depleted
	Dependentiae	-0.898906	0.02405	0.034739	Depleted
	Chlamydiae	-0.907397	0.036396	0.0498053	Depleted
	Dadabacteria	-0.944536	0.04645	0.0603845	Not significant
	BRC1	-0.790804	0.057822	0.0715894	Not significant
	WPS-2	-0.621698	0.206282	0.243788	Not significant
	Actinobacteria	0.278774	0.330606	0.373728	Not significant
	Fibrobacteres	0.35743	0.413051	0.447472	Not significant
	Bacteroidetes	-0.268103	0.486883	0.506358	Not significant
	Proteobacteria	0.0493175	0.856032	0.856032	Not significant
Fungi	Kickxellomycota	-2.81821	8.23e-09	1.39934e-07	Depleted
	Mortierellomycota	-2.99969	2.7e-08	2.29174e-07	Depleted
	Chytridiomycota	-2.43153	2.6e-05	0.000147096	Depleted
	Monoblepharomycota	-2.01625	4.37e-05	0.000185737	Depleted
	Glomeromycota	1.9848	0.001333	0.0042675	Enriched
	Aphelidiomycota	-1.45037	0.001506	0.0042675	Depleted
	Blastocladiomycota	-1.33243	0.002405	0.00584102	Depleted
	Basidiomycota	0.886952	0.044387	0.0863348	Not significant
	Mucoromycota	-1.35175	0.046021	0.0863348	Not significant
	Basidiobolomycota	-0.904036	0.050785	0.0863348	Not significant
	Rozellomycota	-1.23778	0.057385	0.0886857	Not significant
	Neocallimastigomycota	-0.526473	0.207914	0.294545	Not significant
	Ascomycota	0.117952	0.458064	0.544968	Not significant
	Calcarisporiellomycota	-0.29135	0.480854	0.544968	Not significant
	Entorrhizomycota	-0.323099	0.437491	0.544968	Not significant
	Zoopagomycota	0.142487	0.742157	0.788542	Not significant
	Olpidiomycota	-0.0371512	0.930156	0.930156	Not significant
The DESeq2 comparison analysis was performed based on the read count matrix of the phyla across the root endosphere and rhizosphere samples; P-values for multiple testing were corrected using the BH method in DESeq2. All items with corrected P-values<0.05 were considered significant.

## Sheet: S8
Table S8. The unique bacterial and fungal genera in root samples
Genus
Actinoallomurus	Unique bacterial genera in root
Advenella	Unique bacterial genera in root
Allostreptomyces	Unique bacterial genera in root
Asticcacaulis	Unique bacterial genera in root
Azohydromonas	Unique bacterial genera in root
Brachybacterium	Unique bacterial genera in root
Brachymonas	Unique bacterial genera in root
Brucella	Unique bacterial genera in root
Candidatus_Liberibacter	Unique bacterial genera in root
Candidatus_Phytoplasma	Unique bacterial genera in root
Carnobacterium	Unique bacterial genera in root
Catellatospora	Unique bacterial genera in root
Chiayiivirga	Unique bacterial genera in root
Chitinimonas	Unique bacterial genera in root
Chungangia	Unique bacterial genera in root
Clostridium_sensu_stricto_10	Unique bacterial genera in root
Clostridium_sensu_stricto_12	Unique bacterial genera in root
Couchioplanes	Unique bacterial genera in root
Curtobacterium	Unique bacterial genera in root
Defluviicoccus	Unique bacterial genera in root
Defluviimonas	Unique bacterial genera in root
DSSD61	Unique bacterial genera in root
Enhydrobacter	Unique bacterial genera in root
Erwinia	Unique bacterial genera in root
Flaviaesturariibacter	Unique bacterial genera in root
Halomonas	Unique bacterial genera in root
Kineosporia	Unique bacterial genera in root
Leucobacter	Unique bacterial genera in root
Limnobacter	Unique bacterial genera in root
Longispora	Unique bacterial genera in root
Methylibium	Unique bacterial genera in root
Methylophilus	Unique bacterial genera in root
Microbacterium	Unique bacterial genera in root
Microcoleus_PCC.7113	Unique bacterial genera in root
Moheibacter	Unique bacterial genera in root
Oceanobacillus	Unique bacterial genera in root
Pantanalinema_CENA516	Unique bacterial genera in root
Pelagibius	Unique bacterial genera in root
Pelomonas	Unique bacterial genera in root
Phormidium_IAM_M.71	Unique bacterial genera in root
Phycicoccus	Unique bacterial genera in root
Phytohabitans	Unique bacterial genera in root
Phytomonospora	Unique bacterial genera in root
Pontibacter	Unique bacterial genera in root
Pseudofulvimonas	Unique bacterial genera in root
Pseudosphingobacterium	Unique bacterial genera in root
Rhodopila	Unique bacterial genera in root
Rosenbergiella	Unique bacterial genera in root
Ruminiclostridium_1	Unique bacterial genera in root
Rummeliibacillus	Unique bacterial genera in root
Salinimicrobium	Unique bacterial genera in root
Shewanella	Unique bacterial genera in root
Shinella	Unique bacterial genera in root
Siphonobacter	Unique bacterial genera in root
Sporomusa	Unique bacterial genera in root
Starkeya	Unique bacterial genera in root
Tepidimicrobium	Unique bacterial genera in root
Thalassobaculum	Unique bacterial genera in root
UBA6140	Unique bacterial genera in root
Xanthomonas	Unique bacterial genera in root
Xiangella	Unique bacterial genera in root
Zeaxanthinibacter	Unique bacterial genera in root
Achroiostachys	Unique fungal genera in root
Aphanoascus	Unique fungal genera in root
Atractospora	Unique fungal genera in root
Atrocalyx	Unique fungal genera in root
Boletinellus	Unique fungal genera in root
Botryobasidium	Unique fungal genera in root
Catenulostroma	Unique fungal genera in root
Cephalotrichiella	Unique fungal genera in root
Chromelosporium	Unique fungal genera in root
Cryptodiscus	Unique fungal genera in root
Cunninghamella	Unique fungal genera in root
Curvibasidium	Unique fungal genera in root
Daldinia	Unique fungal genera in root
Dendryphion	Unique fungal genera in root
Devriesia	Unique fungal genera in root
Dictyocheirospora	Unique fungal genera in root
Eriospora	Unique fungal genera in root
Eupenidiella	Unique fungal genera in root
Farlowiella	Unique fungal genera in root
Galerina	Unique fungal genera in root
Gloniopsis	Unique fungal genera in root
Glutinomyces	Unique fungal genera in root
Goidanichiella	Unique fungal genera in root
Inocybe	Unique fungal genera in root
Lachnum	Unique fungal genera in root
Limonomyces	Unique fungal genera in root
Maireina	Unique fungal genera in root
Marasmiellus	Unique fungal genera in root
Massarina	Unique fungal genera in root
Matsushimamyces	Unique fungal genera in root
Melanoctona	Unique fungal genera in root
Minimelanolocus	Unique fungal genera in root
Mollisia	Unique fungal genera in root
Neocucurbitaria	Unique fungal genera in root
Oculimacula	Unique fungal genera in root
Oehlia	Unique fungal genera in root
Ophiobolus	Unique fungal genera in root
Orbilia	Unique fungal genera in root
Oxyporus	Unique fungal genera in root
Paracylindrocarpon	Unique fungal genera in root
Paraxylaria	Unique fungal genera in root
Phaeoacremonium	Unique fungal genera in root
Phanerochaete	Unique fungal genera in root
Physalacria	Unique fungal genera in root
Pteridiospora	Unique fungal genera in root
Remersonia	Unique fungal genera in root
Saccharomycopsis	Unique fungal genera in root
Schizophyllum	Unique fungal genera in root
Scytinostroma	Unique fungal genera in root
Serendipita	Unique fungal genera in root
Setoseptoria	Unique fungal genera in root
Sidera	Unique fungal genera in root
Sirobasidium	Unique fungal genera in root
Stenella	Unique fungal genera in root
Sterigmatomyces	Unique fungal genera in root
Sympodiomycopsis	Unique fungal genera in root
Tremateia	Unique fungal genera in root
Trichaptum	Unique fungal genera in root
Xenobotrytis	Unique fungal genera in root
Xenomyrothecium	Unique fungal genera in root

## Sheet: S9
Table S9. Comparison analysis between different rootstock genotypes for the bacterial and fungal Class.
			adjust p value based on ANCOM-BC2 method
Compartment	Domain	Class	Global	OT-vs-CC	RL-vs-CC	SC-vs-CC	TC-vs-CC	TO-vs-CC	RL-vs-OT	SC-vs-OT	TC-vs-OT	TO-vs-OT	SC-vs-RL	TC-vs-RL	TO-vs-RL	TC-vs-SC	TO-vs-SC	TO-vs-TC
Root	Prokaryota	Acidobacteriia	9.87816e-06	0.0234405	0.258635	1	1	1	1	0.0732661	0.00274471	0.136568	1	0.0732661	1	1	1	1
		Bacteroidia	0.000203561	1	1	1	1	0.0364538	1	1	1	1	1	1	1	1	1	1
		Gammaproteobacteria	0.00252185	1	1	1	0.820127	1	1	1	1	1	1	1	1	1	1	1
		Deltaproteobacteria	0.0112847	1	1	1	1	1	1	1	1	0.588666	1	1	1	1	1	1
		Planctomycetacia	0.000194979	0.289513	1	1	1	1	1	0.21547	1	0.0639237	1	1	1	1	1	1
		Verrucomicrobiae	0.00099958	1	1	1	1	1	1	0.808458	1	0.634697	1	1	1	1	1	1
		Saccharimonadia	0.00239982	1	1	1	1	1	1	1	1	1	1	1	1	1	1	1
		Actinobacteria	0.0603238	1	1	1	1	1	1	1	1	1	1	1	1	1	1	1
		Subgroup_6	0.0626208	1	1	1	1	1	1	1	1	1	1	1	0.931461	1	1	1
		Thermoleophilia	0.0654959	1	1	1	1	1	1	1	1	1	1	1	1	1	1	1
		Ktedonobacteria	0.112567	1	1	1	1	1	1	0.561868	0.434642	1	1	1	1	1	1	1
		Blastocatellia_(Subgroup_4)	0.295796	1	1	1	1	1	1	1	1	1	1	1	1	1	1	1
		Gemmatimonadetes	0.486967	1	1	1	1	1	1	1	1	1	1	1	1	1	1	1
		Alphaproteobacteria	0.863254	1	1	1	1	1	1	1	1	1	1	1	1	1	1	1
		Acidimicrobiia	1	1	1	1	1	1	1	1	1	1	1	1	1	1	1	1
		AD3	1	1	1	1	1	1	1	1	1	1	1	1	1	1	1	1
		Anaerolineae	1	1	1	1	1	1	1	1	1	1	1	1	1	1	1	1
		Armatimonadia	1	1	1	1	1	1	1	1	1	1	1	1	1	1	1	1
		Babeliae	1	1	1	1	1	1	1	1	1	1	1	1	1	1	1	1
		Bacilli	1	1	1	1	1	1	1	1	1	1	1	1	1	1	1	1
		Chlamydiae	1	1	1	1	1	1	1	1	1	1	1	1	1	1	1	1
		Chloroflexia	1	1	1	1	1	1	1	1	1	1	1	1	1	1	1	1
		Clostridia	1	1	1	1	1	1	1	1	1	1	1	1	1	1	1	1
		Dadabacteriia	1	1	1	1	1	1	1	1	1	1	1	1	1	1	1	1
		Dehalococcoidia	1	1	1	1	1	1	1	1	1	1	1	1	1	1	1	1
		Fimbriimonadia	1	1	1	1	1	1	1	1	1	1	1	1	1	1	1	1
		Gitt-GS-136	1	1	1	1	1	1	1	1	1	1	1	1	1	1	1	1
		Holophagae	1	1	1	1	1	1	1	1	1	1	1	1	1	1	1	1
		Ignavibacteria	1	1	1	1	1	1	1	1	1	1	1	1	1	1	1	1
		KD4-96	1	1	1	1	1	1	1	1	1	1	1	1	1	1	1	1
		Melainabacteria	1	1	1	1	1	1	1	1	1	1	1	1	1	1	1	1
		NC10	1	1	1	1	1	1	1	1	1	1	1	1	1	1	1	1
		Nitrososphaeria	1	1	1	1	1	1	1	1	1	1	1	1	1	1	1	1
		Nitrospira	1	1	1	1	1	1	1	1	1	1	1	1	1	1	1	1
		OM190	1	1	1	1	1	1	1	1	1	1	1	1	1	1	1	1
		Parcubacteria	1	1	1	1	1	1	1	1	1	1	1	1	1	1	1	1
		Phycisphaerae	1	1	1	1	1	1	1	1	1	1	1	1	1	1	1	1
		Subgroup_17	1	1	1	1	1	1	1	1	1	1	1	1	1	1	1	1
		Thermoanaerobaculia	1	1	1	1	1	1	1	1	1	1	1	1	1	1	1	1
		Thermoplasmata	1	1	1	1	1	1	1	1	1	1	1	1	1	1	1	1
		TK10	1	1	1	1	1	1	1	1	1	1	1	1	1	1	1	1
Rhizosphere		Acidobacteriia	3.69493e-07	0.00500087	0.00120782	1	1	0.0887625	1	0.195523	0.0578186	1	0.195523	0.0455422	1	1	1	0.622264
		Gammaproteobacteria	0.0372205	0.761097	1	1	1	1	1	1	1	1	1	1	1	1	1	1
		Ktedonobacteria	0.000701072	1	1	1	1	0.368356	1	1	0.462378	1	1	1	1	1	0.18041	0.0305067
		Anaerolineae	0.000854894	1	0.192145	1	1	1	1	1	1	1	1	1	1	1	1	1
		Acidimicrobiia	0.00121662	1	0.580882	1	1	1	1	1	1	1	1	0.305742	1	1	1	1
		OM190	0.0169061	1	1	1	1	1	1	1	1	1	1	0.976861	1	1	1	0.41397
		Phycisphaerae	0.0233033	1	0.645873	1	1	1	1	1	1	1	1	1	1	1	1	1
		Blastocatellia_(Subgroup_4)	0.0237988	1	1	1	1	1	1	1	1	1	1	1	1	1	1	1
		Nitrososphaeria	0.056808	1	1	1	1	1	1	1	1	1	1	1	1	1	1	1
		Armatimonadia	0.127922	1	1	1	1	1	1	1	1	1	1	1	1	1	1	1
		Bacilli	0.15823	1	1	1	1	1	1	1	1	1	1	1	1	1	1	1
		AD3	0.17854	1	1	1	1	1	1	1	1	1	1	1	1	0.511671	1	1
		Thermoleophilia	0.189917	1	1	1	0.861928	1	1	1	1	1	1	1	1	1	1	1
		TK10	0.189917	1	1	1	1	1	1	1	1	1	1	1	1	1	1	1
		Rubrobacteria	0.224098	1	1	1	1	1	1	1	0.856478	1	1	0.856478	1	1	1	1
		Gemmatimonadetes	0.228183	1	1	1	1	1	1	1	1	1	1	1	1	1	1	1
		Verrucomicrobiae	0.284178	1	1	1	1	1	1	1	1	1	1	1	1	1	1	1
		Parcubacteria	0.374651	1	1	1	1	1	1	1	1	1	1	1	1	1	1	1
		Spirochaetia	0.408706	1	1	1	1	1	1	1	1	1	1	1	1	1	1	1
		NC10	0.479952	1	1	1	1	1	1	1	1	1	1	1	1	1	1	1
		Babeliae	0.506068	1	1	1	1	1	1	1	1	1	1	1	1	1	1	1
		Chloroflexia	0.553165	1	1	1	1	1	1	1	1	1	1	1	1	1	1	1
		Subgroup_5	0.609302	1	1	1	1	1	1	1	1	1	1	1	1	1	1	1
		Deltaproteobacteria	0.683374	1	1	1	1	1	1	1	1	1	1	1	1	1	1	1
		Bacteroidia	0.744148	1	1	1	1	1	1	1	1	1	1	1	1	1	1	1
		Ignavibacteria	0.744148	1	1	1	1	1	1	1	1	1	1	1	1	1	1	1
		Subgroup_15	0.772222	1	1	1	1	1	1	1	1	1	1	1	1	1	1	1
		MB-A2-108	0.781982	1	1	1	1	1	1	1	1	1	1	1	1	1	1	1
		Thermoanaerobaculia	0.934556	1	1	1	1	1	1	1	1	1	1	1	1	1	1	1
		0319-7L14	1	1	1	1	1	1	1	1	1	1	1	1	1	1	1	1
		ABY1	1	1	1	1	1	1	1	1	1	1	1	1	1	1	1	1
		Actinobacteria	1	1	1	1	1	1	1	1	1	1	1	1	1	1	1	1
		AKAU4049	1	1	1	1	1	1	1	1	1	1	1	1	1	1	1	1
		Alphaproteobacteria	1	1	1	1	1	1	1	1	1	1	1	1	1	1	1	1
		BD2-11_terrestrial_group	1	1	1	1	1	1	1	1	1	1	1	1	1	1	1	1
		BD7-11	1	1	1	1	1	1	1	1	1	1	1	1	1	1	1	1
		Berkelbacteria	1	1	1	1	1	1	1	1	1	1	1	1	1	1	1	1
		Chlamydiae	1	1	1	1	1	1	1	1	1	1	1	1	1	1	1	1
		Chthonomonadetes	1	1	1	1	1	1	1	1	1	1	1	1	1	1	1	1
		Clostridia	1	1	1	1	1	1	1	1	1	1	1	1	1	1	1	1
		Dadabacteriia	1	1	1	1	1	1	1	1	1	1	1	1	1	1	1	1
		Dehalococcoidia	1	1	1	1	1	1	1	1	1	1	1	1	1	1	1	1
		Elusimicrobia	1	1	1	1	1	1	1	1	1	1	1	1	1	1	1	1
		Entotheonellia	1	1	1	1	1	1	1	1	1	1	1	1	1	1	1	1
		Fibrobacteria	1	1	1	1	1	1	1	1	1	1	1	1	1	1	1	1
		Fimbriimonadia	1	1	1	1	1	1	1	1	1	1	1	1	1	1	1	1
		Gitt-GS-136	1	1	1	1	1	1	1	1	1	1	1	1	1	1	1	1
		Gracilibacteria	1	1	1	1	1	1	1	1	1	1	1	1	1	1	1	1
		Group_1.1c	1	1	1	1	1	1	1	1	1	1	1	1	1	1	1	1
		Holophagae	1	1	1	1	1	1	1	1	1	1	1	1	1	1	1	1
		Hydrogenedentia	1	1	1	1	1	1	1	1	1	1	1	1	1	1	1	1
		JG30-KF-CM66	1	1	1	1	1	1	1	1	1	1	1	1	1	1	1	1
		KD4-96	1	1	1	1	1	1	1	1	1	1	1	1	1	1	1	1
		Latescibacteria	1	1	1	1	1	1	1	1	1	1	1	1	1	1	1	1
		LD1-PA32	1	1	1	1	1	1	1	1	1	1	1	1	1	1	1	1
		Leptospirae	1	1	1	1	1	1	1	1	1	1	1	1	1	1	1	1
		Lineage_IIa	1	1	1	1	1	1	1	1	1	1	1	1	1	1	1	1
		Lineage_IIb	1	1	1	1	1	1	1	1	1	1	1	1	1	1	1	1
		Longimicrobia	1	1	1	1	1	1	1	1	1	1	1	1	1	1	1	1
		Melainabacteria	1	1	1	1	1	1	1	1	1	1	1	1	1	1	1	1
		Microgenomatia	1	1	1	1	1	1	1	1	1	1	1	1	1	1	1	1
		Nitrospira	1	1	1	1	1	1	1	1	1	1	1	1	1	1	1	1
		OLB14	1	1	1	1	1	1	1	1	1	1	1	1	1	1	1	1
		Omnitrophia	1	1	1	1	1	1	1	1	1	1	1	1	1	1	1	1
		Oxyphotobacteria	1	1	1	1	1	1	1	1	1	1	1	1	1	1	1	1
		Pla3_lineage	1	1	1	1	1	1	1	1	1	1	1	1	1	1	1	1
		Pla4_lineage	1	1	1	1	1	1	1	1	1	1	1	1	1	1	1	1
		Planctomycetacia	1	1	1	1	1	1	1	1	1	1	1	1	1	1	1	1
		S0134_terrestrial_group	1	1	1	1	1	1	1	1	1	1	1	1	1	1	1	1
		Saccharimonadia	1	1	1	1	1	1	1	1	1	1	1	1	1	1	1	1
		Sericytochromatia	1	1	1	1	1	1	1	1	1	1	1	1	1	1	1	1
		Subgroup_11	1	1	1	1	1	1	1	1	1	1	1	1	1	1	1	1
		Subgroup_17	1	1	1	1	1	1	1	1	1	1	1	1	1	1	1	1
		Subgroup_18	1	1	1	1	1	1	1	1	1	1	1	1	1	1	1	1
		Subgroup_22	1	1	1	1	1	1	1	1	1	1	1	1	1	1	1	1
		Subgroup_25	1	1	1	1	1	1	1	1	1	1	1	1	1	1	1	1
		Subgroup_6	1	1	1	1	1	1	1	1	1	1	1	1	1	1	1	1
		Thermoplasmata	1	1	1	1	1	1	1	1	1	1	1	1	1	1	1	1
		vadinHA49	1	1	1	1	1	1	1	1	1	1	1	1	1	1	1	1
		Woesearchaeia	1	1	1	1	1	1	1	1	1	1	1	1	1	1	1	1
Root	Fungi	Leotiomycetes	0.0124062	1	1	1	1	1	1	1	1	1	1	1	1	1	1	1
		Mortierellomycetes	0.0283619	1	1	1	1	1	1	1	1	1	1	1	1	1	1	1
		Dothideomycetes	0.0546182	1	1	1	1	1	1	1	1	1	1	1	1	1	1	1
		Paraglomeromycetes	0.21874	1	1	1	1	1	1	1	1	1	1	1	1	1	1	1
		Eurotiomycetes	0.488886	1	1	1	1	1	1	1	1	1	1	1	1	1	1	1
		Agaricomycetes	1	1	1	1	1	1	1	1	1	1	1	1	1	1	1	1
		Atractiellomycetes	1	1	1	1	1	1	1	1	1	1	1	1	1	1	1	1
		Cystobasidiomycetes	1	1	1	1	1	1	1	1	1	1	1	1	1	1	1	1
		Exobasidiomycetes	1	1	1	1	1	1	1	1	1	1	1	1	1	1	1	1
		Glomeromycetes	1	1	1	1	1	1	1	1	1	1	1	1	1	1	1	1
		Laboulbeniomycetes	1	1	1	1	1	1	1	1	1	1	1	1	1	1	1	1
		Lecanoromycetes	1	1	1	1	1	1	1	1	1	1	1	1	1	1	1	1
		Malasseziomycetes	1	1	1	1	1	1	1	1	1	1	1	1	1	1	1	1
		Microbotryomycetes	1	1	1	1	1	1	1	1	1	1	1	1	1	1	1	1
		Mucoromycetes	1	1	1	1	1	1	1	1	1	1	1	1	1	1	1	1
		Orbiliomycetes	1	1	1	1	1	1	1	1	1	1	1	1	1	1	1	1
		Pezizomycetes	1	1	1	1	1	1	1	1	1	1	1	1	1	1	1	1
		Pezizomycotina_cls_Incertae_sedis	1	1	1	1	1	1	1	1	1	1	1	1	1	1	1	1
		Rhizophlyctidomycetes	1	1	1	1	1	1	1	1	1	1	1	1	1	1	1	1
		Rhizophydiomycetes	1	1	1	1	1	1	1	1	1	1	1	1	1	1	1	1
		Rozellomycotina_cls_Incertae_sedis	1	1	1	1	1	1	1	1	1	1	1	1	1	1	1	1
		Saccharomycetes	1	1	1	1	1	1	1	1	1	1	1	1	1	1	1	1
		Sordariomycetes	1	1	1	1	1	1	1	1	1	1	1	1	1	1	1	1
		Spizellomycetes	1	1	1	1	1	1	1	1	1	1	1	1	1	1	1	1
		Tremellomycetes	1	1	1	1	1	1	1	1	1	1	1	1	1	1	1	1
Rhizosphere		Tremellomycetes	0.00100086	1	0.866821	1	1	0.228005	1	1	1	1	1	1	1	1	1	1
		Pezizomycetes	0.00386304	1	1	1	1	1	1	1	1	1	1	0.0833543	0.15995	1	1	1
		Rozellomycotina_cls_Incertae_sedis	0.00763701	1	1	1	0.213115	1	1	1	1	1	1	1	1	1	1	1
		Leotiomycetes	0.00777231	1	1	1	1	0.881155	1	1	1	1	1	1	1	1	1	1
		Agaricomycetes	0.0118879	1	1	1	1	1	1	1	1	1	1	1	1	1	1	1
		Glomeromycetes	0.0194111	1	1	1	1	1	1	1	1	1	1	1	0.662337	1	0.634357	1
		Spizellomycetes	0.0194111	1	1	1	1	1	1	1	1	1	1	1	1	1	1	1
		Ustilaginomycetes	0.0567523	1	1	1	1	1	1	1	0.361849	1	1	0.370677	1	1	1	1
		Rhizophlyctidomycetes	0.0701577	1	1	1	1	1	1	0.98105	0.638397	1	1	1	1	1	1	1
		Mucoromycetes	0.0963982	1	1	1	1	1	1	0.834794	1	1	1	1	1	1	1	1
		Rhizophydiomycetes	0.143822	1	1	1	1	1	0.925801	1	1	1	1	1	1	1	1	1
		Laboulbeniomycetes	0.160822	1	1	1	1	1	1	1	1	1	1	1	1	1	1	1
		Microbotryomycetes	0.256835	1	1	1	1	1	1	1	1	1	1	1	1	1	1	1
		Pezizomycotina_cls_Incertae_sedis	0.256835	1	1	1	1	1	1	1	1	1	1	1	1	1	1	1
		Mortierellomycetes	0.350334	1	1	1	1	1	1	1	1	1	1	1	1	1	1	1
		Cystobasidiomycetes	0.508962	1	1	1	1	1	1	1	1	1	1	1	1	1	1	1
		Orbiliomycetes	0.56127	1	1	1	1	1	1	1	1	1	1	1	1	1	1	1
		Chytridiomycetes	0.818195	1	1	1	1	1	1	1	1	1	1	1	1	1	1	1
		Geminibasidiomycetes	0.832815	1	1	1	1	1	1	1	1	1	1	1	1	1	1	1
		Saccharomycetes	0.832815	1	1	1	1	1	1	1	1	1	1	1	1	1	1	1
		Agaricostilbomycetes	1	1	1	1	1	1	1	1	1	1	1	1	1	1	1	1
		Aphelidiomycetes	1	1	1	1	1	1	1	1	1	1	1	1	1	1	1	1
		Atractiellomycetes	1	1	1	1	1	1	1	1	1	1	1	1	1	1	1	1
		Basidiobolomycetes	1	1	1	1	1	1	1	1	1	1	1	1	1	1	1	1
		Calcarisporiellomycetes	1	1	1	1	1	1	1	1	1	1	1	1	1	1	1	1
		Classiculomycetes	1	1	1	1	1	1	1	1	1	1	1	1	1	1	1	1
		Dothideomycetes	1	1	1	1	1	1	1	1	1	1	1	1	1	1	1	1
		Endogonomycetes	1	1	1	1	1	1	1	1	1	1	1	1	1	1	1	1
		Entorrhizomycetes	1	1	1	1	1	1	1	1	1	1	1	1	1	1	1	1
		Eurotiomycetes	1	1	1	1	1	1	1	1	1	1	1	1	1	1	1	1
		Exobasidiomycetes	1	1	1	1	1	1	1	1	1	1	1	1	1	1	1	1
		GS14	1	1	1	1	1	1	1	1	1	1	1	1	1	1	1	1
		GS19	1	1	1	1	1	1	1	1	1	1	1	1	1	1	1	1
		Kickxellomycetes	1	1	1	1	1	1	1	1	1	1	1	1	1	1	1	1
		Lecanoromycetes	1	1	1	1	1	1	1	1	1	1	1	1	1	1	1	1
		Lichinomycetes	1	1	1	1	1	1	1	1	1	1	1	1	1	1	1	1
		Lobulomycetes	1	1	1	1	1	1	1	1	1	1	1	1	1	1	1	1
		Malasseziomycetes	1	1	1	1	1	1	1	1	1	1	1	1	1	1	1	1
		Monoblepharidomycetes	1	1	1	1	1	1	1	1	1	1	1	1	1	1	1	1
		Mucoromycotina_cls_Incertae_sedis	1	1	1	1	1	1	1	1	1	1	1	1	1	1	1	1
		Paraglomeromycetes	1	1	1	1	1	1	1	1	1	1	1	1	1	1	1	1
		Pucciniomycetes	1	1	1	1	1	1	1	1	1	1	1	1	1	1	1	1
		Sordariomycetes	1	1	1	1	1	1	1	1	1	1	1	1	1	1	1	1
		Spiculogloeomycetes	1	1	1	1	1	1	1	1	1	1	1	1	1	1	1	1
		Tritirachiomycetes	1	1	1	1	1	1	1	1	1	1	1	1	1	1	1	1
		Umbelopsidomycetes	1	1	1	1	1	1	1	1	1	1	1	1	1	1	1	1
		Wallemiomycetes	1	1	1	1	1	1	1	1	1	1	1	1	1	1	1	1
